# Supplementary material for: Unified picture of vibrational relaxation of OH stretch at the air/water interface
Source: Nat Commun. 2024 Feb 10;15:1258. doi: 10.1038/s41467-024-45388-8 (PMC10858864; doi:10.1038/s41467-024-45388-8)
Supplement: Supplementary file 4 — Source Data file [file 41467_2024_45388_MOESM4_ESM.zip]

Archive with 5 entries (5 files):
- Datasheet_NCOMMS_23_16723B_maintext_Fig1.xlsx
- Datasheet_NCOMMS_23_16723B_maintext_Fig2.xlsx
- Datasheet_NCOMMS_23_16723B_maintext_Fig3.xlsx
- Datasheet_NCOMMS_23_16723B_maintext_Fig4.xlsx
- Datasheet_NCOMMS_23_16723B_maintext_Fig5.xlsx
