# Supplementary material for: Unified picture of vibrational relaxation of OH stretch at the air/water interface
Source: Nat Commun. 2024 Feb 10;15:1258. doi: 10.1038/s41467-024-45388-8 (PMC10858864; doi:10.1038/s41467-024-45388-8)
Supplement: Supplementary file 4 — Source Data file [file 41467_2024_45388_MOESM4_ESM.zip › Datasheet_NCOMMS_23_16723B_maintext_Fig1.xlsx]

## Sheet: Figure_1a
X-axis_wavenumber	Y-axis_Imc(2)
2503.32	0.074894
2504.59	0.0749499
2505.86	0.0751176
2507.13	0.0753965
2508.4	0.0757861
2509.68	0.0762852
2510.95	0.0768926
2512.22	0.0776065
2513.49	0.0784249
2514.76	0.0793452
2516.03	0.0803644
2517.31	0.0814791
2518.58	0.0826851
2519.85	0.0839777
2521.12	0.0853515
2522.39	0.0868003
2523.66	0.0883172
2524.93	0.0898944
2526.21	0.0915232
2527.48	0.0931941
2528.75	0.0948965
2530.02	0.0966193
2531.29	0.09835
2532.56	0.100075
2533.84	0.101782
2535.11	0.103454
2536.38	0.105078
2537.65	0.106637
2538.92	0.108114
2540.19	0.109495
2541.46	0.110761
2542.74	0.111898
2544.01	0.112889
2545.28	0.113719
2546.55	0.114373
2547.82	0.114838
2549.09	0.115101
2550.37	0.115152
2551.64	0.114981
2552.91	0.11458
2554.18	0.113943
2555.45	0.113067
2556.72	0.111949
2558	0.11059
2559.27	0.108991
2560.54	0.107157
2561.81	0.105094
2563.08	0.102811
2564.35	0.100316
2565.62	0.0976228
2566.9	0.0947435
2568.17	0.091693
2569.44	0.0884871
2570.71	0.0851425
2571.98	0.0816769
2573.25	0.0781084
2574.53	0.0744555
2575.8	0.0707368
2577.07	0.066971
2578.34	0.0631763
2579.61	0.0593707
2580.88	0.0555716
2582.16	0.0517957
2583.43	0.0480587
2584.7	0.0443754
2585.97	0.0407598
2587.24	0.0372246
2588.51	0.0337812
2589.78	0.0304402
2591.06	0.0272106
2592.33	0.0241006
2593.6	0.021117
2594.87	0.0182654
2596.14	0.0155505
2597.41	0.0129757
2598.69	0.0105436
2599.96	0.00825579
2601.23	0.00611292
2602.5	0.00411488
2603.77	0.0022608
2605.04	0.000549122
2606.32	-0.00102233
2607.59	-0.00245629
2608.86	-0.00375598
2610.13	-0.00492506
2611.4	-0.00596756
2612.67	-0.00688784
2613.94	-0.00769056
2615.22	-0.0083806
2616.49	-0.00896303
2617.76	-0.00944309
2619.03	-0.00982614
2620.3	-0.0101176
2621.57	-0.0103231
2622.85	-0.010448
2624.12	-0.010498
2625.39	-0.0104785
2626.66	-0.0103952
2627.93	-0.0102534
2629.2	-0.0100585
2630.48	-0.0098158
2631.75	-0.00953043
2633.02	-0.00920745
2634.29	-0.00885173
2635.56	-0.00846802
2636.83	-0.00806086
2638.1	-0.00763463
2639.38	-0.0071935
2640.65	-0.00674144
2641.92	-0.00628218
2643.19	-0.00581925
2644.46	-0.00535594
2645.73	-0.00489528
2647.01	-0.00444009
2648.28	-0.00399293
2649.55	-0.0035561
2650.82	-0.00313167
2652.09	-0.00272147
2653.36	-0.00232709
2654.63	-0.00194988
2655.91	-0.00159096
2657.18	-0.00125124
2658.45	-0.000931415
2659.72	-0.000631987
2660.99	-0.000353264
2662.26	-9.53829e-05
2663.54	0.000141686
2664.81	0.000358118
2666.08	0.000554228
2667.35	0.000730448
2668.62	0.000887322
2669.89	0.00102548
2671.16	0.00114565
2672.44	0.0012486
2673.71	0.00133517
2674.98	0.00140625
2676.25	0.00146272
2677.52	0.00150554
2678.79	0.00153562
2680.07	0.0015539
2681.34	0.00156131
2682.61	0.00155877
2683.88	0.00154716
2685.15	0.00152734
2686.42	0.00150015
2687.7	0.00146637
2688.97	0.00142677
2690.24	0.00138207
2691.51	0.00133292
2692.78	0.00127998
2694.05	0.00122382
2695.32	0.001165
2696.6	0.00110402
2697.87	0.00104135
2699.14	0.000977415
2700.41	0.000912617
2701.68	0.000847314
2702.95	0.000781835
2704.23	0.000716479
2705.5	0.00065152
2706.77	0.000587206
2708.04	0.000523762
2709.31	0.000461394
2710.58	0.000400289
2711.86	0.000340616
2713.13	0.000282528
2714.4	0.000226166
2715.67	0.000171656
2716.94	0.000119111
2718.21	6.86327e-05
2719.49	2.03123e-05
2720.76	-2.57711e-05
2722.03	-6.95494e-05
2723.3	-0.000110966
2724.57	-0.000149974
2725.84	-0.00018654
2727.11	-0.00022064
2728.39	-0.000252266
2729.66	-0.000281418
2730.93	-0.000308111
2732.2	-0.000332373
2733.47	-0.000354244
2734.74	-0.000373778
2736.02	-0.000391041
2737.29	-0.000406114
2738.56	-0.000419088
2739.83	-0.000430069
2741.1	-0.000439171
2742.37	-0.000446523
2743.64	-0.00045226
2744.92	-0.000456529
2746.19	-0.000459481
2747.46	-0.000461276
2748.73	-0.000462079
2750	-0.000462056
2751.27	-0.000461376
2752.55	-0.000460209
2753.82	-0.000458721
2755.09	-0.000457076
2756.36	-0.000455433
2757.63	-0.000453942
2758.9	-0.000452746
2760.17	-0.00045198
2761.45	-0.000451762
2762.72	-0.000452203
2763.99	-0.000453397
2765.26	-0.000455422
2766.53	-0.000458342
2767.8	-0.000462203
2769.08	-0.000467037
2770.35	-0.000472853
2771.62	-0.000479648
2772.89	-0.0004874
2774.16	-0.000496068
2775.43	-0.000505597
2776.71	-0.000515916
2777.98	-0.000526939
2779.25	-0.000538566
2780.52	-0.000550686
2781.79	-0.000563175
2783.06	-0.000575902
2784.33	-0.000588728
2785.61	-0.000601506
2786.88	-0.000614086
2788.15	-0.000626317
2789.42	-0.000638045
2790.69	-0.00064912
2791.96	-0.000659394
2793.24	-0.000668723
2794.51	-0.000676971
2795.78	-0.000684009
2797.05	-0.00068972
2798.32	-0.000693995
2799.59	-0.000696739
2800.86	-0.000697872
2802.14	-0.000697324
2803.41	-0.000695045
2804.68	-0.000690996
2805.95	-0.000685156
2807.22	-0.000677521
2808.49	-0.000668102
2809.77	-0.000656924
2811.04	-0.00064403
2812.31	-0.000629477
2813.58	-0.000613335
2814.85	-0.00059569
2816.12	-0.000576637
2817.4	-0.000556285
2818.67	-0.00053475
2819.94	-0.00051216
2821.21	-0.000488647
2822.48	-0.000464352
2823.75	-0.000439417
2825.03	-0.00041399
2826.3	-0.000388219
2827.57	-0.000362251
2828.84	-0.000336233
2830.11	-0.000310309
2831.38	-0.000284618
2832.65	-0.000259296
2833.93	-0.00023447
2835.2	-0.000210261
2836.47	-0.000186781
2837.74	-0.000164134
2839.01	-0.000142413
2840.28	-0.000121703
2841.56	-0.000102076
2842.83	-8.35938e-05
2844.1	-6.63085e-05
2845.37	-5.02601e-05
2846.64	-3.54781e-05
2847.91	-2.19816e-05
2849.19	-9.77937e-06
2850.46	1.12964e-06
2851.73	1.07556e-05
2853	1.91173e-05
2854.27	2.62416e-05
2855.54	3.21624e-05
2856.81	3.69203e-05
2858.09	4.05612e-05
2859.36	4.31362e-05
2860.63	4.47001e-05
2861.9	4.53113e-05
2863.17	4.50301e-05
2864.44	4.39189e-05
2865.72	4.20407e-05
2866.99	3.94588e-05
2868.26	3.62361e-05
2869.53	3.24344e-05
2870.8	2.8114e-05
2872.07	2.33333e-05
2873.34	1.81481e-05
2874.62	1.26118e-05
2875.89	6.7746e-06
2877.16	6.83697e-07
2878.43	-5.61693e-06
2879.7	-1.20866e-05
2880.97	-1.86878e-05
2882.25	-2.53862e-05
2883.52	-3.21507e-05
2884.79	-3.89529e-05
2886.06	-4.5767e-05
2887.33	-5.25698e-05
2888.6	-5.93401e-05
2889.87	-6.60586e-05
2891.15	-7.27078e-05
2892.42	-7.92712e-05
2893.69	-8.57334e-05
2894.96	-9.20797e-05
2896.23	-9.82958e-05
2897.5	-0.000104368
2898.78	-0.000110281
2900.05	-0.000116022
2901.32	-0.000121575
2902.59	-0.000126925
2903.86	-0.000132057
2905.13	-0.000136955
2906.41	-0.0001416
2907.68	-0.000145975
2908.95	-0.000150063
2910.22	-0.000153845
2911.49	-0.000157303
2912.76	-0.000160417
2914.03	-0.000163169
2915.31	-0.000165542
2916.58	-0.000167517
2917.85	-0.00016908
2919.12	-0.000170215
2920.39	-0.000170908
2921.66	-0.000171149
2922.94	-0.000170928
2924.21	-0.000170238
2925.48	-0.000169076
2926.75	-0.00016744
2928.02	-0.000165333
2929.29	-0.00016276
2930.57	-0.00015973
2931.84	-0.000156257
2933.11	-0.000152356
2934.38	-0.000148048
2935.65	-0.000143356
2936.92	-0.000138309
2938.2	-0.000132936
2939.47	-0.000127273
2940.74	-0.000121356
2942.01	-0.000115225
2943.28	-0.000108924
2944.55	-0.000102497
2945.82	-9.59912e-05
2947.1	-8.94539e-05
2948.37	-8.29344e-05
2949.64	-7.64821e-05
2950.91	-7.01464e-05
2952.18	-6.39763e-05
2953.45	-5.80196e-05
2954.73	-5.23228e-05
2956	-4.69302e-05
2957.27	-4.18838e-05
2958.54	-3.72226e-05
2959.81	-3.29822e-05
2961.08	-2.91946e-05
2962.35	-2.58875e-05
2963.63	-2.30841e-05
2964.9	-2.08032e-05
2966.17	-1.90583e-05
2967.44	-1.78579e-05
2968.71	-1.72051e-05
2969.98	-1.70978e-05
2971.26	-1.75286e-05
2972.53	-1.84845e-05
2973.8	-1.99477e-05
2975.07	-2.1895e-05
2976.34	-2.42986e-05
2977.61	-2.71259e-05
2978.89	-3.03403e-05
2980.16	-3.39011e-05
2981.43	-3.77642e-05
2982.7	-4.18824e-05
2983.97	-4.62059e-05
2985.24	-5.0683e-05
2986.51	-5.526e-05
2987.79	-5.98825e-05
2989.06	-6.44955e-05
2990.33	-6.9044e-05
2991.6	-7.34736e-05
2992.87	-7.77308e-05
2994.14	-8.1764e-05
2995.42	-8.55235e-05
2996.69	-8.89623e-05
2997.96	-9.20362e-05
2999.23	-9.47046e-05
3000.5	-9.69305e-05
3001.77	-9.86811e-05
3003.04	-9.99279e-05
3004.32	-0.000100647
3005.59	-0.000100819
3006.86	-0.00010043
3008.13	-9.94708e-05
3009.4	-9.79365e-05
3010.67	-9.5828e-05
3011.95	-9.31508e-05
3013.22	-8.99153e-05
3014.49	-8.61363e-05
3015.76	-8.18331e-05
3017.03	-7.70293e-05
3018.3	-7.17523e-05
3019.57	-6.6033e-05
3020.85	-5.99057e-05
3022.12	-5.34076e-05
3023.39	-4.65784e-05
3024.66	-3.94599e-05
3025.93	-3.20958e-05
3027.2	-2.45312e-05
3028.48	-1.68121e-05
3029.75	-8.98522e-06
3031.02	-1.09753e-06
3032.29	6.80409e-06
3033.56	1.46732e-05
3034.83	2.24639e-05
3036.11	3.01315e-05
3037.38	3.76323e-05
3038.65	4.49241e-05
3039.92	5.19664e-05
3041.19	5.87201e-05
3042.46	6.51482e-05
3043.74	7.12153e-05
3045.01	7.6888e-05
3046.28	8.21347e-05
3047.55	8.69255e-05
3048.82	9.12323e-05
3050.09	9.50284e-05
3051.36	9.82885e-05
3052.64	0.000100989
3053.91	0.000103106
3055.18	0.000104619
3056.45	0.000105506
3057.72	0.000105746
3058.99	0.000105319
3060.27	0.000104206
3061.54	0.000102387
3062.81	9.98414e-05
3064.08	9.65512e-05
3065.35	9.24971e-05
3066.62	8.76607e-05
3067.9	8.20239e-05
3069.17	7.55694e-05
3070.44	6.82812e-05
3071.71	6.01442e-05
3072.98	5.11456e-05
3074.25	4.12744e-05
3075.52	3.05223e-05
3076.8	1.88841e-05
3078.07	6.35828e-06
3079.34	-7.05288e-06
3080.61	-2.13424e-05
3081.88	-3.64986e-05
3083.15	-5.25044e-05
3084.43	-6.93371e-05
3085.7	-8.69682e-05
3086.97	-0.000105363
3088.24	-0.000124482
3089.51	-0.000144279
3090.78	-0.0001647
3092.05	-0.00018569
3093.33	-0.000207184
3094.6	-0.000229117
3095.87	-0.000251417
3097.14	-0.00027401
3098.41	-0.000296819
3099.68	-0.000319767
3100.96	-0.000342775
3102.23	-0.000365765
3103.5	-0.000388661
3104.77	-0.000411388
3106.04	-0.000433875
3107.31	-0.000456057
3108.58	-0.000477871
3109.86	-0.000499263
3111.13	-0.000520184
3112.4	-0.000540592
3113.67	-0.000560453
3114.94	-0.000579741
3116.21	-0.000598438
3117.49	-0.000616535
3118.76	-0.000634029
3120.03	-0.000650927
3121.3	-0.000667242
3122.57	-0.000682994
3123.84	-0.000698212
3125.12	-0.000712927
3126.39	-0.000727178
3127.66	-0.000741007
3128.93	-0.000754462
3130.2	-0.000767592
3131.47	-0.000780447
3132.74	-0.000793081
3134.02	-0.000805549
3135.29	-0.000817902
3136.56	-0.000830195
3137.83	-0.000842479
3139.1	-0.000854805
3140.37	-0.00086722
3141.65	-0.000879769
3142.92	-0.000892496
3144.19	-0.000905439
3145.46	-0.000918635
3146.73	-0.000932118
3148	-0.000945916
3149.28	-0.000960057
3150.55	-0.000974564
3151.82	-0.000989457
3153.09	-0.00100475
3154.36	-0.00102047
3155.63	-0.00103662
3156.91	-0.0010532
3158.18	-0.00107024
3159.45	-0.00108773
3160.72	-0.00110567
3161.99	-0.00112408
3163.26	-0.00114296
3164.53	-0.0011623
3165.81	-0.0011821
3167.08	-0.00120237
3168.35	-0.0012231
3169.62	-0.00124429
3170.89	-0.00126594
3172.16	-0.00128804
3173.44	-0.0013106
3174.71	-0.00133361
3175.98	-0.00135706
3177.25	-0.00138096
3178.52	-0.00140529
3179.79	-0.00143006
3181.06	-0.00145525
3182.34	-0.00148086
3183.61	-0.00150689
3184.88	-0.00153333
3186.15	-0.00156016
3187.42	-0.00158737
3188.69	-0.00161496
3189.97	-0.00164292
3191.24	-0.00167122
3192.51	-0.00169986
3193.78	-0.00172881
3195.05	-0.00175805
3196.32	-0.00178757
3197.6	-0.00181734
3198.87	-0.00184733
3200.14	-0.00187752
3201.41	-0.00190788
3202.68	-0.00193838
3203.95	-0.00196899
3205.22	-0.00199966
3206.5	-0.00203036
3207.77	-0.00206106
3209.04	-0.00209172
3210.31	-0.00212228
3211.58	-0.00215272
3212.85	-0.00218299
3214.13	-0.00221304
3215.4	-0.00224283
3216.67	-0.00227232
3217.94	-0.00230146
3219.21	-0.00233021
3220.48	-0.00235853
3221.75	-0.00238638
3223.03	-0.00241371
3224.3	-0.0024405
3225.57	-0.0024667
3226.84	-0.00249229
3228.11	-0.00251725
3229.38	-0.00254153
3230.66	-0.00256514
3231.93	-0.00258806
3233.2	-0.00261027
3234.47	-0.00263178
3235.74	-0.00265259
3237.01	-0.00267272
3238.28	-0.00269219
3239.56	-0.00271103
3240.83	-0.00272928
3242.1	-0.00274698
3243.37	-0.00276421
3244.64	-0.00278103
3245.91	-0.00279752
3247.19	-0.00281379
3248.46	-0.00282994
3249.73	-0.00284609
3251	-0.00286239
3252.27	-0.00287899
3253.54	-0.00289604
3254.82	-0.00291372
3256.09	-0.00293224
3257.36	-0.00295178
3258.63	-0.00297258
3259.9	-0.00299484
3261.17	-0.00301881
3262.45	-0.00304473
3263.72	-0.00307285
3264.99	-0.0031034
3266.26	-0.00313666
3267.53	-0.00317285
3268.8	-0.00321221
3270.07	-0.00325498
3271.35	-0.00330137
3272.62	-0.00335157
3273.89	-0.00340577
3275.16	-0.0034641
3276.43	-0.0035267
3277.7	-0.00359364
3278.98	-0.00366499
3280.25	-0.00374076
3281.52	-0.00382093
3282.79	-0.00390542
3284.06	-0.00399413
3285.33	-0.00408691
3286.61	-0.00418356
3287.88	-0.00428384
3289.15	-0.00438748
3290.42	-0.00449416
3291.69	-0.00460353
3292.96	-0.00471522
3294.23	-0.00482883
3295.51	-0.00494394
3296.78	-0.00506011
3298.05	-0.00517689
3299.32	-0.00529386
3300.59	-0.00541056
3301.86	-0.00552658
3303.14	-0.00564151
3304.41	-0.00575497
3305.68	-0.0058666
3306.95	-0.00597608
3308.22	-0.00608313
3309.49	-0.00618751
3310.76	-0.00628904
3312.04	-0.00638756
3313.31	-0.00648298
3314.58	-0.00657523
3315.85	-0.00666432
3317.12	-0.00675029
3318.39	-0.00683322
3319.67	-0.00691323
3320.94	-0.00699047
3322.21	-0.00706514
3323.48	-0.00713745
3324.75	-0.00720763
3326.02	-0.00727594
3327.3	-0.00734265
3328.57	-0.00740801
3329.84	-0.0074723
3331.11	-0.00753578
3332.38	-0.00759871
3333.65	-0.00766133
3334.92	-0.00772387
3336.2	-0.00778653
3337.47	-0.00784951
3338.74	-0.00791295
3340.01	-0.007977
3341.28	-0.00804177
3342.55	-0.00810733
3343.83	-0.00817374
3345.1	-0.00824103
3346.37	-0.00830922
3347.64	-0.00837827
3348.91	-0.00844816
3350.18	-0.00851882
3351.45	-0.00859017
3352.73	-0.00866214
3354	-0.00873461
3355.27	-0.00880747
3356.54	-0.00888062
3357.81	-0.00895391
3359.08	-0.00902723
3360.36	-0.00910046
3361.63	-0.00917346
3362.9	-0.00924612
3364.17	-0.00931833
3365.44	-0.00938998
3366.71	-0.00946097
3367.99	-0.00953122
3369.26	-0.00960066
3370.53	-0.0096692
3371.8	-0.00973681
3373.07	-0.00980343
3374.34	-0.00986905
3375.61	-0.00993364
3376.89	-0.00999719
3378.16	-0.0100597
3379.43	-0.0101212
3380.7	-0.0101817
3381.97	-0.0102413
3383.24	-0.0102999
3384.52	-0.0103577
3385.79	-0.0104146
3387.06	-0.0104708
3388.33	-0.0105263
3389.6	-0.0105811
3390.87	-0.0106354
3392.15	-0.0106891
3393.42	-0.0107423
3394.69	-0.0107951
3395.96	-0.0108475
3397.23	-0.0108996
3398.5	-0.0109515
3399.78	-0.011003
3401.05	-0.0110543
3402.32	-0.0111054
3403.59	-0.0111562
3404.86	-0.0112069
3406.13	-0.0112572
3407.4	-0.0113073
3408.68	-0.0113571
3409.95	-0.0114066
3411.22	-0.0114556
3412.49	-0.0115042
3413.76	-0.0115523
3415.03	-0.0115997
3416.31	-0.0116465
3417.58	-0.0116925
3418.85	-0.0117377
3420.12	-0.0117818
3421.39	-0.011825
3422.66	-0.0118669
3423.93	-0.0119076
3425.21	-0.0119469
3426.48	-0.0119848
3427.75	-0.012021
3429.02	-0.0120556
3430.29	-0.0120885
3431.56	-0.0121195
3432.84	-0.0121485
3434.11	-0.0121755
3435.38	-0.0122004
3436.65	-0.0122232
3437.92	-0.0122437
3439.19	-0.0122619
3440.46	-0.0122778
3441.74	-0.0122913
3443.01	-0.0123023
3444.28	-0.0123109
3445.55	-0.012317
3446.82	-0.0123206
3448.09	-0.0123217
3449.37	-0.0123202
3450.64	-0.0123161
3451.91	-0.0123094
3453.18	-0.0123002
3454.45	-0.0122883
3455.72	-0.0122738
3457	-0.0122567
3458.27	-0.012237
3459.54	-0.0122146
3460.81	-0.0121896
3462.08	-0.0121619
3463.35	-0.0121315
3464.62	-0.0120983
3465.9	-0.0120624
3467.17	-0.0120237
3468.44	-0.0119823
3469.71	-0.0119379
3470.98	-0.0118907
3472.25	-0.0118406
3473.53	-0.0117875
3474.8	-0.0117315
3476.07	-0.0116724
3477.34	-0.0116102
3478.61	-0.0115449
3479.88	-0.0114764
3481.16	-0.0114048
3482.43	-0.0113299
3483.7	-0.0112518
3484.97	-0.0111704
3486.24	-0.0110857
3487.51	-0.0109978
3488.78	-0.0109065
3490.06	-0.010812
3491.33	-0.0107142
3492.6	-0.0106131
3493.87	-0.0105087
3495.14	-0.0104012
3496.41	-0.0102905
3497.69	-0.0101767
3498.96	-0.0100598
3500.23	-0.00993992
3501.5	-0.00981712
3502.77	-0.00969147
3504.04	-0.00956304
3505.32	-0.00943193
3506.59	-0.00929822
3507.86	-0.00916201
3509.13	-0.00902338
3510.4	-0.00888244
3511.67	-0.00873928
3512.94	-0.00859399
3514.22	-0.00844669
3515.49	-0.00829745
3516.76	-0.00814637
3518.03	-0.00799355
3519.3	-0.00783907
3520.57	-0.00768303
3521.85	-0.00752551
3523.12	-0.00736658
3524.39	-0.00720632
3525.66	-0.00704482
3526.93	-0.00688214
3528.2	-0.00671836
3529.48	-0.00655355
3530.75	-0.00638777
3532.02	-0.00622109
3533.29	-0.00605359
3534.56	-0.00588531
3535.83	-0.00571635
3537.1	-0.00554675
3538.38	-0.0053766
3539.65	-0.00520597
3540.92	-0.00503493
3542.19	-0.00486356
3543.46	-0.00469195
3544.73	-0.00452017
3546.01	-0.00434832
3547.28	-0.00417648
3548.55	-0.00400475
3549.82	-0.00383323
3551.09	-0.00366202
3552.36	-0.00349121
3553.63	-0.0033209
3554.91	-0.0031512
3556.18	-0.0029822
3557.45	-0.00281401
3558.72	-0.00264672
3559.99	-0.00248043
3561.26	-0.00231523
3562.54	-0.0021512
3563.81	-0.00198842
3565.08	-0.00182697
3566.35	-0.00166692
3567.62	-0.00150832
3568.89	-0.00135123
3570.16	-0.0011957
3571.44	-0.00104176
3572.71	-0.000889447
3573.98	-0.000738777
3575.25	-0.000589768
3576.52	-0.000442429
3577.79	-0.000296761
3579.07	-0.000152761
3580.34	-1.04199e-05
3581.61	0.000130274
3582.88	0.000269338
3584.15	0.00040679
3585.42	0.000237177
3586.7	0.000363357
3587.97	0.000488852
3589.24	0.000613798
3590.51	0.000738297
3591.78	0.000862411
3593.05	0.000986168
3594.32	0.00110955
3595.6	0.00123253
3596.87	0.00135504
3598.14	0.00147702
3599.41	0.0015984
3600.68	0.00171914
3601.95	0.00183921
3603.23	0.00195862
3604.5	0.00207741
3605.77	0.00219566
3607.04	0.00231344
3608.31	0.00243086
3609.58	0.00241171
3610.86	0.00251498
3612.13	0.00261835
3613.4	0.00272171
3614.67	0.00282494
3615.94	0.00292785
3617.21	0.00303021
3618.49	0.00313177
3619.76	0.00323224
3621.03	0.00333131
3622.3	0.00342867
3623.57	0.00352401
3624.84	0.00361703
3626.11	0.00370748
3627.39	0.00379511
3628.66	0.00387973
3629.93	0.00396123
3631.2	0.00403951
3632.47	0.00411459
3633.74	0.00418653
3635.02	0.00425546
3636.29	0.00432161
3637.56	0.00438526
3638.83	0.00444678
3640.1	0.00450659
3641.37	0.00456519
3642.64	0.00462313
3643.92	0.00468102
3645.19	0.00473951
3646.46	0.00479927
3647.73	0.00486103
3649	0.00492549
3650.27	0.00499339
3651.55	0.00506544
3652.82	0.00514235
3654.09	0.00522477
3655.36	0.00531334
3656.63	0.00540863
3657.9	0.00551113
3659.17	0.00562127
3660.45	0.0057394
3661.72	0.00586576
3662.99	0.00600049
3664.26	0.0061436
3665.53	0.00629501
3666.8	0.00645451
3668.08	0.00662175
3669.35	0.00679627
3670.62	0.00697747
3671.89	0.00716465
3673.16	0.00735696
3674.43	0.00755347
3675.71	0.00775314
3676.98	0.00795482
3678.25	0.0081573
3679.52	0.0083593
3680.79	0.0085595
3682.06	0.00875652
3683.33	0.00894898
3684.61	0.0091355
3685.88	0.00931471
3687.15	0.00948527
3688.42	0.00964588
3689.69	0.00979533
3690.96	0.00993246
3692.24	0.0100562
3693.51	0.0101656
3694.78	0.0102598
3696.05	0.010338
3697.32	0.0103996
3698.59	0.0104441
3699.86	0.0104711
3701.14	0.0104803
3702.41	0.0104716
3703.68	0.0104448
3704.95	0.0104001
3706.22	0.0103377
3707.49	0.0102576
3708.77	0.0101604
3710.04	0.0100463
3711.31	0.00991585
3712.58	0.00976961
3713.85	0.00960817
3715.12	0.00943215
3716.4	0.00924224
3717.67	0.00903917
3718.94	0.00882369
3720.21	0.0085966
3721.48	0.00835871
3722.75	0.00811087
3724.03	0.00785395
3725.3	0.00758887
3726.57	0.00731654
3727.84	0.00703794
3729.11	0.00675404
3730.38	0.00646588
3731.65	0.00617448
3732.93	0.00588093
3734.2	0.00558634
3735.47	0.00529183
3736.74	0.00499855
3738.01	0.00470765
3739.28	0.00442031
3740.56	0.00413767
3741.83	0.00386089
3743.1	0.00359109
3744.37	0.00332933
3745.64	0.00307662
3746.91	0.00283391
3748.19	0.00260205
3749.46	0.00238176
3750.73	0.00217368
3752	0.00197828
3753.27	0.00179589
3754.54	0.00162671
3755.81	0.00147074
3757.09	0.00132786
3758.36	0.00119778
3759.63	0.00108003
3760.9	0.00097405
3762.17	0.000879119
3763.44	0.000794419
3764.72	0.000719042
3765.99	0.000652015
3767.26	0.000592317
3768.53	0.000538909
3769.8	0.000490754
3771.07	0.000446839
3772.34	0.000406196
3773.62	0.000367918
3774.89	0.000331181
3776.16	0.000295249
3777.43	0.000259492
3778.7	0.000223387
3779.97	0.000186524
3781.25	0.00014861
3782.52	0.000109465
3783.79	6.90206e-05
3785.06	2.73124e-05
3786.33	-1.55234e-05
3787.6	-5.92604e-05
3788.87	-0.000103591
3790.15	-0.000148136
3791.42	-0.000192455
3792.69	-0.000236061
3793.96	-0.000278428
3795.23	-0.000319004
3796.5	-0.000357227
3797.78	-0.000392533
3799.05	-0.000424374
3800.32	-0.000452225
3801.59	-0.000475603
3802.86	-0.000494077
3804.13	-0.000507282
3805.41	-0.000514929
3806.68	-0.000516821
3807.95	-0.000512858
3809.22	-0.000503051
3810.49	-0.000487523
3811.76	-0.000466519
3813.04	-0.000440405
3814.31	-0.000409667
3815.58	-0.000374906
3816.85	-0.000336833
3818.12	-0.000296254
3819.39	-0.000254055
3820.66	-0.000211188
3821.94	-0.000168648
3823.21	-0.000127451
3824.48	-8.861e-05
3825.75	-5.31107e-05
3827.02	-2.1887e-05
3828.29	4.20249e-06
3829.57	2.43965e-05
3830.84	3.80506e-05
3832.11	4.46536e-05
3833.38	4.38414e-05
3834.65	3.54065e-05
3835.92	1.93036e-05
3837.19	-4.3476e-06
3838.47	-3.52648e-05
3839.74	-7.30076e-05
3841.01	-0.000116986
3842.28	-0.000166473
3843.55	-0.000220617
3844.82	-0.000278458
3846.1	-0.000338947
3847.37	-0.000400967
3848.64	-0.000463352
3849.91	-0.000524913
3851.18	-0.00058446
3852.45	-0.000640827
3853.73	-0.0006929
3855	-0.000739641
3856.27	-0.000780113
3857.54	-0.000813507
3858.81	-0.000839164
3860.08	-0.000856599
3861.35	-0.000865514
3862.63	-0.000865821
3863.9	-0.000857642
3865.17	-0.00084132
3866.44	-0.000817414
3867.71	-0.000786688
3868.98	-0.000750097
3870.26	-0.00070876
3871.53	-0.000663931
3872.8	-0.000616963
3874.07	-0.000569263
3875.34	-0.000522253
3876.61	-0.000477318
3877.89	-0.000435763
3879.16	-0.00039877
3880.43	-0.000367355
3881.7	-0.00034234
3882.97	-0.000324318
3884.24	-0.000313641
3885.51	-0.000310405
3886.79	-0.000314451
3888.06	-0.000325368
3889.33	-0.000342505
3890.6	-0.000364993
3891.87	-0.000391765
3893.14	-0.000421586
3894.41	-0.000453079
3895.69	-0.000484756
3896.96	-0.000515043
3898.23	-0.000542309
3899.5	-0.000564889
3900.77	-0.0005811
3902.05	-0.00058926
3903.32	-0.000587699
3904.59	-0.000574764
3905.86	-0.000548824
3907.13	-0.000508265
3908.4	-0.000451489
3909.67	-0.000376903
3910.95	-0.000282904
3912.22	-0.000167869
3913.49	-3.01409e-05
3914.76	0.000131991
3916.03	0.000320297
3917.3	0.000536617
3918.57	0.000782853
3919.85	0.00106095
3921.12	0.00137287
3922.39	0.00172051
3923.66	0.00210559
3924.93	0.00252957
3926.2	0.00299339
3927.48	0.00349726
3928.75	0.00404036
3930.02	0.00462049
3931.29	0.00523368
3932.56	0.0058738
3933.83	0.00653215
3935.11	0.00719716
3936.38	0.00785421
3937.65	0.0084856
3938.92	0.00907078
3940.19	0.00958694
3941.46	0.0100099
3942.74	0.0103154
3944.01	0.0104805
3945.28	0.0104858
3946.55	0.010317
3947.82	0.00996694
3949.09	0.00943722
3950.36	0.00873924
3951.64	0.00789469
3952.91	0.00693517
3954.18	0.00590092
3955.45	0.00483875
3956.72	0.00379917
3957.99	0.00283316
3959.27	0.00198859
3960.54	0.00130694
3961.81	0.000820315
3963.08	0.000549301
3964.35	0.000501663
3965.62	0.00067206
3966.9	0.00104273
3968.17	0.00158501
3969.44	0.00226154
3970.71	0.00302885
3971.98	0.00384018
3973.25	0.00464816
3974.52	0.00540742
3975.8	0.00607675
3977.07	0.0066209
3978.34	0.00701198
3979.61	0.00723049
3980.88	0.00726588
3982.15	0.00711689
3983.42	0.00679141
3984.7	0.00630616
3985.97	0.00568588
3987.24	0.00496227
3988.51	0.00417254
3989.78	0.00335757
3991.06	0.0025599
3992.33	0.00182147
3993.6	0.00118132
3994.87	0.000673361
3996.14	0.000324421
3997.41	0.000152682
3998.68	0.000166628
3999.96	0.000364601
4001.23	0.00073499
4002.5	0.00125703
4003.77	0.00190212
4005.04	0.00263561
4006.31	0.00341879
4007.58	0.00421107
4008.86	0.00497212
4010.13	0.00566388
4011.4	0.00625238
4012.67	0.00670919
4013.94	0.00701261
4015.22	0.00714852
4016.49	0.00711087
4017.76	0.00690189
4019.03	0.00653191
4020.3	0.00601899
4021.57	0.00538808
4022.84	0.00467004
4024.12	0.00390023
4025.39	0.00311694
4026.66	0.00235953
4027.93	0.00166645
4029.2	0.00107324
4030.47	0.00061061
4031.74	0.000302667
4033.02	0.000165555
4034.29	0.000206488
4035.56	0.00042332
4036.83	0.000804662
4038.1	0.00133056
4039.37	0.00197366
4040.65	0.0027008
4041.92	0.00347483
4043.19	0.0042567
4044.46	0.00500745
4045.73	0.00569015
4047	0.0062717
4048.28	0.00672427
4049.55	0.00702651
4050.82	0.00716439
4052.09	0.00713171
4053.36	0.00693031
4054.63	0.00656996
4055.91	0.0060679
4057.18	0.00544816
4058.45	0.00474053
4059.72	0.00397927
4060.99	0.00320158
4062.26	0.00244588
4063.53	0.00174991
4064.81	0.0011488
4066.08	0.000673224
4067.35	0.000347712
4068.62	0.000189228
4069.89	0.000206194
4071.16	0.000397963
4072.43	0.000754838
4073.71	0.0012586
4074.98	0.00188357
4076.25	0.00259798
4077.52	0.00336583
4078.79	0.00414874
4080.07	0.00490799
4081.34	0.00560645
4082.61	0.00621033
4083.88	0.00669077
4085.15	0.00702503
4086.42	0.00719749
4087.69	0.0072002
4088.97	0.00703318
4090.24	0.00670442
4091.51	0.00622949
4092.78	0.00563092
4094.05	0.00493724
4095.32	0.00418175
4096.59	0.00340108
4097.87	0.00263345
4099.14	0.00191684
4100.41	0.00128709
4101.68	0.000776021
4102.95	0.000409701
4104.23	0.000207004
4105.5	0.000178524
4106.77	0.000325943
4108.04	0.000641917
4109.31	0.00111048
4110.58	0.00170793
4111.85	0.00240416
4113.13	0.00316428
4114.4	0.00395051
4115.67	0.00472411
4116.94	0.00544732
4118.21	0.00608517
4119.48	0.00660708
4120.75	0.0069882
4122.03	0.00721049
4123.3	0.00726345
4124.57	0.0071445
4125.84	0.00685914
4127.11	0.0064207
4128.38	0.00584978
4129.65	0.00517345
4130.93	0.00442403
4132.2	0.00363772
4133.47	0.00285287
4134.74	0.00210818
4136.01	0.00144073
4137.29	0.000884063
4138.56	0.000466395
4139.83	0.000209064
4141.1	0.00012533
4142.37	0.00021963
4143.64	0.00048732
4144.91	0.000914945
4146.19	0.00148099
4147.46	0.00215709
4148.73	0.00290955
4150	0.00370115
4151.27	0.00449304
4152.54	0.00524667
4153.81	0.00592563
4155.09	0.0064973
4156.36	0.00693434
4157.63	0.00721584
4158.9	0.00732824
4160.17	0.00726589
4161.45	0.00703133
4162.72	0.00663522
4163.99	0.00609597
4165.26	0.00543893
4166.53	0.0046954
4167.8	0.00390118
4169.07	0.00309495
4170.35	0.00231636
4171.62	0.00160407
4172.89	0.000993727
4174.16	0.000516062
4175.43	0.000195236
4176.7	4.7508e-05
4177.98	8.03547e-05
4179.25	0.00029208
4180.52	0.000671949
4181.79	0.00120082
4183.06	0.00185223
4184.33	0.00259382
4185.6	0.00338908
4186.88	0.00419914
4188.15	0.00498475
4189.42	0.00570805
4190.69	0.00633437
4191.96	0.00683373
4193.23	0.00718215
4194.51	0.00736272
4195.78	0.00736634
4197.05	0.00719221
4198.32	0.00684791
4199.59	0.00634921
4200.86	0.00571945
4202.14	0.00498858
4203.41	0.00419185
4204.68	0.00336815
4205.95	0.00255812
4207.22	0.00180208
4208.49	0.00113794
4209.76	0.00059915
4211.04	0.000212906
4212.31	-1.31899e-06
4213.58	-3.28105e-05
4214.85	0.000119855
4216.12	0.000448813
4217.39	0.000937419
4218.67	0.00156122
4219.94	0.00228931
4221.21	0.00308595
4222.48	0.00391237
4223.75	0.00472863
4225.02	0.0054955
4226.3	0.00617622
4227.57	0.00673809
4228.84	0.00715393
4230.11	0.00740331
4231.38	0.00747343
4232.65	0.00735986
4233.92	0.00706682
4235.2	0.00660721
4236.47	0.00600212
4237.74	0.00528007
4239.01	0.00447571
4240.28	0.00362823
4241.55	0.00277943
4242.82	0.00197153
4244.1	0.00124502
4245.37	0.000636385
4246.64	0.000176179
4247.91	-0.000112628
4249.18	-0.000215853
4250.46	-0.000128772
4251.73	0.000143743
4253	0.000587634
4254.27	0.00118053
4255.54	0.00189302
4256.81	0.00269022
4258.08	0.00353353
4259.36	0.00438244
4260.63	0.00519643
4261.9	0.00593671
4263.17	0.00656791
4264.44	0.00705963
4265.71	0.00738776
4266.98	0.00753561
4268.26	0.00749482
4269.53	0.0072659
4270.8	0.00685841
4272.07	0.00629079
4273.34	0.00558967
4274.61	0.00478873
4275.89	0.00392717
4277.16	0.0030477
4278.43	0.00219435
4279.7	0.00141011
4280.97	0.000734522
4282.24	0.000201561
4283.52	-0.000162231
4284.79	-0.000339117
4286.06	-0.000320999
4287.33	-0.00010968
4288.6	0.000283431
4289.87	0.000838126
4291.15	0.0015266
4292.42	0.00231496
4293.69	0.00316497
4294.96	0.00403579
4296.23	0.00488589
4297.5	0.00567475
4298.77	0.00636465
4300.05	0.00692221
4301.32	0.0073199
4302.59	0.00753731
4303.86	0.00756221
4305.13	0.00739139
4306.4	0.00703107
4307.68	0.00649691
4308.95	0.00581354
4310.22	0.00501358
4311.49	0.00413612
4312.76	0.00322478
4314.03	0.00232539
4315.31	0.00148347
4316.58	0.000741716
4317.85	0.000137588
4319.12	-0.000298716
4320.39	-0.000545842
4321.66	-0.000592279
4322.93	-0.000436747
4324.21	-8.79881e-05
4325.48	0.000435961
4326.75	0.00110894
4328.02	0.00189814
4329.29	0.00276578
4330.56	0.00367085
4331.83	0.00457095
4333.11	0.00542401
4334.38	0.00619
4335.65	0.00683255
4336.92	0.00732055
4338.19	0.00762948
4339.47	0.00774277
4340.74	0.0076528
4342.01	0.00736159
4343.28	0.00688113
4344.55	0.00623315
4345.82	0.00544834
4347.09	0.00456498
4348.37	0.00362707
4349.64	0.00268195
4350.91	0.00177766
4352.18	0.000960206
4353.45	0.000270953
4354.72	-0.00025571
4355.99	-0.000594191
4357.27	-0.000728916
4358.54	-0.000654903
4359.81	-0.000377679
4361.08	8.73628e-05
4362.35	0.000716092
4363.63	0.00147709
4364.9	0.00233331
4366.17	0.00324384
4367.44	0.00416569
4368.71	0.00505554
4369.98	0.00587143
4371.25	0.00657442
4372.53	0.00713023
4373.8	0.00751074
4375.07	0.00769545
4376.34	0.00767272
4377.61	0.00744074
4378.88	0.00700809
4380.15	0.00639375
4381.43	0.0056266
4382.7	0.00474413
4383.97	0.00379061
4385.24	0.00281473
4386.51	0.00186681
4387.78	0.000995872
4389.06	0.000246765
4390.33	-0.000342398
4391.6	-0.000742325
4392.87	-0.000933973
4394.14	-0.000909286
4395.41	-0.000671211
4396.69	-0.00023311
4397.96	0.000382358
4399.23	0.00114469
4400.5	0.0020172
4401.77	0.00295882
4403.04	0.00392581
4404.31	0.0048735
4405.59	0.00575798
4406.86	0.00653771
4408.13	0.00717519
4409.4	0.00763853
4410.67	0.00790308
4411.94	0.00795285
4413.22	0.00778177
4414.49	0.0073945
4415.76	0.00680685
4417.03	0.00604538
4418.3	0.00514647
4419.57	0.00415453
4420.84	0.00311961
4422.12	0.00209455
4423.39	0.0011318
4424.66	0.000280306
4425.93	-0.000417401
4427.2	-0.00092757
4428.48	-0.00122694
4429.75	-0.00130365
4431.02	-0.00115744
4432.29	-0.000799012
4433.56	-0.000249002
4434.83	0.0004636
4436.1	0.00130316
4437.38	0.00222925
4438.65	0.00319839
4439.92	0.00416582
4441.19	0.0050871
4442.46	0.0059197
4443.73	0.00662458
4445	0.00716774
4446.28	0.00752181
4447.55	0.00766758
4448.82	0.00759535
4450.09	0.00730596
4451.36	0.00681142
4452.64	0.0061348
4453.91	0.00530954
4455.18	0.0043779
4456.45	0.00338871
4457.72	0.00239462
4458.99	0.00144888
4460.26	0.000602165
4461.54	-0.000100522
4462.81	-0.000622403
4464.08	-0.000936873
4465.35	-0.00102865
4466.62	-0.000894114
4467.89	-0.000540976
4469.16	1.27336e-05
4470.44	0.000740026
4471.71	0.00160658
4472.98	0.00257244
4474.25	0.00359371
4475.52	0.00462415
4476.79	0.00561675
4478.06	0.00652527
4479.34	0.00730588
4480.61	0.00791891
4481.88	0.00833067
4483.15	0.00851541
4484.42	0.00845715
4485.7	0.00815131
4486.97	0.00760582
4488.24	0.00684158
4489.51	0.00589205
4490.78	0.00480185
4492.05	0.0036245
4493.32	0.00241924
4494.6	0.00124741
4495.87	0.00016854
4497.14	-0.00076346
4498.41	-0.00150355
4499.68	-0.00201809
4500.95	-0.00228644
4502.23	-0.00230147
4503.5	-0.0020692
4504.77	-0.00160757
4506.04	-0.0009447
4507.31	-0.000116797
4508.58	0.000834046
4509.86	0.00186195
4511.13	0.00291917
4512.4	0.00395785
4513.67	0.00493159
4514.94	0.00579692
4516.21	0.00651478
4517.48	0.00705207
4518.76	0.00738317
4520.03	0.00749144
4521.3	0.00737057
4522.57	0.0070255
4523.84	0.00647286
4525.11	0.00574068
4526.39	0.00486725
4527.66	0.0038992
4528.93	0.00288883
4530.2	0.00189096
4531.47	0.0009595
4532.74	0.000144085
4534.01	-0.000512883
4535.29	-0.000978574
4536.56	-0.00123125
4537.83	-0.00126093
4539.1	-0.00106917
4540.37	-0.000668239
4541.65	-7.97079e-05
4542.92	0.000667145
4544.19	0.00153705
4545.46	0.00249035
4546.73	0.00348445
4548	0.00447512
4549.27	0.00541767
4550.55	0.0062682
4551.82	0.00698495
4553.09	0.0075299
4554.36	0.00787064
4555.63	0.00798238
4556.9	0.00785002
4558.17	0.00747004
4559.45	0.0068519
4560.72	0.00601867
4561.99	0.00500671
4563.26	0.00386429
4564.53	0.00264902
4565.8	0.00142445
4567.08	0.000255924
4568.35	-0.000793786
4569.62	-0.0016687
4570.89	-0.00232333
4572.16	-0.00272542
4573.43	-0.00285769
4574.71	-0.00271836
4575.98	-0.0023206
4577.25	-0.00169115
4578.52	-0.00086825
4579.79	0.000100737
4581.06	0.00116187
4582.33	0.00225717
4583.61	0.00332702
4584.88	0.00431253
4586.15	0.00515793
4587.42	0.00581287
4588.69	0.00623491
4589.96	0.00639197
4591.23	0.00626457
4592.51	0.00584783
4593.78	0.00515265
4595.05	0.00420614
4596.32	0.00305071
4597.59	0.00174207
4598.87	0.000345947
4600.14	-0.00106619
4601.41	-0.00242196
4602.68	-0.00365306
4603.95	-0.00469997
4605.22	-0.00551571
4606.49	-0.00606856
4607.77	-0.00634335
4609.04	-0.00634138
4610.31	-0.00607919
4611.58	-0.00558629
4612.85	-0.00490243
4614.12	-0.00407455
4615.4	-0.00315385
4616.67	-0.00219317
4617.94	-0.00124472
4619.21	-0.000358244
4620.48	0.000420536
4621.75	0.00105133
4623.02	0.00150059
4624.3	0.00174291
4625.57	0.00176239
4626.84	0.00155392
4628.11	0.00112428
4629.38	0.000492745
4630.65	-0.000309067
4631.93	-0.00123809
4633.2	-0.00224174
4634.47	-0.0032607
4635.74	-0.00423251
4637.01	-0.00509544
4638.28	-0.00579259
4639.56	-0.00627552
4640.83	-0.0065072
4642.1	-0.00646393
4643.37	-0.00613622
4644.64	-0.00552844
4645.91	-0.0046577
4647.18	-0.00355195
4648.46	-0.0022479
4649.73	-0.000788985
4651	0.000776417
4652.27	0.00239621
4653.54	0.00401537
4654.81	0.00557649
4656.09	0.00702013
4657.36	0.00828564
4658.63	0.00931239
4659.9	0.010042
4661.17	0.0104214
4662.44	0.0104065
4663.72	0.00996669
4664.99	0.00908883
4666.26	0.00778087
4667.53	0.006074
4668.8	0.00402302
4670.07	0.00170457
4671.34	-0.000786835
4672.62	-0.00334479
4673.89	-0.00585826
4675.16	-0.00821958
4676.43	-0.0103321
4677.7	-0.012117
4678.97	-0.0135181
4680.24	-0.0145045
4681.52	-0.0150709
4682.79	-0.0152361
4684.06	-0.0150389
4685.33	-0.0145334
4686.6	-0.0137833
4687.88	-0.0128567
4689.15	-0.0118208
4690.42	-0.0107382
4691.69	-0.0096635
4692.96	-0.008642
4694.23	-0.00770847
4695.5	-0.00688741
4696.78	-0.00619357
4698.05	-0.00563299
4699.32	-0.00520411
4700.59	-0.004899
4701.86	-0.00470438
4703.13	-0.00460267
4704.4	-0.0045728
4705.68	-0.0045911
4706.95	-0.00463204
4708.22	-0.00466905
4709.49	-0.00467543
4710.76	-0.00462527
4712.04	-0.00449443
4713.31	-0.00426154
4714.58	-0.00390887
4715.85	-0.0034231
4717.12	-0.00279577
4718.39	-0.0020235
4719.66	-0.00110771
4720.94	-5.41444e-05
4722.21	0.00112804
4723.48	0.00242729
4724.75	0.00383081
4726.02	0.00532548
4727.29	0.00689856
4728.56	0.00853779
4729.84	0.010231
4731.11	0.0119652
4732.38	0.0137247
4733.65	0.0154895
4734.92	0.0172333
4736.19	0.0189218
4737.47	0.0205121
4738.74	0.0219528
4740.01	0.0231861
4741.28	0.0241511
4742.55	0.0247885
4743.82	0.0250466
4745.1	0.0248879
4746.37	0.0242948
4747.64	0.0232743
4748.91	0.0218611
4750.18	0.0201172
4751.45	0.0181289
4752.73	0.0160008
4754	0.0138474
4755.27	0.0117831
4756.54	0.00991242
4757.81	0.00832082
4759.08	0.00706764
4760.35	0.00618236
4761.63	0.00566406
4762.9	0.00548428
4764.17	0.00559265
4765.44	0.00592444
4766.71	0.00640897
4767.98	0.00697778
4769.25	0.00757172
4770.53	0.00814619
4771.8	0.00867449
4773.07	0.00914903
4774.34	0.00958102
4775.61	0.00999895
4776.89	0.0104465
4778.16	0.0109807
4779.43	0.0116699
4780.7	0.0125927
4781.97	0.0138377
4783.24	0.0155027
4784.51	0.0176941
4785.79	0.0205254
4787.06	0.0241143
4788.33	0.0285764
4789.6	0.0340179
4790.87	0.0405241
4792.14	0.0481458
4793.41	0.0568845
4794.69	0.0666771
4795.96	0.0773827
4797.23	0.0887739
4798.5	0.100534
4799.77	0.112264
4801.05	0.123498
4802.32	0.133728
4803.59	0.142437
4804.86	0.14914
4806.13	0.15342
4807.4	0.154968
4808.67	0.153611
4809.95	0.14933
4811.22	0.142264
4812.49	0.132698
4813.76	0.12104
4815.03	0.107789
4816.3	0.0934906
4817.57	0.0786965
4818.85	0.0639269
4820.12	0.0496375
4821.39	0.0361972
4822.66	0.0238761
4823.93	0.0128441
4825.2	0.00317711
4826.48	-0.00512909
4827.75	-0.0121426
4829.02	-0.0179772
4830.29	-0.0227757
4831.56	-0.0266954
4832.83	-0.0298972
4834.11	-0.0325383
4835.38	-0.0347677
4836.65	-0.0367251
4837.92	-0.0385409
4839.19	-0.0403375
4840.46	-0.0422305
4841.73	-0.0443294
4843.01	-0.0467372
4844.28	-0.0495491
4845.55	-0.0528489
4846.82	-0.0567046
4848.09	-0.0611637
4849.36	-0.0662472
4850.64	-0.0719451
4851.91	-0.078212
4853.18	-0.084966
4854.45	-0.0920894
4855.72	-0.099433
4856.99	-0.106824
4858.27	-0.114074
4859.54	-0.120995
4860.81	-0.12741
4862.08	-0.133164
4863.35	-0.13814
4864.62	-0.142261
4865.9	-0.145496
4867.17	-0.147859
4868.44	-0.149404
4869.71	-0.150214
4870.98	-0.15039
4872.25	-0.15004
4873.52	-0.149266
4874.8	-0.148155
4876.07	-0.146776
4877.34	-0.145174
4878.61	-0.143377
4879.88	-0.141397
4881.15	-0.139244
4882.42	-0.136929
4883.7	-0.134471
4884.97	-0.13191
4886.24	-0.129298
4887.51	-0.126707
4888.78	-0.12422
4890.06	-0.121923
4891.33	-0.119901
4892.6	-0.118225
4893.87	-0.116948
4895.14	-0.116101
4896.41	-0.115686
4897.68	-0.115681
4898.96	-0.116045
4900.23	-0.116716
4901.5	-0.117625
4902.77	-0.118698
4904.04	-0.11986
4905.31	-0.121047
4906.58	-0.122199
4907.86	-0.123268
4909.13	-0.124213
4910.4	-0.125001
4911.67	-0.125603
4912.94	-0.125994
4914.21	-0.126148
4915.49	-0.126038
4916.76	-0.125638
4918.03	-0.12492
4919.3	-0.123856
4920.57	-0.122424
4921.84	-0.120606
4923.12	-0.118391
4924.39	-0.115779
4925.66	-0.112778
4926.93	-0.109409
4928.2	-0.105706
4929.47	-0.101709
4930.74	-0.0974688
4932.02	-0.0930419
4933.29	-0.088488
4934.56	-0.0838684
4935.83	-0.0792426
4937.1	-0.0746665
4938.37	-0.0701903
4939.65	-0.0658573
4940.92	-0.0617028
4942.19	-0.0577538
4943.46	-0.0540289
4944.73	-0.0505387
4946	-0.0472867
4947.28	-0.0442699
4948.55	-0.0414802
4949.82	-0.038905
4951.09	-0.0365288
4952.36	-0.0343336
4953.63	-0.0323002
4954.9	-0.0304089
4956.18	-0.0286401
4957.45	-0.0269747
4958.72	-0.0253949
4959.99	-0.0238842
4961.26	-0.0224277
4962.53	-0.0210123
4963.81	-0.0196265
4965.08	-0.0182605
4966.35	-0.0169065
4967.62	-0.0155578
4968.89	-0.0142093
4970.16	-0.0128573
4971.43	-0.0114991
4972.71	-0.0101331
4973.98	-0.00875863
4975.25	-0.00737591
4976.52	-0.00598625
4977.79	-0.00459201
4979.06	-0.003197
4980.34	-0.00180669
4981.61	-0.000428727
4982.88	0.000926711
4984.15	0.00224653
4985.42	0.00351452
4986.69	0.0047114
4987.97	0.00581526
4989.24	0.0068023
4990.51	0.00764817
4991.78	0.00832956
4993.05	0.00882615
4994.32	0.00912269
4995.59	0.00921097
4996.87	0.00909141
4998.14	0.00877419
4999.41	0.00827957
5000.68	0.00763727
5001.95	0.00688513
5003.23	0.00606683
5004.5	0.00522909
5005.77	0.00441854
5007.04	0.00367853
5008.31	0.00304631
5009.58	0.00255075
5010.85	0.0022108
5012.13	0.00203488
5013.4	0.00202113
5014.67	0.00215844
5015.94	0.00242804
5017.21	0.00280557
5018.48	0.00326325
5019.75	0.00377202
5021.03	0.00430343
5022.3	0.00483132
5023.57	0.0053329
5024.84	0.00578963
5026.11	0.00618753
5027.38	0.00651729
5028.65	0.00677406
5029.93	0.00695702
5031.2	0.00706882
5032.47	0.00711497
5033.74	0.00710309
5035.01	0.00704228
5036.29	0.00694236
5037.56	0.00681325
5038.83	0.0066644
5040.1	0.00650429
5041.37	0.00634002
5042.64	0.00617713
5043.91	0.00601941
[truncated: 49 more rows]

## Sheet: Figure_1b
X-axis_wavenumber	Y-axis_IR_pump_#1	Y-axis_IR_pump_#2	Y-axis_IR_pump_#3	Y-axis_IR_pump_#4	Y-axis_IR_pump_#5	Y-axis_IR_pump_#6
3937.41	0.00594798	0.00493953	0.00440701	0.0026272	0.00753695	0.0314931
3936.59	0.00632497	0.00515745	0.00479875	0.00278764	0.00812808	0.0329167
3935.78	0.00578043	0.00537537	0.00492932	0.00278764	0.00812808	0.0323958
3934.97	0.00649251	0.00533905	0.00473346	0.00286786	0.0082266	0.0334722
3934.15	0.00632497	0.00548433	0.00489668	0.0028478	0.00807882	0.0349653
3933.34	0.00632497	0.00519377	0.0047661	0.00276758	0.00832512	0.0345486
3932.53	0.00645063	0.00555697	0.00466817	0.0028478	0.00793103	0.0342708
3931.71	0.00615742	0.00548433	0.00492932	0.00282775	0.00812808	0.0360417
3930.9	0.00640874	0.00526641	0.0047661	0.00280769	0.00807882	0.0344097
3930.09	0.00632497	0.00566593	0.0047661	0.00276758	0.00807882	0.0358333
3929.27	0.00624119	0.00526641	0.0047661	0.00280769	0.0082266	0.0367708
3928.46	0.00624119	0.00533905	0.00466817	0.0028478	0.0082266	0.0365278
3927.65	0.00636685	0.00537537	0.00486404	0.00282775	0.00788177	0.0382292
3926.84	0.00628308	0.00537537	0.00457023	0.00282775	0.00857143	0.0378819
3926.02	0.00632497	0.00541169	0.00470081	0.00278764	0.00832512	0.0382639
3925.21	0.0065344	0.00519377	0.00470081	0.00280769	0.00827586	0.0368403
3924.4	0.00603175	0.00523009	0.0047661	0.00272747	0.00788177	0.0385069
3923.59	0.00611553	0.00530273	0.00492932	0.00278764	0.0082266	0.0396528
3922.78	0.00640874	0.00523009	0.00486404	0.00286786	0.00807882	0.0404861
3921.96	0.00624119	0.00537537	0.00496197	0.00280769	0.00847291	0.0403125
3921.15	0.00640874	0.00530273	0.0047661	0.00280769	0.00817734	0.0413889
3920.34	0.00615742	0.00533905	0.00460288	0.00272747	0.00812808	0.0435417
3919.53	0.00636685	0.00537537	0.00466817	0.00278764	0.00837438	0.0423264
3918.72	0.0061993	0.00523009	0.00473346	0.00276758	0.00827586	0.0441319
3917.91	0.00632497	0.00541169	0.00473346	0.0028478	0.00832512	0.0425347
3917.09	0.00628308	0.00533905	0.00479875	0.00272747	0.00802956	0.0448264
3916.28	0.00628308	0.00526641	0.00483139	0.00278764	0.0082266	0.0441667
3915.47	0.0061993	0.00544801	0.00489668	0.00286786	0.00871921	0.0463889
3914.66	0.00628308	0.00512113	0.00483139	0.00278764	0.00807882	0.045
3913.85	0.00632497	0.00537537	0.00473346	0.00272747	0.00862069	0.0454514
3913.04	0.00645063	0.00515745	0.0047661	0.00276758	0.00832512	0.048125
3912.23	0.00624119	0.00523009	0.00463552	0.00278764	0.00862069	0.0478819
3911.42	0.00628308	0.00523009	0.00502726	0.00282775	0.00832512	0.0494444
3910.61	0.00628308	0.00533905	0.00489668	0.0028478	0.00807882	0.0501042
3909.8	0.00657629	0.00552065	0.00466817	0.00282775	0.00837438	0.0517361
3908.99	0.00615742	0.00526641	0.00499461	0.00276758	0.00847291	0.0497222
3908.18	0.00628308	0.00544801	0.00470081	0.00280769	0.00827586	0.0509028
3907.37	0.00628308	0.00530273	0.0047661	0.00282775	0.00832512	0.0519444
3906.56	0.00632497	0.00501217	0.00483139	0.00280769	0.00812808	0.0530903
3905.74	0.0065344	0.00530273	0.00479875	0.00286786	0.00827586	0.050625
3904.93	0.00607364	0.00537537	0.00470081	0.00268736	0.00807882	0.0526736
3904.13	0.00636685	0.00541169	0.0047661	0.00280769	0.00832512	0.0513542
3903.32	0.00636685	0.00544801	0.00486404	0.00290797	0.0082266	0.0516319
3902.5	0.00624119	0.00515745	0.00486404	0.00276758	0.00852217	0.0515278
3901.7	0.00611553	0.00512113	0.00473346	0.00288791	0.00832512	0.0506944
3900.89	0.0061993	0.00512113	0.00463552	0.00272747	0.00847291	0.0530556
3900.08	0.0061993	0.00533905	0.00470081	0.00282775	0.00852217	0.0512847
3899.27	0.00624119	0.00515745	0.00483139	0.00278764	0.00857143	0.0502431
3898.46	0.0061993	0.00530273	0.00473346	0.00274753	0.00876847	0.0514583
3897.65	0.00636685	0.00519377	0.00486404	0.00278764	0.00866995	0.0530903
3896.84	0.0061993	0.00533905	0.0047661	0.00276758	0.00866995	0.0506944
3896.03	0.0061993	0.00515745	0.00463552	0.00282775	0.00847291	0.0525694
3895.22	0.00611553	0.00544801	0.0047661	0.00272747	0.00881773	0.0525694
3894.41	0.00607364	0.00512113	0.00473346	0.00274753	0.00891626	0.0522222
3893.6	0.00628308	0.00533905	0.00473346	0.00286786	0.00862069	0.0508681
3892.8	0.00624119	0.00537537	0.00479875	0.00278764	0.00871921	0.0517708
3891.99	0.0061993	0.00548433	0.00466817	0.00272747	0.00827586	0.0507986
3891.18	0.00615742	0.00515745	0.00479875	0.00282775	0.0082266	0.0497569
3890.37	0.00632497	0.00541169	0.00466817	0.00292802	0.00876847	0.0488542
3889.56	0.00628308	0.00552065	0.00489668	0.00272747	0.0082266	0.0510069
3888.75	0.00611553	0.00523009	0.00479875	0.00278764	0.00945813	0.0514236
3887.94	0.00615742	0.00483057	0.00463552	0.00270742	0.00886699	0.0488889
3887.14	0.00624119	0.00530273	0.00466817	0.00270742	0.00906404	0.0480556
3886.33	0.00632497	0.00533905	0.00479875	0.00280769	0.0091133	0.0498264
3885.52	0.00628308	0.00515745	0.00492932	0.00278764	0.00847291	0.0510069
3884.71	0.00611553	0.00526641	0.00460288	0.00278764	0.00935961	0.0485069
3883.91	0.00640874	0.00523009	0.00466817	0.00276758	0.00906404	0.0499306
3883.1	0.00607364	0.00515745	0.00473346	0.00280769	0.00896552	0.0505208
3882.29	0.00628308	0.00523009	0.00473346	0.00272747	0.00965517	0.0495486
3881.48	0.00624119	0.00523009	0.00483139	0.00274753	0.00931035	0.0508681
3880.67	0.00636685	0.00512113	0.0047661	0.00274753	0.00945813	0.0492708
3879.87	0.00628308	0.00512113	0.00450495	0.00276758	0.00916256	0.0500347
3879.06	0.00632497	0.00519377	0.00479875	0.00274753	0.0091133	0.0510764
3878.25	0.00624119	0.00526641	0.00483139	0.00270742	0.00935961	0.0495139
3877.44	0.0061993	0.00533905	0.00489668	0.00282775	0.00916256	0.0518403
3876.64	0.00624119	0.00530273	0.00489668	0.00280769	0.00950739	0.0501389
3875.83	0.00636685	0.00504849	0.00489668	0.00280769	0.00965517	0.0509722
3875.02	0.00628308	0.00537537	0.00473346	0.00278764	0.00891626	0.0514583
3874.22	0.00632497	0.00533905	0.00479875	0.00274753	0.00975369	0.0510069
3873.41	0.00615742	0.00530273	0.00496197	0.00278764	0.00965517	0.0498611
3872.6	0.00636685	0.00519377	0.0047661	0.00276758	0.00945813	0.0528125
3871.8	0.00636685	0.00512113	0.00492932	0.00272747	0.00940887	0.0523264
3870.99	0.00615742	0.00519377	0.00466817	0.00278764	0.00965517	0.0554514
3870.18	0.00607364	0.00537537	0.00486404	0.00272747	0.00921182	0.0541667
3869.38	0.0061993	0.00508481	0.00466817	0.00276758	0.00960591	0.0519792
3868.57	0.00645063	0.00530273	0.00479875	0.00272747	0.00921182	0.0542014
3867.77	0.00632497	0.00537537	0.00492932	0.00274753	0.00916256	0.0560069
3866.96	0.00632497	0.00512113	0.00486404	0.00268736	0.00975369	0.0550347
3866.16	0.0061993	0.00552065	0.00473346	0.00272747	0.0101478	0.0560417
3865.35	0.00624119	0.00530273	0.00463552	0.00276758	0.01	0.0569792
3864.54	0.00615742	0.00519377	0.00460288	0.00278764	0.0105911	0.0588194
3863.74	0.00649251	0.00533905	0.00483139	0.00280769	0.00985222	0.0588194
3862.93	0.00611553	0.00526641	0.00486404	0.00268736	0.00995074	0.0598264
3862.13	0.00624119	0.00504849	0.00470081	0.00274753	0.00955665	0.0566319
3861.32	0.00628308	0.00523009	0.00483139	0.00274753	0.00980296	0.0609722
3860.52	0.0061993	0.00526641	0.00463552	0.00276758	0.00985222	0.0617708
3859.71	0.0061993	0.00508481	0.0047661	0.00268736	0.010197	0.0611458
3858.91	0.00636685	0.00508481	0.00479875	0.00270742	0.0102463	0.0639236
3858.1	0.00628308	0.00541169	0.00470081	0.00268736	0.0106404	0.0659722
3857.3	0.00611553	0.00523009	0.0047661	0.00272747	0.0103448	0.0675
3856.49	0.00607364	0.00519377	0.00483139	0.00282775	0.0103448	0.0676389
3855.69	0.0061993	0.00523009	0.00463552	0.00278764	0.0107389	0.0686111
3854.88	0.00607364	0.00530273	0.00479875	0.00274753	0.0110345	0.069375
3854.08	0.00594798	0.00526641	0.00483139	0.00280769	0.0111823	0.0745833
3853.27	0.00607364	0.00515745	0.0047661	0.00280769	0.0107882	0.0730208
3852.47	0.00624119	0.00523009	0.00492932	0.00278764	0.0107389	0.0749306
3851.66	0.00598987	0.00530273	0.0047661	0.00274753	0.0115764	0.0774653
3850.86	0.00632497	0.00523009	0.00486404	0.00280769	0.0106897	0.0782986
3850.06	0.00628308	0.00541169	0.00479875	0.00272747	0.0102463	0.0797917
3849.25	0.00607364	0.00512113	0.00470081	0.00272747	0.010936	0.0844792
3848.45	0.00649251	0.00519377	0.00479875	0.00274753	0.01133	0.0827431
3847.64	0.0065344	0.00533905	0.00489668	0.00266731	0.0115271	0.0872917
3846.84	0.00598987	0.00526641	0.0047661	0.00280769	0.010936	0.0886458
3846.04	0.00628308	0.00523009	0.00470081	0.00280769	0.0108374	0.0895139
3845.23	0.0061993	0.00519377	0.00466817	0.00282775	0.0115271	0.0925694
3844.43	0.00615742	0.00533905	0.00483139	0.00274753	0.0115764	0.0925347
3843.63	0.00632497	0.00530273	0.00496197	0.00280769	0.0121675	0.0990972
3842.82	0.00632497	0.00537537	0.00473346	0.00280769	0.0110837	0.0970833
3842.02	0.00661818	0.00519377	0.00486404	0.00286786	0.0115271	0.0997222
3841.22	0.00645063	0.00533905	0.00463552	0.00266731	0.0114286	0.100313
3840.41	0.00624119	0.00523009	0.00496197	0.00274753	0.0115271	0.101042
3839.61	0.00636685	0.00512113	0.00463552	0.00268736	0.0112808	0.100729
3838.81	0.0061993	0.00526641	0.00489668	0.00278764	0.0116256	0.10316
3838	0.0061993	0.00519377	0.00479875	0.00276758	0.0110837	0.102847
3837.2	0.00628308	0.00515745	0.00483139	0.00276758	0.0110345	0.108264
3836.4	0.00624119	0.00515745	0.00483139	0.00288791	0.0112808	0.110208
3835.6	0.0061993	0.00519377	0.0047661	0.00272747	0.0118719	0.110556
3834.79	0.00632497	0.00533905	0.00499461	0.00276758	0.011133	0.111285
3833.99	0.00628308	0.00530273	0.00473346	0.00276758	0.0113793	0.112083
3833.19	0.0061993	0.00515745	0.00470081	0.00270742	0.0114778	0.113681
3832.39	0.00645063	0.00519377	0.00473346	0.0028478	0.0116256	0.117743
3831.58	0.00611553	0.00515745	0.00486404	0.00270742	0.0126108	0.117674
3830.78	0.00624119	0.00519377	0.00486404	0.00290797	0.012069	0.117326
3829.98	0.00611553	0.00530273	0.0047661	0.00268736	0.0118227	0.122465
3829.18	0.00628308	0.00559329	0.00473346	0.00280769	0.0118719	0.12125
3828.38	0.00632497	0.00526641	0.00483139	0.00292802	0.0120197	0.122743
3827.57	0.00632497	0.00526641	0.0050599	0.0028478	0.0125616	0.123194
3826.77	0.00636685	0.00559329	0.00483139	0.00274753	0.0122167	0.125903
3825.97	0.00632497	0.00515745	0.00492932	0.00272747	0.0127094	0.124757
3825.17	0.00615742	0.00548433	0.00492932	0.00268736	0.0119704	0.127813
3824.37	0.00611553	0.00512113	0.00483139	0.00276758	0.0128571	0.127882
3823.57	0.00615742	0.00533905	0.00489668	0.00272747	0.0129064	0.128785
3822.77	0.00636685	0.00515745	0.00489668	0.00278764	0.0115764	0.126076
3821.97	0.00657629	0.00544801	0.00460288	0.00280769	0.013202	0.13066
3821.16	0.00636685	0.00508481	0.00457023	0.0028478	0.0121675	0.1325
3820.36	0.00645063	0.00497585	0.00492932	0.00274753	0.013202	0.131632
3819.56	0.00636685	0.00530273	0.0047661	0.00274753	0.0125123	0.132951
3818.76	0.00615742	0.00541169	0.00515784	0.00278764	0.013202	0.139826
3817.96	0.00628308	0.00515745	0.00483139	0.00280769	0.0131527	0.136424
3817.16	0.00615742	0.00548433	0.00486404	0.0028478	0.0124138	0.14316
3816.36	0.0065344	0.00530273	0.00489668	0.00276758	0.0128079	0.138819
3815.56	0.00649251	0.00548433	0.00479875	0.00282775	0.0126108	0.143403
3814.76	0.00624119	0.00530273	0.00483139	0.00278764	0.0129557	0.141632
3813.96	0.00640874	0.00530273	0.00489668	0.00280769	0.0124138	0.145521
3813.16	0.00649251	0.00544801	0.0047661	0.00280769	0.0128571	0.147049
3812.36	0.00640874	0.00519377	0.00492932	0.00280769	0.0131527	0.148438
3811.56	0.0061993	0.00530273	0.00489668	0.00278764	0.0126108	0.156667
3810.76	0.0061993	0.00526641	0.00489668	0.0028478	0.0129064	0.156042
3809.96	0.00670195	0.00552065	0.00496197	0.00278764	0.0133005	0.155903
3809.16	0.00628308	0.00508481	0.0047661	0.00278764	0.0135468	0.157674
3808.36	0.00632497	0.00537537	0.00492932	0.00286786	0.0131527	0.159688
3807.56	0.00636685	0.00544801	0.00515784	0.0028478	0.0140887	0.164965
3806.76	0.00636685	0.00526641	0.00502726	0.0028478	0.0132512	0.167083
3805.96	0.00645063	0.00541169	0.0050599	0.00286786	0.0136453	0.167153
3805.16	0.00645063	0.00533905	0.00496197	0.00292802	0.0126108	0.171562
3804.36	0.00636685	0.00548433	0.00499461	0.00286786	0.0127094	0.175451
3803.56	0.00649251	0.00555697	0.00499461	0.00286786	0.0133498	0.176319
3802.77	0.00666006	0.00530273	0.00492932	0.00286786	0.0136453	0.176875
3801.97	0.00670195	0.00559329	0.0050599	0.00292802	0.0138424	0.181285
3801.17	0.00636685	0.00515745	0.00509255	0.00282775	0.0137438	0.187187
3800.37	0.00640874	0.00523009	0.0050599	0.00290797	0.0142857	0.188715
3799.57	0.00691139	0.00530273	0.00525577	0.00298819	0.0136453	0.192188
3798.77	0.00666006	0.00555697	0.00515784	0.00276758	0.0134483	0.195312
3797.97	0.00670195	0.00559329	0.00515784	0.00286786	0.0140887	0.199444
3797.17	0.00666006	0.00544801	0.0050599	0.00292802	0.0151724	0.201215
3796.38	0.00691139	0.00577489	0.00532106	0.00282775	0.0149261	0.206146
3795.58	0.00670195	0.00573857	0.00528841	0.00306841	0.0143842	0.212292
3794.78	0.00657629	0.00555697	0.00512519	0.00292802	0.0140887	0.217778
3793.98	0.00703705	0.00562961	0.00509255	0.00296813	0.0158128	0.223889
3793.18	0.00666006	0.00610177	0.00525577	0.00294808	0.0142857	0.227708
3792.39	0.00670195	0.00573857	0.00541899	0.00294808	0.0144828	0.228437
3791.59	0.00678572	0.00555697	0.00528841	0.00320879	0.0140394	0.238194
3790.79	0.00707893	0.00566593	0.00574544	0.00306841	0.0147783	0.242153
3789.99	0.00661818	0.00588385	0.0050599	0.00308846	0.0146798	0.248646
3789.2	0.0072046	0.00581121	0.00551693	0.00304835	0.0155172	0.252257
3788.4	0.0072046	0.00573857	0.00545164	0.00322885	0.0148276	0.256319
3787.6	0.00707893	0.00613809	0.00538635	0.00306841	0.0151232	0.256493
3786.8	0.0072046	0.00599281	0.00532106	0.00320879	0.0150246	0.268646
3786.01	0.00703705	0.00584753	0.00571279	0.00296813	0.0152217	0.271528
3785.21	0.0072046	0.00584753	0.00532106	0.00318874	0.0151724	0.272778
3784.41	0.00666006	0.00602913	0.00590866	0.00330907	0.0158621	0.281701
3783.62	0.00703705	0.00606545	0.00558222	0.00332912	0.0149754	0.282604
3782.82	0.00716271	0.00621073	0.00574544	0.00316868	0.0146798	0.291979
3782.02	0.00749781	0.00588385	0.00590866	0.0032489	0.0170443	0.298299
3781.23	0.00795856	0.00602913	0.00587602	0.0032489	0.0169951	0.30125
3780.43	0.00728837	0.00577489	0.00587602	0.00330907	0.0161084	0.308194
3779.63	0.00737214	0.00581121	0.00581073	0.00326896	0.0161084	0.315174
3778.84	0.00745592	0.00595649	0.00581073	0.0030283	0.0173892	0.321458
3778.04	0.00724648	0.00624705	0.00577808	0.00326896	0.0164532	0.329965
3777.24	0.00716271	0.00613809	0.00607188	0.00334918	0.0162069	0.330417
3776.45	0.00745592	0.00584753	0.00538635	0.00326896	0.0157143	0.335312
3775.65	0.00753969	0.00610177	0.00584337	0.00330907	0.0160099	0.341215
3774.86	0.00707893	0.00595649	0.0056475	0.00328901	0.0150739	0.35066
3774.06	0.00712082	0.00581121	0.00571279	0.0032489	0.0172414	0.351076
3773.26	0.00703705	0.00584753	0.00568015	0.00328901	0.0152709	0.35375
3772.47	0.00699516	0.00588385	0.00541899	0.00328901	0.0175862	0.364028
3771.67	0.00703705	0.00584753	0.00538635	0.00338929	0.0170936	0.366667
3770.88	0.00682761	0.00588385	0.00545164	0.00318874	0.0159606	0.371458
3770.08	0.00682761	0.00548433	0.00548428	0.00328901	0.0164039	0.380035
3769.29	0.00724648	0.00584753	0.00554957	0.00314863	0.0150739	0.382361
3768.49	0.00703705	0.00548433	0.00545164	0.00322885	0.0157143	0.393368
3767.7	0.00666006	0.00559329	0.00551693	0.00338929	0.0168473	0.394201
3766.9	0.00661818	0.00595649	0.00551693	0.00332912	0.0157635	0.400347
3766.11	0.00695327	0.00562961	0.00528841	0.00340934	0.0168473	0.400625
3765.31	0.00703705	0.00592017	0.0053537	0.00320879	0.0162069	0.408403
3764.52	0.00691139	0.00566593	0.00525577	0.00338929	0.0170443	0.416528
3763.72	0.00661818	0.00581121	0.00502726	0.00320879	0.0164039	0.412986
3762.93	0.00645063	0.00559329	0.00525577	0.00338929	0.015665	0.418368
3762.13	0.00657629	0.00566593	0.00568015	0.00340934	0.017734	0.42691
3761.34	0.00661818	0.00541169	0.0050599	0.00320879	0.0155665	0.428715
3760.54	0.00645063	0.00544801	0.00541899	0.00346951	0.016798	0.432674
3759.75	0.00657629	0.00552065	0.00519048	0.00348956	0.0160591	0.431007
3758.95	0.00657629	0.00566593	0.0053537	0.00340934	0.0169458	0.436597
3758.16	0.00699516	0.00570225	0.00519048	0.00348956	0.0172906	0.439549
3757.37	0.00640874	0.00548433	0.0050599	0.00318874	0.0166995	0.440486
3756.57	0.00632497	0.00537537	0.00541899	0.00346951	0.0164039	0.439063
3755.78	0.00678572	0.00555697	0.00541899	0.00344945	0.0170936	0.447049
3754.99	0.00645063	0.00577489	0.0053537	0.00340934	0.0170443	0.458646
3754.19	0.00632497	0.00537537	0.0050599	0.00354973	0.017931	0.453889
3753.4	0.00678572	0.00548433	0.00525577	0.0034294	0.0166502	0.452847
3752.6	0.00666006	0.00570225	0.00519048	0.00360989	0.0168473	0.459583
3751.81	0.00657629	0.00588385	0.00528841	0.00352967	0.0167488	0.473021
3751.02	0.00645063	0.00541169	0.00538635	0.00338929	0.017931	0.473368
3750.22	0.00645063	0.00519377	0.00548428	0.00328901	0.0170443	0.47691
3749.43	0.00611553	0.00515745	0.00519048	0.00348956	0.0176355	0.49
3748.64	0.00628308	0.00555697	0.00528841	0.00334918	0.0176847	0.495035
3747.84	0.00670195	0.00548433	0.00509255	0.00350962	0.0174877	0.509653
3747.05	0.00628308	0.00537537	0.00492932	0.00362995	0.0184236	0.509792
3746.26	0.00640874	0.00566593	0.00519048	0.00354973	0.0190148	0.518924
3745.47	0.00624119	0.00552065	0.00509255	0.00365	0.0196552	0.522986
3744.67	0.00628308	0.00537537	0.00548428	0.00358984	0.0196552	0.537986
3743.88	0.00682761	0.00530273	0.00496197	0.0038305	0.0207882	0.555313
3743.09	0.00657629	0.00552065	0.00502726	0.00346951	0.0205911	0.565139
3742.3	0.00674384	0.00555697	0.00541899	0.00389066	0.0217241	0.577014
3741.5	0.00670195	0.00530273	0.00528841	0.00365	0.0218227	0.589236
3740.71	0.00674384	0.00555697	0.00528841	0.00344945	0.0203941	0.600278
3739.92	0.00657629	0.00537537	0.0050599	0.00369011	0.0225123	0.618125
3739.13	0.00661818	0.00537537	0.00515784	0.00369011	0.0224138	0.637153
3738.34	0.00674384	0.00530273	0.00525577	0.00379039	0.0235468	0.646493
3737.54	0.00657629	0.00526641	0.00515784	0.00377033	0.0247783	0.661042
3736.75	0.00657629	0.00555697	0.00515784	0.0038305	0.025665	0.669028
3735.96	0.0065344	0.00541169	0.00525577	0.00381044	0.0261576	0.684583
3735.17	0.00645063	0.00548433	0.00519048	0.00389066	0.0266995	0.695764
3734.38	0.00628308	0.00526641	0.00528841	0.00373022	0.0282266	0.710729
3733.59	0.00649251	0.00544801	0.00522313	0.00391072	0.0280296	0.728333
3732.79	0.00674384	0.00555697	0.00532106	0.00415137	0.0306897	0.740556
3732	0.00645063	0.00544801	0.00522313	0.00401099	0.0295074	0.751875
3731.21	0.00640874	0.00533905	0.00541899	0.0038305	0.0305911	0.769514
3730.42	0.00636685	0.00533905	0.00538635	0.0040511	0.0305911	0.78566
3729.63	0.00674384	0.00559329	0.00512519	0.00431181	0.032069	0.793056
3728.84	0.00636685	0.00537537	0.0053537	0.00435192	0.0350739	0.806493
3728.05	0.00657629	0.00566593	0.00532106	0.00401099	0.0342365	0.823403
3727.26	0.00649251	0.00559329	0.00528841	0.00407116	0.0350246	0.835799
3726.47	0.00670195	0.00577489	0.00551693	0.0042717	0.0363547	0.845937
3725.68	0.0068695	0.00559329	0.00519048	0.00437198	0.038867	0.846389
3724.89	0.00632497	0.00523009	0.00548428	0.00441209	0.0423153	0.87125
3724.1	0.00724648	0.00566593	0.0056475	0.00447225	0.0403448	0.878715
3723.3	0.00636685	0.00537537	0.00568015	0.00429176	0.0436453	0.877708
3722.51	0.00682761	0.00530273	0.00545164	0.00455247	0.0412315	0.891007
3721.72	0.00670195	0.00541169	0.00584337	0.00431181	0.0456158	0.89934
3720.93	0.00674384	0.00566593	0.00558222	0.00463269	0.0480788	0.907882
3720.14	0.00657629	0.00573857	0.00545164	0.00449231	0.0471921	0.924306
3719.35	0.00628308	0.00515745	0.00538635	0.00447225	0.0505911	0.910417
3718.57	0.00682761	0.00533905	0.00538635	0.00451236	0.0518719	0.931285
3717.78	0.00657629	0.00606545	0.00554957	0.00441209	0.0537438	0.938472
3716.99	0.00670195	0.00544801	0.00545164	0.0048533	0.0530049	0.935799
3716.2	0.00657629	0.00588385	0.00551693	0.00457253	0.0570443	0.938681
3715.41	0.00649251	0.00526641	0.00545164	0.00479313	0.0571429	0.950069
3714.62	0.00661818	0.00548433	0.00558222	0.00511401	0.0587685	0.952743
3713.83	0.00674384	0.00541169	0.00548428	0.00493352	0.0627586	0.954236
3713.04	0.00666006	0.00559329	0.00551693	0.00503379	0.0630049	0.959549
3712.25	0.00682761	0.00552065	0.00590866	0.00521429	0.0662069	0.968229
3711.46	0.00670195	0.00570225	0.00561486	0.00475302	0.0621182	0.970312
3710.67	0.00645063	0.00541169	0.00561486	0.00523434	0.0655665	0.968507
3709.88	0.00666006	0.00570225	0.00581073	0.00529451	0.0707389	0.972083
3709.09	0.00674384	0.00559329	0.0059413	0.00471291	0.0728571	0.982188
3708.31	0.00657629	0.00533905	0.00551693	0.00549506	0.0746798	0.996424
3707.52	0.00707893	0.00544801	0.00584337	0.00527445	0.0738424	0.993576
3706.73	0.00682761	0.00592017	0.00558222	0.00515412	0.0800985	0.982778
3705.94	0.00691139	0.00555697	0.00548428	0.0052544	0.0805911	0.98934
3705.15	0.00682761	0.00628337	0.00587602	0.00539478	0.0846798	0.990556
3704.36	0.0065344	0.00573857	0.00610453	0.00539478	0.086601	0.99566
3703.58	0.00695327	0.00573857	0.00613717	0.00577583	0.0862069	0.979132
3702.79	0.00674384	0.00548433	0.00643097	0.00577583	0.0886699	0.995972
3702	0.00674384	0.00581121	0.00616982	0.00539478	0.0905911	0.999514
3701.21	0.00682761	0.00566593	0.00626775	0.00609671	0.0950246	0.985833
3700.42	0.00682761	0.00592017	0.00584337	0.00599643	0.0952709	0.986076
3699.64	0.00766536	0.00595649	0.00626775	0.00591621	0.0956158	0.98625
3698.85	0.0068695	0.00573857	0.00639833	0.00595632	0.0972414	0.974896
3698.06	0.00716271	0.00584753	0.00620246	0.0060566	0.100591	0.969271
3697.27	0.00649251	0.00624705	0.00652891	0.00645769	0.102069	0.962986
3696.49	0.00716271	0.00595649	0.00613717	0.00611676	0.10399	0.957222
3695.7	0.00728837	0.00599281	0.00656155	0.00609671	0.106404	0.952951
3694.91	0.00724648	0.00628337	0.00639833	0.0060566	0.109409	0.947674
3694.12	0.00728837	0.00628337	0.00630039	0.00641758	0.110985	0.940521
3693.34	0.00749781	0.00606545	0.00636568	0.00681868	0.116207	0.922708
3692.55	0.00745592	0.00642865	0.00656155	0.00643764	0.117882	0.923125
3691.76	0.00741403	0.00617441	0.00613717	0.00657802	0.119704	0.911875
3690.98	0.00770724	0.00592017	0.00665948	0.00643764	0.121921	0.907049
3690.19	0.00749781	0.00642865	0.00656155	0.00673846	0.12665	0.893785
3689.4	0.00737214	0.00635601	0.00679006	0.00679863	0.126601	0.898438
3688.62	0.00770724	0.00661025	0.00662684	0.00647775	0.12936	0.888611
3687.83	0.00753969	0.00646497	0.00679006	0.00713956	0.133793	0.873333
3687.05	0.00829366	0.00671921	0.00669213	0.00699918	0.134926	0.871806
3686.26	0.00766536	0.00635601	0.00682271	0.00719973	0.136946	0.841493
3685.47	0.00762347	0.00628337	0.00692064	0.00715962	0.138522	0.844236
3684.69	0.0078329	0.00610177	0.00682271	0.00725989	0.142463	0.845521
3683.9	0.00758158	0.00617441	0.00711651	0.00762088	0.148867	0.833472
3683.11	0.00779102	0.00646497	0.0065942	0.00727995	0.149409	0.825
3682.33	0.00787479	0.00642865	0.0071818	0.00768105	0.151872	0.809062
3681.54	0.00800045	0.00668289	0.00731238	0.00736017	0.158621	0.802361
3680.76	0.00770724	0.00657393	0.00744295	0.0074805	0.163892	0.796771
3679.97	0.00808423	0.00646497	0.00701857	0.00754066	0.168768	0.774618
3679.19	0.00812611	0.00657393	0.00744295	0.00780138	0.170394	0.770174
3678.4	0.00833555	0.00668289	0.00734502	0.00826264	0.177389	0.769618
3677.62	0.00795856	0.00668289	0.00741031	0.00752061	0.189606	0.769826
3676.83	0.00804234	0.00708241	0.00809584	0.00774121	0.192414	0.748264
3676.05	0.00879631	0.00679185	0.00822642	0.0085033	0.200099	0.738264
3675.26	0.00917329	0.00748193	0.00816113	0.00846319	0.207192	0.736944
3674.48	0.00858687	0.00744561	0.00786733	0.00842308	0.217833	0.736875
3673.69	0.00908952	0.00795409	0.00845493	0.00864368	0.225567	0.727778
3672.91	0.00917329	0.00755457	0.00789998	0.00898462	0.232808	0.714097
3672.12	0.00955028	0.00726401	0.00838965	0.00918517	0.23601	0.715486
3671.34	0.00913141	0.00802673	0.00822642	0.00826264	0.242512	0.707569
3670.55	0.0102624	0.00769985	0.00900989	0.00896456	0.251872	0.693819
3669.77	0.00992726	0.00795409	0.00914047	0.00870385	0.261773	0.692257
3668.98	0.00955028	0.00842625	0.00936898	0.00920522	0.264335	0.689722
3668.2	0.00963405	0.00875313	0.00963014	0.00936566	0.270394	0.682465
3667.42	0.0105137	0.00802673	0.00917311	0.00962638	0.273251	0.678507
3666.63	0.0111001	0.00911633	0.00949956	0.00926539	0.276355	0.671076
3665.85	0.0102624	0.00864417	0.00956485	0.00918517	0.284187	0.664757
3665.06	0.0110582	0.00817201	0.0092384	0.00950605	0.29202	0.651285
3664.28	0.0111001	0.00940689	0.00920576	0.00956621	0.291724	0.652326
3663.5	0.0103461	0.00904369	0.0100545	0.00974671	0.299015	0.642986
3662.71	0.0111839	0.00908001	0.010283	0.00966649	0.302759	0.637465
3661.93	0.0107231	0.00991537	0.00989129	0.00902473	0.314926	0.627396
3661.15	0.0120216	0.00962481	0.00966278	0.00966649	0.319064	0.621771
3660.36	0.0101367	0.00926161	0.009826	0.00998737	0.316108	0.59934
3659.58	0.011142	0.00849889	0.0105115	0.00948599	0.325517	0.592604
3658.8	0.0120216	0.00929793	0.0104463	0.0104286	0.325764	0.580972
3658.01	0.0123986	0.00966113	0.0107401	0.00954616	0.334286	0.576042
3657.23	0.0118122	0.00951585	0.0100872	0.00958627	0.337685	0.564236
3656.45	0.0107231	0.00926161	0.010381	0.00958627	0.351429	0.546875
3655.66	0.0101786	0.00980641	0.00989129	0.0107495	0.355665	0.542986
3654.88	0.0108488	0.00911633	0.00995658	0.0103082	0.365222	0.528611
3654.1	0.0115609	0.00969745	0.0104463	0.00982693	0.378079	0.515208
3653.32	0.0111001	0.00944321	0.00976072	0.00914506	0.385025	0.510521
3652.53	0.0110163	0.00922529	0.00910783	0.00936566	0.397833	0.49875
3651.75	0.0104718	0.00846257	0.00979336	0.00990715	0.417044	0.489618
3650.97	0.010011	0.00893473	0.0095322	0.00928544	0.423202	0.485
3650.19	0.0101367	0.00835361	0.00940163	0.00916511	0.429951	0.473646
3649.41	0.0112677	0.00849889	0.00910783	0.00934561	0.43335	0.464063
3648.62	0.0109744	0.00911633	0.00963014	0.00920522	0.442759	0.460799
3647.84	0.00955028	0.00846257	0.00910783	0.00932555	0.448473	0.449375
3647.06	0.00942462	0.00769985	0.00969543	0.00906484	0.462857	0.440972
3646.28	0.0098016	0.00806305	0.00985865	0.00880412	0.473842	0.4325
3645.5	0.00967594	0.00766353	0.00946691	0.00840302	0.481478	0.42691
3644.71	0.00975971	0.00802673	0.0092384	0.00918517	0.485419	0.417604
3643.93	0.00879631	0.00744561	0.00868345	0.00936566	0.482709	0.412396
3643.15	0.0085031	0.00740929	0.00969543	0.00904478	0.495025	0.405
3642.37	0.00934084	0.00733665	0.00959749	0.00906484	0.486404	0.393681
3641.59	0.00854499	0.00751825	0.00907518	0.00840302	0.497241	0.384688
3640.81	0.00804234	0.00715505	0.00936898	0.0087239	0.504926	0.378507
3640.03	0.00904763	0.00751825	0.00936898	0.00866374	0.509064	0.371042
3639.25	0.00825178	0.00769985	0.00910783	0.00900467	0.51601	0.353819
3638.46	0.00812611	0.00700977	0.00927105	0.00878407	0.513498	0.347153
3637.68	0.00833555	0.00719137	0.00907518	0.00896456	0.515764	0.341319
3636.9	0.00900574	0.00686449	0.00868345	0.00836291	0.526995	0.33441
3636.12	0.00829366	0.00708241	0.00936898	0.00874396	0.527044	0.327049
3635.34	0.00766536	0.00690081	0.00881402	0.00882418	0.532167	0.31559
3634.56	0.00791668	0.00682817	0.00874874	0.00866374	0.538522	0.306875
3633.78	0.00825178	0.00671921	0.00881402	0.00858352	0.558374	0.302188
3633	0.00758158	0.00664657	0.00943427	0.0085033	0.556256	0.290347
3632.22	0.00862876	0.00671921	0.00884667	0.0081022	0.559606	0.285347
3631.44	0.00795856	0.00671921	0.00930369	0.00812226	0.569507	0.271493
3630.66	0.00724648	0.00664657	0.00900989	0.00802198	0.587291	0.267604
3629.88	0.00716271	0.00642865	0.00927105	0.00826264	0.593202	0.263924
3629.1	0.00749781	0.00653761	0.00943427	0.00860357	0.592857	0.255382
3628.32	0.00749781	0.00682817	0.00936898	0.00846319	0.602857	0.245347
3627.54	0.00779102	0.00639233	0.00858551	0.00862363	0.616995	0.243854
3626.76	0.00758158	0.00621073	0.00884667	0.00866374	0.616355	0.232812
3625.98	0.00716271	0.00646497	0.0100219	0.00842308	0.630788	0.2275
3625.2	0.00733026	0.00613809	0.00946691	0.00882418	0.63069	0.216771
3624.42	0.00758158	0.00621073	0.00940163	0.0085033	0.644877	0.213021
3623.64	0.00737214	0.00613809	0.00920576	0.00896456	0.656207	0.210451
3622.86	0.00728837	0.00592017	0.00897725	0.00932555	0.66532	0.202604
3622.09	0.0072046	0.00635601	0.00914047	0.00918517	0.670099	0.1975
3621.31	0.00682761	0.00595649	0.00946691	0.00904478	0.684384	0.191528
3620.53	0.00712082	0.00653761	0.00891196	0.0095261	0.695517	0.182118
3619.75	0.00707893	0.00664657	0.0102504	0.0101679	0.701429	0.180035
3618.97	0.00703705	0.00610177	0.00989129	0.00944588	0.714877	0.173264
3618.19	0.00699516	0.00613809	0.00992394	0.00980687	0.727438	0.170174
3617.41	0.00682761	0.00628337	0.00904254	0.0107294	0.742857	0.165729
3616.63	0.00733026	0.00595649	0.00943427	0.0107896	0.739261	0.160694
3615.86	0.0068695	0.00621073	0.0106095	0.0116519	0.75468	0.159167
3615.08	0.00695327	0.00631969	0.0101851	0.0114113	0.771773	0.152361
3614.3	0.00699516	0.00602913	0.0101851	0.0114714	0.78867	0.140868
3613.52	0.00674384	0.00588385	0.0100219	0.0126146	0.790887	0.140035
3612.74	0.00657629	0.00595649	0.0095322	0.0125343	0.809458	0.136042
3611.97	0.0072046	0.00599281	0.0100872	0.0131962	0.825025	0.132361
3611.19	0.00670195	0.00606545	0.010381	0.0139582	0.826946	0.127743
3610.41	0.00703705	0.00610177	0.010381	0.0141187	0.843793	0.123924
3609.63	0.00703705	0.00602913	0.0101198	0.0150613	0.842709	0.119236
3608.86	0.00636685	0.00602913	0.0100545	0.0158234	0.874729	0.118229
3608.08	0.00657629	0.00624705	0.0105442	0.016425	0.864335	0.112951
3607.3	0.00657629	0.00613809	0.0109686	0.017528	0.872414	0.106215
3606.52	0.00661818	0.00592017	0.0114256	0.0182901	0.894089	0.108299
3605.75	0.00628308	0.00621073	0.0107074	0.0189519	0.8933	0.104132
3604.97	0.00661818	0.00613809	0.0108053	0.0205563	0.899655	0.0987153
3604.19	0.0065344	0.00584753	0.0108706	0.0217596	0.897783	0.0970486
3603.41	0.00670195	0.00595649	0.0109359	0.0228025	0.899507	0.0896528
3602.64	0.0068695	0.00592017	0.0106421	0.0237451	0.927635	0.0869097
3601.86	0.00678572	0.00599281	0.0109359	0.0251088	0.912956	0.0833333
3601.08	0.00645063	0.00606545	0.0107727	0.0258909	0.919507	0.0823264
3600.31	0.0068695	0.00646497	0.0116541	0.0278563	0.92335	0.0777778
3599.53	0.00666006	0.00599281	0.0115235	0.0285984	0.937537	0.0770139
3598.75	0.00649251	0.00624705	0.0110339	0.0306841	0.930985	0.0735069
3597.98	0.00640874	0.00610177	0.0111971	0.0322083	0.938128	0.0701736
3597.2	0.00645063	0.00573857	0.0122417	0.0331709	0.939458	0.0689931
3596.43	0.00666006	0.00639233	0.0117194	0.0363797	0.945025	0.0679861
3595.65	0.0065344	0.00592017	0.0119153	0.0389467	0.955222	0.0655556
3594.87	0.00674384	0.00606545	0.0124702	0.0396486	0.948177	0.0620486
3594.1	0.00632497	0.00624705	0.0117194	0.0407517	0.955468	0.059375
3593.32	0.00661818	0.00606545	0.0125355	0.0429778	0.975172	0.0614236
3592.55	0.00657629	0.00606545	0.0114909	0.0453242	0.964335	0.0555208
3591.77	0.00645063	0.00613809	0.0126008	0.0477107	0.970148	0.0538194
3590.99	0.00640874	0.00599281	0.0131557	0.0497363	0.979261	0.0520833
3590.22	0.00645063	0.00592017	0.0126334	0.0529651	0.990985	0.0490972
3589.44	0.0065344	0.00624705	0.0123723	0.0579588	0.981921	0.0489931
3588.67	0.00636685	0.00635601	0.0125029	0.0571967	0.986207	0.0459028
3587.89	0.0065344	0.00606545	0.0127314	0.0636344	0.994138	0.0455903
3587.12	0.00661818	0.00635601	0.0128946	0.0646572	1.00286	0.0437153
3586.34	0.00666006	0.00635601	0.0116541	0.0684275	1.00025	0.0407986
3585.57	0.00636685	0.00606545	0.0131884	0.0712352	0.996256	0.0388889
3584.79	0.00670195	0.00602913	0.0129599	0.0753665	0.996946	0.0382292
3584.02	0.00666006	0.00631969	0.0134495	0.0794778	0.99803	0.0357292
3583.24	0.00661818	0.00642865	0.0129272	0.0839901	0.999015	0.0364583
3582.47	0.00678572	0.00613809	0.0134495	0.0865371	0.996108	0.0346181
3581.69	0.00645063	0.00631969	0.0141351	0.0889036	0.992118	0.0331944
3580.92	0.00649251	0.00690081	0.0128293	0.0944989	0.992857	0.0319444
3580.15	0.00678572	0.00657393	0.013319	0.0976476	0.99	0.0299653
3579.37	0.00640874	0.00595649	0.0141677	0.102641	0.99197	0.0302778
3578.6	0.00657629	0.00646497	0.0134169	0.103965	0.979015	0.0280556
3577.82	0.00657629	0.00642865	0.0134822	0.111405	0.969212	0.0271528
3577.05	0.00649251	0.00657393	0.0131884	0.116419	0.980936	0.0260069
3576.27	0.00661818	0.00668289	0.0144942	0.120871	0.971626	0.0260764
3575.5	0.00670195	0.00606545	0.0140698	0.125083	0.959951	0.0254861
3574.73	0.00682761	0.00668289	0.0147553	0.131119	0.952956	0.0249653
3573.95	0.00649251	0.00668289	0.0145268	0.137838	0.960197	0.0248958
3573.18	0.0065344	0.00650129	0.0138739	0.13868	0.96069	0.0221875
3572.41	0.0065344	0.00631969	0.0141351	0.145759	0.952118	0.0222222
3571.63	0.00636685	0.00617441	0.0136454	0.149369	0.943103	0.0217708
3570.86	0.0068695	0.00657393	0.0139719	0.159377	0.950493	0.0217708
3570.09	0.00636685	0.00664657	0.0144615	0.16409	0.936158	0.0217361
3569.31	0.00699516	0.00675553	0.01469	0.173335	0.944236	0.0205903
3568.54	0.00678572	0.00675553	0.0135475	0.175681	0.948473	0.0198611
3567.77	0.00678572	0.00668289	0.0144615	0.185167	0.940296	0.0204514
3566.99	0.00657629	0.00661025	0.0145268	0.191585	0.933744	0.0184375
3566.22	0.00636685	0.00628337	0.014331	0.198865	0.913941	0.0186111
3565.45	0.00632497	0.00700977	0.0143962	0.204741	0.914286	0.0177431
3564.68	0.00666006	0.00635601	0.0141351	0.21519	0.909458	0.0173611
3563.9	0.00674384	0.00697345	0.0151471	0.22261	0.914433	0.0170486
3563.13	0.00649251	0.00664657	0.0144615	0.231294	0.897833	0.0165972
3562.36	0.0068695	0.00693713	0.0147227	0.237711	0.896502	0.01625
3561.59	0.00670195	0.00675553	0.0132863	0.249123	0.886305	0.0153819
3560.81	0.00695327	0.00679185	0.0145921	0.254898	0.885813	0.0160764
3560.04	0.00682761	0.00730033	0.0143962	0.25925	0.873744	0.0151042
3559.27	0.00682761	0.00668289	0.0143636	0.271183	0.869113	0.0151389
3558.5	0.0065344	0.00664657	0.0151471	0.282053	0.868867	0.0161458
3557.73	0.00695327	0.00675553	0.0136454	0.286585	0.865025	0.0138889
3556.95	0.00691139	0.00686449	0.0151471	0.2918	0.848522	0.014375
3556.18	0.00640874	0.00726401	0.013776	0.305437	0.841872	0.0145139
3555.41	0.00674384	0.00769985	0.0148206	0.315725	0.835419	0.0136458
3554.64	0.00670195	0.00708241	0.0139066	0.326254	0.829951	0.014375
3553.87	0.00695327	0.00682817	0.0154082	0.332551	0.821034	0.0126042
3553.1	0.00695327	0.00733665	0.0140045	0.344885	0.809704	0.0129514
3552.33	0.00674384	0.00708241	0.0152124	0.354872	0.813645	0.0135764
3551.55	0.00682761	0.00726401	0.013776	0.362834	0.803498	0.0133681
3550.78	0.00695327	0.00708241	0.0156041	0.374386	0.793005	0.0129167
3550.01	0.0068695	0.00726401	0.0149838	0.385055	0.787389	0.0127778
3549.24	0.00674384	0.00708241	0.0152776	0.395604	0.78532	0.0131597
3548.47	0.0068695	0.00755457	0.0151144	0.404208	0.774384	0.0128472
3547.7	0.00657629	0.00730033	0.0150491	0.41245	0.753153	0.0121875
3546.93	0.00724648	0.00730033	0.0157347	0.425566	0.758227	0.0122222
3546.16	0.00670195	0.00733665	0.0160938	0.433668	0.738374	0.0117014
3545.39	0.00712082	0.00682817	0.0153103	0.443776	0.74197	0.0122569
3544.62	0.00661818	0.00700977	0.0151797	0.459439	0.727192	0.0117361
3543.85	0.00674384	0.00780881	0.0146574	0.467341	0.718719	0.0113542
3543.08	0.00707893	0.00777249	0.0163223	0.479233	0.712315	0.0123611
3542.31	0.00695327	0.00740929	0.0156694	0.489421	0.714581	0.0117014
3541.54	0.00728837	0.00715505	0.0158652	0.504342	0.696601	0.0115278
3540.77	0.00695327	0.00733665	0.0158	0.513748	0.686995	0.0116319
3540	0.00695327	0.00744561	0.0154082	0.529772	0.673054	0.0106597
3539.23	0.00703705	0.00759089	0.0171384	0.536931	0.656502	0.0108333
3538.46	0.0072046	0.00824465	0.0164528	0.547921	0.650443	0.0112153
3537.69	0.00682761	0.00744561	0.0163549	0.55476	0.648768	0.0119444
3536.92	0.0072046	0.00773617	0.0169752	0.572509	0.637685	0.0107639
3536.15	0.00745592	0.00828097	0.0171057	0.574755	0.617389	0.0107986
3535.38	0.00674384	0.00708241	0.0173342	0.590839	0.617635	0.0107292
3534.61	0.00712082	0.00813569	0.0180524	0.599844	0.60936	0.0106944
3533.84	0.00741403	0.00864417	0.0191297	0.608046	0.599803	0.0109375
3533.07	0.00699516	0.00824465	0.0193909	0.619598	0.587143	0.0109722
3532.3	0.00703705	0.00809937	0.0195541	0.631611	0.572315	0.0117361
3531.53	0.00695327	0.00824465	0.0201743	0.646451	0.562857	0.01
3530.77	0.00707893	0.00784513	0.021121	0.649921	0.551724	0.0103819
3530	0.00724648	0.00828097	0.0215127	0.662876	0.547783	0.0103472
3529.23	0.00707893	0.00806305	0.0221003	0.67535	0.545813	0.0103472
3528.46	0.00741403	0.00849889	0.0219371	0.684496	0.52936	0.0104167
3527.69	0.00712082	0.00769985	0.0235041	0.699176	0.523005	0.0103472
3526.92	0.00724648	0.00849889	0.0233735	0.70421	0.520788	0.0105208
3526.16	0.00724648	0.00766353	0.0245813	0.712933	0.501773	0.00979167
3525.39	0.00716271	0.00842625	0.0252995	0.722299	0.491872	0.0102431
3524.62	0.00691139	0.00820833	0.0269317	0.735555	0.486453	0.00979167
3523.85	0.00745592	0.00871681	0.0283681	0.739947	0.485862	0.00986111
3523.08	0.0068695	0.00893473	0.0262136	0.753464	0.471576	0.00986111
3522.32	0.00737214	0.00918897	0.0313388	0.768827	0.464631	0.0100694
3521.55	0.00758158	0.00864417	0.0308164	0.771694	0.454335	0.00989583
3520.78	0.0068695	0.00908001	0.0321875	0.78471	0.441626	0.0102083
3520.01	0.00678572	0.00897105	0.0328404	0.792371	0.435911	0.00979167
3519.24	0.0072046	0.00908001	0.0347991	0.807091	0.428916	0.00961806
3518.48	0.00728837	0.00926161	0.0348644	0.812968	0.413153	0.00989583
3517.71	0.0072046	0.00947953	0.0366925	0.820408	0.409015	0.00989583
3516.94	0.00741403	0.00966113	0.0386838	0.828791	0.392414	0.00895833
3516.18	0.00703705	0.00998801	0.0394672	0.83944	0.385419	0.00958333
3515.41	0.00728837	0.00973377	0.0409362	0.843652	0.380739	0.00947917
3514.64	0.00749781	0.00911633	0.0441028	0.856387	0.36734	0.00965278
3513.87	0.00728837	0.00955217	0.0443313	0.862082	0.36335	0.00892361
3513.11	0.00753969	0.0102059	0.0450168	0.87229	0.351773	0.00920139
3512.34	0.00699516	0.0102059	0.0484445	0.883541	0.34532	0.00861111
3511.57	0.00724648	0.00973377	0.0519701	0.886389	0.33931	0.00881944
3510.81	0.00737214	0.00966113	0.050599	0.886108	0.33197	0.00930556
3510.04	0.00745592	0.00987905	0.0544837	0.900527	0.318473	0.00857639
3509.28	0.0072046	0.00958849	0.0564098	0.904198	0.311182	0.00923611
3508.51	0.00758158	0.0101333	0.0585643	0.913302	0.307438	0.00868056
3507.74	0.00766536	0.0100243	0.059413	0.906684	0.293793	0.0090625
3506.98	0.00707893	0.0105328	0.0662684	0.922147	0.292562	0.00934028
3506.21	0.00716271	0.0103875	0.0700225	0.93791	0.283547	0.00885417
3505.44	0.00762347	0.0103512	0.0701857	0.936346	0.277586	0.00854167
3504.68	0.00733026	0.0104965	0.0743316	0.941981	0.275517	0.00899306
3503.91	0.00741403	0.0115498	0.0756374	0.942262	0.265566	0.00892361
3503.15	0.00749781	0.0114045	0.0772696	0.94884	0.260246	0.00927083
3502.38	0.00741403	0.0103149	0.0812522	0.954054	0.252365	0.008125
3501.62	0.00774913	0.0116951	0.0840597	0.960191	0.241182	0.00892361
3500.85	0.00728837	0.0116951	0.0884993	0.965245	0.242365	0.00850694
3500.08	0.00804234	0.0112955	0.0918291	0.9708	0.230542	0.00854167
3499.32	0.00774913	0.0115498	0.0920902	0.978702	0.226897	0.00899306
3498.55	0.00753969	0.0111503	0.0990762	0.978902	0.220493	0.00930556
3497.79	0.00770724	0.0108234	0.102373	0.976054	0.211478	0.00868056
3497.03	0.00753969	0.0120583	0.105311	0.986503	0.207192	0.008125
3496.26	0.00733026	0.0114771	0.107401	0.988007	0.203744	0.00829861
3495.49	0.00774913	0.0112592	0.113603	0.985681	0.195074	0.00885417
3494.73	0.00758158	0.0120583	0.117684	0.983314	0.19266	0.00840278
3493.97	0.00753969	0.0127483	0.123788	0.99282	0.183498	0.00854167
3493.2	0.00795856	0.0123851	0.124833	0.991697	0.179606	0.00847222
3492.44	0.00741403	0.0119856	0.129958	0.9853	0.171823	0.00791667
3491.67	0.00800045	0.011804	0.134985	0.990233	0.167635	0.00888889
3490.91	0.00774913	0.0126757	0.142069	0.986944	0.160542	0.00871528
3490.14	0.00758158	0.0129299	0.148631	1	0.155222	0.00836806
3489.38	0.00737214	0.011913	0.150948	0.991276	0.154483	0.00809028
3488.62	0.00745592	0.0122399	0.155127	0.985179	0.146453	0.00791667
3487.85	0.00766536	0.0122399	0.159599	0.987566	0.144729	0.00826389
3487.09	0.00808423	0.0114408	0.164528	0.991376	0.135862	0.00833333
3486.32	0.00762347	0.0123125	0.17269	0.979544	0.13335	0.00774306
3485.56	0.00762347	0.0120946	0.176803	0.980928	0.13069	0.00791667
3484.8	0.00762347	0.0132205	0.184246	0.976034	0.126059	0.00770833
3484.03	0.00774913	0.0130752	0.185421	0.986784	0.119064	0.00840278
3483.27	0.00753969	0.0123488	0.195149	0.966408	0.116847	0.00815972
3482.51	0.00758158	0.0126394	0.194496	0.960712	0.115369	0.00802083
3481.74	0.00820989	0.0132205	0.20602	0.969857	0.111182	0.00802083
3480.98	0.00762347	0.0128936	0.209219	0.972665	0.105025	0.00815972
3480.22	0.00787479	0.0132931	0.217968	0.963259	0.104187	0.00833333
3479.45	0.00753969	0.0126394	0.223256	0.959389	0.0991626	0.00805556
3478.69	0.00741403	0.013729	0.230895	0.953392	0.0980296	0.008125
3477.93	0.00787479	0.0123125	0.242418	0.957443	0.0924631	0.00777778
3477.17	0.0078329	0.0129299	0.24454	0.94517	0.0877833	0.00836806
3476.4	0.00833555	0.0129663	0.244083	0.936325	0.0886699	0.00767361
3475.64	0.00846121	0.0141285	0.255117	0.940697	0.085468	0.00809028
3474.88	0.00774913	0.0128936	0.266412	0.936205	0.078867	0.00767361
3474.12	0.00820989	0.0133658	0.266118	0.933458	0.0771921	0.00826389
3473.35	0.00829366	0.0138016	0.279894	0.920783	0.0793103	0.00756944
3472.59	0.00753969	0.0134747	0.284693	0.914766	0.0724138	0.00746528
3471.83	0.00837744	0.0134747	0.292005	0.917674	0.070197	0.00798611
3471.07	0.00787479	0.0135837	0.305488	0.907326	0.0675862	0.00767361
3470.31	0.00833555	0.0144554	0.303529	0.900668	0.0638916	0.00784722
3469.54	0.00837744	0.0132568	0.318839	0.892686	0.064532	0.00729167
3468.78	0.00862876	0.0136927	0.321418	0.886489	0.0621182	0.00770833
3468.02	0.00854499	0.0133295	0.325662	0.892004	0.0594581	0.0071875
3467.26	0.00879631	0.0134747	0.328535	0.874717	0.0554187	0.00760417
3466.5	0.00854499	0.0139832	0.343812	0.861741	0.055468	0.00767361
3465.74	0.00829366	0.0141648	0.359286	0.867858	0.0531034	0.00704861
3464.97	0.00829366	0.0140922	0.359808	0.862403	0.0485714	0.00732639
3464.21	0.00854499	0.0136563	0.366794	0.841887	0.0496552	0.00767361
3463.45	0.00829366	0.0141648	0.379623	0.833965	0.0486699	0.00743056
3462.69	0.00841932	0.014637	0.391539	0.831177	0.0454187	0.00715278
3461.93	0.00841932	0.0132568	0.394574	0.831117	0.0445813	0.00697917
3461.17	0.00825178	0.0138016	0.399602	0.815194	0.0418719	0.00739583
3460.41	0.00837744	0.0138379	0.411125	0.807994	0.0414778	0.00704861
3459.65	0.00896386	0.0140195	0.418797	0.810521	0.037931	0.00736111
3458.89	0.00854499	0.0132931	0.42464	0.797926	0.0374877	0.00704861
3458.13	0.00862876	0.0132931	0.434858	0.778734	0.0352709	0.00739583
3457.37	0.00854499	0.0139832	0.441354	0.77356	0.0363054	0.00725694
3456.61	0.00862876	0.0138743	0.454477	0.772657	0.0340394	0.00701389
3455.85	0.00879631	0.0139832	0.458068	0.772557	0.0323645	0.00670139
3455.08	0.00896386	0.0139469	0.460223	0.750316	0.0321675	0.0071875
3454.32	0.00833555	0.0136927	0.472236	0.741752	0.032069	0.006875
3453.57	0.0088382	0.0129299	0.48673	0.736157	0.0305911	0.0065625
3452.81	0.00908952	0.0136563	0.495316	0.735114	0.0287685	0.00666667
3452.04	0.00917329	0.0150002	0.499657	0.719672	0.0261084	0.00701389
3451.28	0.00871253	0.0137653	0.512323	0.702585	0.0276847	0.0071875
3450.53	0.00867065	0.0148912	0.529364	0.704069	0.0257143	0.00677083
3449.77	0.00942462	0.0140922	0.526915	0.701302	0.0254187	0.00659722
3449.01	0.00896386	0.0135474	0.537427	0.683433	0.024532	0.00673611
3448.25	0.00917329	0.0151455	0.547612	0.674328	0.023399	0.00663194
3447.49	0.0094665	0.0138743	0.557732	0.660911	0.0239901	0.00673611
3446.73	0.0100529	0.0142375	0.574217	0.666145	0.0229557	0.00631944
3445.97	0.00942462	0.0143101	0.570267	0.650422	0.0215271	0.00680556
3445.21	0.00992726	0.0143101	0.583358	0.633255	0.0219704	0.00701389
3444.45	0.00996915	0.0146733	0.596775	0.627038	0.0228079	0.00670139
3443.69	0.0101786	0.0141285	0.606372	0.633516	0.0206404	0.00659722
3442.93	0.00959217	0.0139106	0.615154	0.621042	0.0193596	0.00673611
3442.18	0.0100948	0.0154723	0.616949	0.605339	0.0184236	0.00649306
3441.42	0.00988538	0.0150002	0.628473	0.595592	0.0190148	0.00673611
3440.66	0.0103461	0.0144917	0.642347	0.592162	0.0188177	0.00635417
3439.9	0.0106393	0.0160171	0.647765	0.590217	0.0178818	0.00635417
3439.14	0.0104299	0.0150002	0.65103	0.572428	0.0184729	0.00631944
3438.38	0.0098016	0.0168162	0.659877	0.562541	0.0182266	0.00663194
3437.62	0.0107231	0.0164167	0.676852	0.559072	0.017931	0.00631944
3436.87	0.010765	0.0171067	0.682532	0.555081	0.0164039	0.00621528
3436.11	0.0113933	0.0160171	0.69572	0.533963	0.0166502	0.00631944
3435.35	0.0106393	0.0171431	0.6888	0.524718	0.0164532	0.0065625
3434.59	0.0110163	0.0169251	0.714817	0.520085	0.016798	0.00628472
3433.83	0.0102205	0.0176152	0.719845	0.51449	0.0158128	0.00604167
3433.08	0.0111001	0.0176879	0.717135	0.497182	0.015665	0.00638889
3432.32	0.0109744	0.0177968	0.733066	0.49253	0.0159606	0.00638889
3431.56	0.0113095	0.0197581	0.735449	0.485811	0.0165517	0.00618056
3430.8	0.011519	0.020085	0.744687	0.481559	0.014532	0.00635417
3430.05	0.011519	0.0193949	0.750269	0.463029	0.0153202	0.00618056
3429.29	0.0119378	0.0211019	0.759736	0.457092	0.015468	0.00583333
3428.53	0.0121054	0.0206298	0.770966	0.450113	0.0155172	0.00625
3427.78	0.0113933	0.0210656	0.776124	0.451778	0.0146798	0.00625
3427.02	0.0122729	0.0225911	0.782424	0.431783	0.0148276	0.00638889
3426.26	0.0120635	0.0227	0.790128	0.424042	0.0146305	0.00604167
3425.51	0.0121892	0.0234628	0.800313	0.421294	0.014532	0.00586806
3424.75	0.0119797	0.0243708	0.807071	0.419289	0.0157635	0.00625
3423.99	0.0117703	0.0237533	0.804916	0.409502	0.014532	0.00590278
3423.24	0.0131107	0.0268768	0.817909	0.395564	0.014532	0.00583333
3422.48	0.0123986	0.025424	0.835341	0.387522	0.0149754	0.00597222
3421.72	0.0128175	0.0282933	0.847583	0.388344	0.0144828	0.005625
3420.97	0.0123986	0.0289108	0.837757	0.382348	0.0140394	0.00645833
3420.21	0.0133201	0.0296372	0.850455	0.362894	0.0141379	0.0059375
3419.45	0.0121054	0.0308357	0.860967	0.360207	0.0140394	0.00614583
3418.7	0.0138228	0.0320343	0.87236	0.360688	0.0148276	0.00611111
3417.94	0.0136971	0.0315258	0.870042	0.355434	0.0142365	0.00597222
3417.19	0.0133201	0.0332328	0.865994	0.338147	0.0144828	0.00576389
3416.43	0.0140741	0.034504	0.890249	0.330004	0.0140394	0.005625
3415.67	0.0136971	0.034722	0.890086	0.325051	0.0147783	0.00590278
3414.92	0.0142416	0.0377729	0.881696	0.323105	0.0130542	0.00572917
3414.16	0.0142416	0.0385356	0.896125	0.311734	0.0141872	0.00565972
3413.41	0.0156239	0.0415865	0.906278	0.301667	0.0134483	0.00559028
3412.65	0.0149956	0.0421676	0.92557	0.305036	0.0137438	0.00548611
3411.9	0.0147443	0.042894	0.916561	0.294828	0.0158621	0.00597222
3411.14	0.0153726	0.0467076	0.917573	0.283958	0.014335	0.00604167
3410.39	0.0152888	0.0476519	0.926419	0.276698	0.014532	0.00586806
3409.63	0.016336	0.04925	0.950739	0.273148	0.0143842	0.00576389
3408.88	0.0155401	0.0516108	0.94075	0.271444	0.0134975	0.005625
3408.12	0.0161266	0.0532452	0.935429	0.25897	0.0142365	0.00548611
3407.37	0.0167968	0.0527367	0.932752	0.250787	0.0147291	0.00548611
3406.61	0.0168386	0.0562961	0.94803	0.249945	0.0141379	0.00565972
3405.86	0.0162522	0.0597102	0.949662	0.247157	0.0147783	0.00597222
3405.11	0.0172575	0.0601823	0.950478	0.234763	0.0149261	0.00579861
3404.35	0.016336	0.0633422	0.95087	0.2261	0.0152709	0.00604167
3403.6	0.0179696	0.0660662	0.959717	0.229609	0.0137438	0.00559028
3402.84	0.018179	0.0685723	0.957497	0.223111	0.014532	0.005625
3402.09	0.0179696	0.0691171	0.965462	0.214187	0.0141379	0.00552083
3401.33	0.0177602	0.0738387	0.962981	0.204179	0.0141872	0.00552083
3400.58	0.0171737	0.0774707	0.977965	0.205182	0.0139901	0.00538194
3399.83	0.0195613	0.0789598	0.975386	0.204921	0.0154187	0.00559028
3399.07	0.0193938	0.0847347	0.972513	0.197982	0.0145813	0.00548611
3398.32	0.0208598	0.0862238	0.977932	0.188878	0.0146305	0.00559028
3397.57	0.018556	0.0877492	0.981654	0.185368	0.0141872	0.00555556
3396.81	0.0209436	0.0905822	0.985473	0.184084	0.0145813	0.00552083
3396.06	0.0194775	0.0924345	0.982796	0.179773	0.0137931	0.0053125
3395.3	0.0232055	0.0983184	0.981491	0.170467	0.0145813	0.00559028
3394.55	0.0218232	0.104348	0.99148	0.165594	0.0147783	0.00548611
3393.8	0.0222421	0.105473	0.986355	0.163829	0.0137931	0.00534722
3393.05	0.0209017	0.108524	0.99259	0.158574	0.0141872	0.00541667
3392.29	0.0218651	0.112919	0.979826	0.15683	0.0137931	0.00565972
3391.54	0.0218651	0.115752	0.986681	0.149449	0.0133498	0.00538194
3390.79	0.0212787	0.121055	0.999445	0.147524	0.0141379	0.00559028
3390.03	0.0227447	0.121491	0.996572	0.146983	0.013399	0.00534722
3389.28	0.0250485	0.125159	0.992818	0.141367	0.0137931	0.0053125
3388.53	0.0232893	0.133839	1.00114	0.13499	0.0146798	0.00552083
3387.78	0.0258025	0.137036	1.00078	0.132704	0.0139901	0.00552083
3387.02	0.0246716	0.140958	0.994352	0.131741	0.0139409	0.00534722
3386.27	0.0264308	0.14913	0.998205	0.126366	0.0135468	0.00548611
3385.52	0.0263889	0.148585	0.996311	0.122796	0.0136946	0.00538194
3384.77	0.0273942	0.156249	0.998596	0.120089	0.0137438	0.00548611
3384.02	0.0279806	0.164784	1	0.12029	0.0137931	0.00527778
3383.26	0.0291535	0.166491	0.991578	0.114474	0.0136946	0.00527778
3382.51	0.0272686	0.173537	0.991023	0.107735	0.013202	0.00552083
3381.76	0.0296561	0.177206	0.998955	0.105248	0.013399	0.00520833
3381.01	0.0294048	0.18298	0.9905	0.103744	0.0134483	0.00548611
3380.26	0.0306614	0.184796	0.98358	0.101057	0.0129557	0.00541667
3379.51	0.0314573	0.191152	0.979336	0.0970459	0.0137931	0.00545139
3378.75	0.0320018	0.201431	0.992329	0.0945992	0.0130049	0.00534722
3378	0.0343475	0.207496	0.98864	0.0932555	0.0142365	0.00524306
3377.25	0.0329233	0.211274	0.986453	0.0920121	0.0129064	0.00541667
3376.5	0.0344313	0.219809	0.974341	0.0876	0.0137438	0.00538194
3375.75	0.0345569	0.222424	0.986355	0.0853138	0.0135961	0.00552083
3375	0.0365256	0.226238	0.982339	0.0826866	0.0138424	0.00541667
3374.25	0.0364	0.234155	0.968269	0.0811223	0.0128571	0.00517361
3373.5	0.0383268	0.248248	0.959651	0.0770511	0.0127094	0.00524306
3372.75	0.0380755	0.251262	0.957791	0.0748651	0.0134975	0.00534722
3371.99	0.0386619	0.254785	0.962589	0.0739025	0.0125616	0.005
3371.24	0.0384943	0.262013	0.944765	0.0700921	0.0133005	0.00527778
3370.49	0.0418453	0.266044	0.948487	0.0672844	0.0133498	0.00534722
3369.74	0.0418034	0.275524	0.951294	0.0648978	0.0133005	0.00534722
3368.99	0.04306	0.28504	0.950119	0.0636344	0.0135468	0.00510417
3368.24	0.0454895	0.290088	0.935756	0.0641157	0.0125123	0.00517361
3367.49	0.0453219	0.2951	0.92482	0.0601047	0.0123153	0.00541667
3366.74	0.0445261	0.308575	0.924558	0.0575176	0.0125123	0.00517361
3365.99	0.0465785	0.312607	0.92087	0.0565148	0.0134483	0.00520833
3365.24	0.0466623	0.320888	0.910652	0.0559533	0.0131034	0.00520833
3364.49	0.048631	0.326554	0.908563	0.0549506	0.0131034	0.00517361
3363.74	0.0501808	0.335597	0.909248	0.0506789	0.013399	0.00517361
3362.99	0.0504322	0.349108	0.901218	0.0504181	0.0131034	0.00510417
3362.24	0.0518982	0.34682	0.898737	0.0487135	0.0127094	0.00541667
3361.5	0.0552911	0.359677	0.887376	0.0476907	0.0116256	0.00517361
3360.75	0.0569666	0.366324	0.877387	0.0443214	0.0118719	0.00527778
3360	0.0578462	0.380634	0.880717	0.0430179	0.0132512	0.00524306
3359.25	0.057553	0.386554	0.87076	0.0437599	0.0128571	0.00524306
3358.5	0.0612391	0.394908	0.857768	0.0414536	0.0124631	0.0053125
3357.75	0.0632496	0.401119	0.867986	0.0391072	0.0131034	0.00527778
3357	0.061993	0.407438	0.853067	0.0378838	0.0126601	0.00545139
3356.25	0.0630402	0.422983	0.849672	0.0380643	0.012069	0.00538194
3355.5	0.0642968	0.428068	0.840499	0.037583	0.012266	0.00527778
3354.75	0.0659723	0.433734	0.825482	0.0356176	0.0123153	0.00517361
3354.01	0.0677316	0.44463	0.828877	0.0330706	0.0123645	0.00538194
3353.26	0.0677735	0.456579	0.826201	0.0330104	0.0117241	0.005
3352.51	0.0709569	0.459667	0.808572	0.0322885	0.0123645	0.005
3351.76	0.0740984	0.467076	0.792577	0.0305236	0.0123153	0.00538194
3351.01	0.0735958	0.483311	0.798126	0.0288992	0.0116256	0.00493056
3350.27	0.076863	0.489667	0.789802	0.0275154	0.0117241	0.005
3349.52	0.0800883	0.49181	0.782947	0.0278964	0.012266	0.00545139
3348.77	0.0826853	0.499219	0.775634	0.0261918	0.0123153	0.00513889
3348.02	0.0830623	0.51629	0.767995	0.0252492	0.0122167	0.00506944
3347.27	0.0865808	0.530491	0.761956	0.0251289	0.0119704	0.00517361
3346.53	0.0882982	0.533723	0.749192	0.0244871	0.0120197	0.00517361
3345.78	0.0903088	0.536592	0.741521	0.0236448	0.0118227	0.00510417
3345.03	0.0907695	0.552028	0.741227	0.0227022	0.0118227	0.00517361
3344.28	0.090979	0.5606	0.74015	0.0214387	0.0116256	0.00503472
3343.54	0.0942881	0.567791	0.718017	0.0223813	0.0115764	0.00503472
3342.79	0.0958379	0.572913	0.704632	0.0209975	0.0109852	0.00513889
3342.04	0.100529	0.592961	0.69683	0.0197742	0.0115764	0.00520833
3341.29	0.103336	0.597973	0.701955	0.0188517	0.0122167	0.00513889
3340.55	0.100781	0.608906	0.677701	0.0190321	0.0124138	0.00510417
3339.8	0.104802	0.608579	0.675089	0.0178088	0.0112315	0.00524306
3339.05	0.109786	0.627865	0.661182	0.0173475	0.0114778	0.00520833
3338.31	0.111923	0.632514	0.663174	0.0165453	0.0113793	0.00517361
3337.56	0.109996	0.645371	0.657134	0.016064	0.0124631	0.00503472
3336.81	0.118625	0.648458	0.636438	0.0162044	0.0109852	0.00517361
3336.07	0.121598	0.654923	0.634218	0.0155426	0.0115271	0.00513889
3335.32	0.123023	0.668398	0.634936	0.0151014	0.0119704	0.00510417
3334.57	0.127421	0.685069	0.620834	0.0144195	0.0125616	0.00503472
3333.83	0.128636	0.679185	0.611204	0.0141387	0.01133	0.00503472
3333.08	0.130395	0.686522	0.600137	0.0138379	0.01133	0.00510417
3332.34	0.131107	0.695747	0.596514	0.0134769	0.0116256	0.00510417
3331.59	0.130185	0.709004	0.593837	0.0125143	0.0106404	0.00517361
3330.85	0.134207	0.707042	0.570365	0.0118324	0.0116256	0.00517361
3330.1	0.142668	0.698326	0.56018	0.0115717	0.0110345	0.00520833
3329.35	0.147443	0.724549	0.560376	0.0117121	0.0115764	0.00524306
3328.61	0.148323	0.739367	0.551986	0.0121332	0.01133	0.00510417
3327.86	0.15314	0.756765	0.543368	0.0114714	0.0107882	0.00496528
3327.12	0.155276	0.764174	0.535468	0.0112308	0.0106404	0.00489583
3326.37	0.163444	0.772564	0.536644	0.0110102	0.0116256	0.00513889
3325.63	0.160218	0.795191	0.532694	0.0103684	0.0107882	0.00510417
3324.88	0.164742	0.800458	0.52463	0.0104687	0.0108374	0.00486111
3324.14	0.169936	0.797516	0.509255	0.00958627	0.010936	0.00517361
3323.39	0.167423	0.800676	0.503411	0.00932555	0.0105419	0.00517361
3322.65	0.170774	0.811208	0.492639	0.00966649	0.0110345	0.00506944
3321.9	0.180366	0.807831	0.480658	0.0089044	0.0106404	0.00510417
3321.16	0.183005	0.809501	0.469624	0.00928544	0.0110345	0.00496528
3320.41	0.19067	0.82007	0.467568	0.00874396	0.0110345	0.00513889
3319.67	0.189623	0.827698	0.454477	0.00900467	0.010197	0.00510417
3318.92	0.19176	0.840846	0.448471	0.00874396	0.010197	0.00496528
3318.18	0.197289	0.837395	0.442529	0.0085033	0.011133	0.00510417
3317.44	0.198587	0.841536	0.432899	0.00719973	0.0103941	0.00513889
3316.69	0.210609	0.858642	0.432377	0.00806209	0.010197	0.00517361
3315.95	0.210022	0.875095	0.419939	0.00818242	0.0105911	0.00510417
3315.2	0.212661	0.873824	0.411484	0.00760083	0.0105911	0.00496528
3314.46	0.219531	0.88374	0.400581	0.00790165	0.0103941	0.0053125
3313.71	0.223678	0.888534	0.402736	0.00754066	0.0103448	0.005
3312.97	0.223301	0.907856	0.395456	0.00762088	0.0103448	0.00496528
3312.23	0.227112	0.896016	0.384553	0.00742033	0.0103448	0.00510417
3311.48	0.238673	0.895144	0.377338	0.00725989	0.0103448	0.00513889
3310.74	0.24194	0.908619	0.3665	0.00691896	0.00975369	0.0053125
3310	0.246297	0.930048	0.363334	0.00695907	0.0105911	0.00513889
3309.25	0.248391	0.922384	0.353638	0.00697912	0.0106404	0.005
3308.51	0.256391	0.926488	0.346424	0.00675852	0.00975369	0.00496528
3307.77	0.26523	0.933389	0.345118	0.00723984	0.0100493	0.005
3307.02	0.267282	0.950932	0.341788	0.00663819	0.00975369	0.00486111
3306.28	0.273188	0.941888	0.33206	0.00677857	0.01	0.0053125
3305.54	0.274194	0.939745	0.320243	0.00611676	0.0105911	0.00517361
3304.8	0.28144	0.957869	0.317011	0.00637747	0.00950739	0.00489583
3304.05	0.282068	0.96328	0.313779	0.00609671	0.00960591	0.00506944
3303.31	0.287597	0.962045	0.307936	0.00623709	0.00970443	0.00520833
3302.57	0.292917	0.956815	0.29762	0.00633736	0.00965517	0.005
3301.83	0.299452	0.966876	0.297555	0.00629725	0.00945813	0.00510417
3301.08	0.30452	0.971779	0.287141	0.00619698	0.00950739	0.00503472
3300.34	0.307619	0.982385	0.28182	0.00633736	0.00960591	0.00489583
3299.6	0.313484	0.967748	0.271994	0.00617692	0.0100985	0.00489583
3298.86	0.321023	0.970581	0.271962	0.00629725	0.00955665	0.00506944
3298.11	0.331244	0.98115	0.269742	0.00575577	0.0100493	0.00510417
3297.37	0.332207	0.98638	0.260667	0.00573572	0.00955665	0.00493056
3296.63	0.336522	0.981586	0.255117	0.00613682	0.00950739	0.00493056
3295.89	0.343391	0.984782	0.248947	0.00597638	0.00940887	0.00503472
3295.15	0.348711	0.994479	0.242451	0.00569561	0.00985222	0.00503472
3294.41	0.351224	0.99586	0.241276	0.00611676	0.00896552	0.00486111
3293.66	0.349549	1.00051	0.234975	0.00593627	0.00837438	0.00496528
3292.92	0.36978	0.991247	0.229034	0.00545495	0.00950739	0.00489583
3292.18	0.372963	0.981985	0.225998	0.00543489	0.00906404	0.00486111
3291.44	0.376314	1.00995	0.22071	0.00545495	0.00901478	0.00489583
3290.7	0.378744	1.00378	0.212875	0.00591621	0.00921182	0.00489583
3289.96	0.383058	1.00149	0.212059	0.0058761	0.00926108	0.005
3289.22	0.39864	0.997167	0.204649	0.00583599	0.00842365	0.00489583
3288.48	0.40174	0.999637	0.203441	0.00549506	0.00871921	0.00493056
3287.74	0.401614	1	0.198544	0.0056555	0.00871921	0.00482639
3286.99	0.405007	0.991901	0.194398	0.00563544	0.00896552	0.00506944
3286.25	0.415814	0.985908	0.186629	0.00521429	0.00891626	0.005
3285.51	0.429218	0.991356	0.182157	0.00551511	0.00896552	0.00503472
3284.77	0.426747	1.00113	0.181667	0.00513407	0.0082266	0.00506944
3284.03	0.438894	1.00076	0.17948	0.00527445	0.00871921	0.00486111
3283.29	0.437595	0.989903	0.173506	0.00597638	0.00901478	0.00489583
3282.55	0.45012	0.991138	0.16825	0.00515412	0.00871921	0.00517361
3281.81	0.453973	0.99408	0.165802	0.00543489	0.00886699	0.00493056
3281.07	0.465911	0.999782	0.160285	0.00523434	0.00817734	0.00496528
3280.33	0.463649	0.990121	0.158979	0.00545495	0.00827586	0.00510417
3279.59	0.467796	0.989286	0.154898	0.00573572	0.0082266	0.00503472
3278.85	0.480907	0.993426	0.153397	0.00523434	0.00807882	0.00489583
3278.11	0.484509	0.99161	0.14677	0.00517418	0.00886699	0.00489583
3277.37	0.491839	0.978825	0.145627	0.00513407	0.00862069	0.00520833
3276.63	0.496238	0.977663	0.139653	0.00499368	0.00886699	0.00513889
3275.9	0.504615	0.980532	0.140567	0.00523434	0.0079803	0.00520833
3275.16	0.510228	0.987506	0.137662	0.00545495	0.00827586	0.00506944
3274.42	0.515254	0.97098	0.135475	0.00555522	0.00847291	0.00486111
3273.68	0.519569	0.965169	0.128717	0.00529451	0.00862069	0.00510417
3272.94	0.537119	0.972288	0.130448	0.005475	0.00793103	0.00506944
3272.2	0.537957	0.977917	0.124898	0.00541484	0.00847291	0.00493056
3271.46	0.54047	0.964479	0.121536	0.00557528	0.00832512	0.00506944
3270.72	0.547466	0.958631	0.119479	0.00521429	0.00837438	0.00510417
3269.98	0.552618	0.949551	0.116933	0.00471291	0.00852217	0.00513889
3269.24	0.568619	0.955181	0.115986	0.00513407	0.00817734	0.00493056
3268.51	0.56443	0.948716	0.108837	0.00511401	0.00862069	0.005
3267.77	0.576703	0.940689	0.110339	0.00531456	0.00817734	0.00510417
3267.03	0.584996	0.938583	0.108772	0.00537473	0.00842365	0.00506944
3266.29	0.598358	0.935387	0.105148	0.00541484	0.0082266	0.00517361
3265.55	0.592327	0.942033	0.102341	0.00509396	0.00837438	0.00524306
3264.81	0.604683	0.930738	0.0984559	0.00495357	0.00817734	0.00513889
3264.08	0.601332	0.924636	0.0971501	0.00499368	0.00807882	0.00493056
3263.34	0.620098	0.918534	0.0971175	0.00511401	0.00802956	0.00513889
3262.6	0.61616	0.919951	0.0951588	0.00521429	0.0079803	0.005
3261.86	0.629648	0.911343	0.0921555	0.00483324	0.00807882	0.00496528
3261.13	0.63103	0.895544	0.0908824	0.00509396	0.00802956	0.005
3260.39	0.648456	0.893146	0.0895113	0.00499368	0.00807882	0.0053125
3259.65	0.661357	0.896016	0.0854307	0.00501374	0.00773399	0.00506944
3258.91	0.667807	0.901791	0.0861163	0.00509396	0.0082266	0.00510417
3258.18	0.669357	0.89627	0.0845493	0.00517418	0.00807882	0.00503472
3257.44	0.676269	0.893183	0.0815787	0.00477308	0.00778325	0.00510417
3256.7	0.67208	0.889841	0.0829171	0.00465275	0.00812808	0.00503472
3255.96	0.669064	0.877819	0.0791303	0.00523434	0.00778325	0.00510417
3255.23	0.676604	0.868412	0.0788039	0.00469286	0.00778325	0.00510417
3254.49	0.683892	0.84811	0.0765841	0.00501374	0.00817734	0.00482639
3253.75	0.697799	0.846947	0.0751477	0.00493352	0.00793103	0.00489583
3253.02	0.69273	0.836342	0.0729932	0.00483324	0.00802956	0.00496528
3252.28	0.707558	0.833037	0.0704795	0.00515412	0.00802956	0.00496528
3251.54	0.716815	0.821596	0.0700552	0.00499368	0.00788177	0.00503472
3250.81	0.720041	0.823412	0.0680312	0.00451236	0.00783251	0.00486111
3250.07	0.72402	0.824937	0.0680965	0.00539478	0.00793103	0.00486111
3249.33	0.729591	0.808375	0.0668887	0.00509396	0.00763547	0.00482639
3248.6	0.736125	0.794646	0.0653217	0.00455247	0.00802956	0.00493056
3247.86	0.761593	0.807722	0.064375	0.00501374	0.00768473	0.00489583
3247.13	0.751959	0.800785	0.0620899	0.0046728	0.00793103	0.00489583
3246.39	0.757069	0.781571	0.0638854	0.00483324	0.00768473	0.00496528
3245.66	0.755812	0.775942	0.0622858	0.00451236	0.00773399	0.00486111
3244.92	0.78107	0.769767	0.0608821	0.0050739	0.00768473	0.00496528
3244.18	0.779898	0.7649	0.0595763	0.00471291	0.00773399	0.00520833
3243.45	0.778557	0.759816	0.0571932	0.00477308	0.00768473	0.005
3242.71	0.797155	0.753641	0.0583031	0.00501374	0.00763547	0.00496528
3241.98	0.788359	0.737551	0.0599027	0.00481319	0.00758621	0.00489583
3241.24	0.796987	0.736825	0.0552346	0.00483324	0.00778325	0.00482639
3240.51	0.800129	0.733919	0.0566383	0.00455247	0.00758621	0.00496528
3239.77	0.806831	0.720771	0.0543205	0.00481319	0.00773399	0.00486111
3239.04	0.812653	0.707805	0.0541573	0.00465275	0.00763547	0.00496528
3238.3	0.821491	0.713108	0.0533085	0.00441209	0.00778325	0.00482639
3237.57	0.829911	0.702539	0.0519701	0.0044522	0.00783251	0.00513889
3236.83	0.822664	0.694839	0.0519375	0.00475302	0.00788177	0.00482639
3236.1	0.820612	0.680965	0.0484118	0.00487335	0.00763547	0.00496528
3235.36	0.841472	0.68071	0.0488689	0.00483324	0.00778325	0.00489583
3234.63	0.85542	0.672974	0.0488689	0.00499368	0.00748768	0.00510417
3233.89	0.848844	0.668398	0.0448862	0.00451236	0.00738916	0.00489583
3233.16	0.855043	0.656993	0.0473672	0.00471291	0.00753695	0.00489583
3232.42	0.868447	0.652381	0.0460288	0.00447225	0.00763547	0.00486111
3231.69	0.874981	0.653216	0.0448862	0.00439203	0.00753695	0.005
3230.96	0.863923	0.643628	0.0436131	0.00469286	0.00738916	0.00482639
3230.22	0.864845	0.633204	0.0431234	0.00463269	0.00758621	0.00493056
3229.49	0.884029	0.621363	0.0447557	0.00453242	0.00724138	0.005
3228.75	0.895716	0.623652	0.0438416	0.00471291	0.00763547	0.00486111
3228.02	0.879966	0.604765	0.0440375	0.00477308	0.00763547	0.005
3227.29	0.889684	0.596194	0.0428296	0.00483324	0.00768473	0.00503472
3226.55	0.893663	0.593724	0.0414586	0.00469286	0.00758621	0.00493056
3225.82	0.907151	0.588058	0.040871	0.00437198	0.00753695	0.005
3225.09	0.907988	0.585625	0.0405119	0.00487335	0.00743842	0.005
3224.35	0.911339	0.576399	0.0408057	0.0046728	0.00773399	0.00493056
3223.62	0.92068	0.563033	0.0408383	0.00475302	0.00729064	0.00503472
3222.89	0.927215	0.560092	0.0406751	0.00453242	0.00729064	0.005
3222.15	0.932953	0.555297	0.0408383	0.00441209	0.00753695	0.00493056
3221.42	0.930733	0.545455	0.0381941	0.0046728	0.00753695	0.00510417
3220.69	0.930859	0.54175	0.0398916	0.00477308	0.00768473	0.00496528
3219.96	0.944179	0.533178	0.0390755	0.00499368	0.00743842	0.00482639
3219.22	0.93865	0.524171	0.036366	0.00455247	0.00724138	0.00486111
3218.49	0.94087	0.523917	0.0370515	0.00469286	0.00753695	0.005
3217.76	0.939362	0.508117	0.0375412	0.00473297	0.00743842	0.00486111
3217.03	0.950965	0.504631	0.0359743	0.0042717	0.00743842	0.00482639
3216.29	0.956117	0.496314	0.0359743	0.00475302	0.00738916	0.00496528
3215.56	0.940158	0.487887	0.0366272	0.00439203	0.00743842	0.00503472
3214.83	0.952305	0.476047	0.0352235	0.0044522	0.0073399	0.00510417
3214.1	0.955405	0.471543	0.0359743	0.00459258	0.00743842	0.00475694
3213.36	0.963908	0.474049	0.0347991	0.00463269	0.00743842	0.00503472
3212.63	0.960473	0.465042	0.0333954	0.00451236	0.00738916	0.00493056
3211.9	0.97262	0.454691	0.0342441	0.00481319	0.00748768	0.00496528
3211.17	0.976055	0.450042	0.0356805	0.0046728	0.00748768	0.005
3210.44	0.984014	0.442197	0.0327425	0.00437198	0.00738916	0.00486111
3209.71	0.980621	0.43348	0.0349297	0.00461264	0.00738916	0.00489583
3208.97	0.968306	0.431773	0.0318937	0.00431181	0.00753695	0.005
3208.24	0.983344	0.425853	0.0317631	0.00439203	0.00738916	0.00486111
3207.51	0.976725	0.416191	0.0330036	0.0044522	0.0073399	0.00472222
3206.78	0.98548	0.409654	0.0323507	0.0044522	0.0073399	0.00475694
3206.05	0.966882	0.403988	0.0310776	0.00453242	0.00763547	0.00486111
3205.32	0.969772	0.393165	0.0312408	0.00451236	0.0073399	0.00489583
3204.59	0.979155	0.382486	0.0299677	0.00465275	0.00748768	0.00503472
3203.86	0.987365	0.379908	0.0301309	0.0044522	0.00738916	0.00493056
3203.13	0.982883	0.373443	0.0301309	0.00459258	0.00753695	0.00475694
3202.4	0.982171	0.36469	0.0286293	0.00449231	0.0073399	0.00503472
3201.66	0.995114	0.360404	0.0283028	0.00473297	0.0073399	0.00496528
3200.93	0.986569	0.354992	0.0282702	0.00423159	0.00738916	0.00510417
3200.2	0.986527	0.355537	0.0289231	0.00447225	0.00724138	0.00472222
3199.47	0.980118	0.350053	0.0277805	0.00449231	0.00753695	0.00479167
3198.74	0.981417	0.34337	0.0268012	0.00423159	0.00729064	0.00506944
3198.01	0.997543	0.335198	0.0277152	0.00451236	0.00729064	0.00489583
3197.28	1.00001	0.331493	0.0271929	0.00407116	0.00743842	0.00489583
3196.55	0.982883	0.326118	0.0272255	0.00421154	0.00729064	0.00482639
3195.82	0.977647	0.317837	0.0275193	0.00481319	0.0073399	0.00493056
3195.09	0.991093	0.308757	0.0261483	0.00459258	0.00729064	0.00496528
3194.36	0.987742	0.307921	0.0260177	0.00415137	0.0073399	0.00493056
3193.63	0.983762	0.30665	0.0250384	0.00409121	0.00714286	0.00489583
3192.9	0.977731	0.301275	0.0265727	0.00441209	0.00743842	0.00486111
3192.17	0.981249	0.29234	0.0251363	0.0044522	0.00724138	0.00510417
3191.45	0.991763	0.287401	0.023047	0.00439203	0.00729064	0.00496528
3190.72	0.988328	0.28464	0.0239284	0.00449231	0.00729064	0.00489583
3189.99	0.980076	0.281553	0.0227532	0.00423159	0.00729064	0.00486111
3189.26	0.975092	0.271783	0.0239611	0.00441209	0.00724138	0.00486111
3188.53	0.972202	0.267534	0.0239284	0.00441209	0.00724138	0.00493056
3187.8	0.97572	0.263175	0.0231123	0.00403104	0.00714286	0.00486111
3187.07	0.964662	0.253841	0.0225574	0.00417143	0.00714286	0.00472222
3186.34	0.962986	0.25286	0.0220677	0.00423159	0.00743842	0.005
3185.61	0.961311	0.244979	0.0227532	0.00415137	0.0073399	0.005
3184.88	0.964075	0.244325	0.0209251	0.00425165	0.00738916	0.00493056
3184.16	0.959049	0.240511	0.0213169	0.00429176	0.00729064	0.00503472
3183.43	0.950797	0.236226	0.0212842	0.00441209	0.00719212	0.00486111
3182.7	0.955237	0.230923	0.0215454	0.00439203	0.00729064	0.00503472
3181.97	0.951635	0.221988	0.0205334	0.00407116	0.00714286	0.00489583
3181.24	0.946399	0.225983	0.0205334	0.00415137	0.00753695	0.00493056
3180.51	0.945729	0.21556	0.0197173	0.00403104	0.00738916	0.00496528
3179.79	0.945268	0.214107	0.0194888	0.00419148	0.00743842	0.00496528
3179.06	0.937603	0.208404	0.0195867	0.00425165	0.00738916	0.00496528
3178.33	0.935508	0.207751	0.0200111	0.00429176	0.00758621	0.00496528
3177.6	0.922523	0.20154	0.0195867	0.00461264	0.0070936	0.00482639
3176.88	0.940912	0.197363	0.01864	0.00421154	0.00738916	0.00489583
3176.15	0.924408	0.191951	0.0182157	0.00425165	0.00724138	0.00493056
3175.42	0.93132	0.186794	0.018183	0.00393077	0.00753695	0.00493056
3174.69	0.919885	0.183525	0.0178892	0.00417143	0.0073399	0.00489583
3173.97	0.914146	0.179167	0.0169425	0.00391072	0.00753695	0.00489583
3173.24	0.906522	0.182181	0.0178892	0.00399094	0.00724138	0.00475694
3172.51	0.917204	0.174663	0.0174648	0.00381044	0.00724138	0.00475694
3171.78	0.911926	0.170087	0.0174975	0.00403104	0.00724138	0.00493056
3171.06	0.903548	0.172774	0.0165508	0.00403104	0.00719212	0.00489583
3170.33	0.894166	0.165692	0.0159958	0.00387061	0.00748768	0.00496528
3169.6	0.897014	0.159046	0.0162896	0.0040511	0.00729064	0.00486111
3168.88	0.894249	0.157048	0.0164528	0.00391072	0.00743842	0.00496528
3168.15	0.893454	0.157774	0.0156694	0.00393077	0.00724138	0.00486111
3167.42	0.881139	0.153525	0.0152776	0.00373022	0.00719212	0.00493056
3166.7	0.897349	0.148404	0.0156694	0.00409121	0.00738916	0.00482639
3165.97	0.866185	0.145498	0.0155388	0.00399094	0.0073399	0.00486111
3165.24	0.876573	0.146588	0.0144615	0.00379039	0.00738916	0.00496528
3164.52	0.873097	0.141285	0.0150491	0.00360989	0.00724138	0.00475694
3163.79	0.860321	0.141176	0.0145921	0.00419148	0.00743842	0.00475694
3163.07	0.859483	0.136273	0.0135801	0.00373022	0.00719212	0.00493056
3162.34	0.85986	0.131951	0.0139066	0.00391072	0.00719212	0.00486111
3161.61	0.852823	0.13166	0.0141024	0.00385055	0.00724138	0.00493056
3160.89	0.845325	0.129953	0.0129599	0.00365	0.0070936	0.00489583
3160.16	0.838288	0.126975	0.0135801	0.00358984	0.00714286	0.00493056
3159.44	0.836697	0.124178	0.0129599	0.00356978	0.00719212	0.00493056
3158.71	0.828026	0.122144	0.0126008	0.00387061	0.00724138	0.00493056
3157.99	0.815208	0.116878	0.013221	0.00387061	0.00719212	0.00496528
3157.26	0.816046	0.114771	0.0126334	0.0038305	0.00699507	0.00503472
3156.54	0.814287	0.114953	0.0124376	0.00365	0.00729064	0.00479167
3155.81	0.811229	0.111394	0.0112297	0.00365	0.00714286	0.00479167
3155.09	0.79816	0.109323	0.012307	0.00365	0.00768473	0.00479167
3154.36	0.801679	0.108415	0.0124049	0.00385055	0.0070936	0.00482639
3153.64	0.800003	0.102604	0.0110339	0.00375028	0.00719212	0.00479167
3152.91	0.790663	0.100171	0.0119153	0.00379039	0.0073399	0.00493056
3152.19	0.781196	0.0998438	0.0115235	0.00350962	0.0073399	0.00489583
3151.46	0.762347	0.0977009	0.01185	0.00332912	0.00724138	0.00503472
3150.74	0.764651	0.0949769	0.0111644	0.00346951	0.00719212	0.00496528
3150.01	0.763687	0.0945774	0.0109033	0.0038305	0.00699507	0.00496528
3149.29	0.74689	0.0902917	0.0105768	0.00356978	0.00738916	0.00493056
3148.57	0.748105	0.0886936	0.010283	0.00365	0.00748768	0.00489583
3147.84	0.742199	0.0889115	0.0106748	0.00358984	0.00714286	0.00503472
3147.12	0.742073	0.0865144	0.010283	0.00373022	0.0073399	0.00489583
3146.39	0.727371	0.0858243	0.0101851	0.00356978	0.00719212	0.00482639
3145.67	0.733612	0.0836451	0.010381	0.00358984	0.00719212	0.00482639
3144.95	0.722135	0.0816838	0.00985865	0.00352967	0.00719212	0.00475694
3144.22	0.71602	0.0799768	0.00995658	0.00338929	0.00729064	0.00489583
3143.5	0.699725	0.0818654	0.00998923	0.00356978	0.0073399	0.00506944
3142.77	0.707349	0.0776523	0.0095322	0.00336923	0.00729064	0.00496528
3142.05	0.688374	0.0760905	0.0100219	0.00352967	0.00724138	0.00493056
3141.33	0.682761	0.07649	0.00936898	0.0034294	0.00738916	0.00479167
3140.6	0.684981	0.0755094	0.00936898	0.00328901	0.00729064	0.00482639
3139.88	0.664331	0.072858	0.0095322	0.00346951	0.00743842	0.0046875
3139.16	0.661189	0.0702793	0.00871609	0.00340934	0.00724138	0.00482639
3138.43	0.657587	0.068318	0.00897725	0.00340934	0.00724138	0.00479167
3137.71	0.650843	0.0674827	0.00907518	0.00334918	0.00719212	0.00479167
3136.99	0.649251	0.0668652	0.008357	0.00314863	0.00724138	0.00482639
3136.27	0.639324	0.0686086	0.00914047	0.00348956	0.00743842	0.00482639
3135.54	0.640455	0.0660662	0.00927105	0.00336923	0.00714286	0.00475694
3134.82	0.627679	0.0638143	0.00907518	0.00320879	0.00724138	0.00489583
3134.1	0.613647	0.0613446	0.00845493	0.00332912	0.0070936	0.00479167
3133.38	0.616412	0.0594559	0.00819378	0.00326896	0.00714286	0.00496528
3132.65	0.613605	0.060146	0.00829171	0.00314863	0.00748768	0.00486111
3131.93	0.596892	0.0583663	0.00855287	0.00336923	0.00714286	0.00482639
3131.21	0.590651	0.0577126	0.00796527	0.00330907	0.00724138	0.00493056
3130.49	0.584159	0.0577852	0.00767147	0.00322885	0.00719212	0.00493056
3129.77	0.583824	0.0535721	0.00848758	0.00344945	0.00724138	0.005
3129.04	0.580431	0.0538263	0.0080632	0.00326896	0.00738916	0.00489583
3128.32	0.56732	0.0554244	0.00822642	0.00328901	0.00724138	0.00486111
3127.6	0.567027	0.0532815	0.00760618	0.00332912	0.00719212	0.00510417
3126.88	0.556471	0.0526641	0.00809584	0.00332912	0.00724138	0.00482639
3126.16	0.551193	0.0517198	0.00757353	0.00306841	0.00724138	0.005
3125.44	0.547759	0.0488868	0.0077694	0.00316868	0.00719212	0.00489583
3124.71	0.534062	0.0506665	0.00744295	0.00306841	0.00724138	0.00493056
3123.99	0.535695	0.0499038	0.00770411	0.00326896	0.0073399	0.00489583
3123.27	0.526271	0.0477609	0.00750824	0.00308846	0.00748768	0.00489583
3122.55	0.520532	0.0461991	0.00750824	0.00314863	0.00729064	0.005
3121.83	0.513244	0.0464533	0.00763882	0.00316868	0.00719212	0.00489583
3121.11	0.503819	0.0461265	0.00714915	0.0032489	0.00729064	0.00486111
3120.39	0.504615	0.0457269	0.00705122	0.00314863	0.00724138	0.005
3119.67	0.501557	0.0437293	0.00741031	0.00326896	0.00714286	0.00479167
3118.95	0.497452	0.0447826	0.00705122	0.00314863	0.00743842	0.00506944
3118.23	0.478603	0.043802	0.00698593	0.00314863	0.00738916	0.00489583
3117.5	0.475001	0.0411869	0.00744295	0.00316868	0.00719212	0.00493056
3116.78	0.4701	0.0412233	0.00760618	0.00316868	0.00729064	0.00479167
3116.06	0.466121	0.0404969	0.00727973	0.00312857	0.00724138	0.00486111
3115.34	0.455272	0.0404969	0.00656155	0.0030283	0.00719212	0.00493056
3114.62	0.450874	0.0414412	0.00685535	0.00308846	0.00729064	0.00489583
3113.9	0.451502	0.0403516	0.00701857	0.00300824	0.00729064	0.00493056
3113.18	0.447481	0.0389351	0.00711651	0.00314863	0.00743842	0.00503472
3112.46	0.44614	0.0377729	0.00737766	0.00308846	0.00743842	0.00486111
3111.74	0.433784	0.0380997	0.00692064	0.00316868	0.00729064	0.00506944
3111.02	0.428673	0.0348309	0.00695329	0.0030283	0.00743842	0.00496528
3110.3	0.420003	0.0358479	0.00672477	0.00300824	0.00729064	0.00493056
3109.58	0.411709	0.0348672	0.00750824	0.00304835	0.0073399	0.00475694
3108.86	0.413259	0.0376639	0.00679006	0.00308846	0.0073399	0.00493056
3108.15	0.399897	0.032906	0.0071818	0.0030283	0.00724138	0.005
3107.43	0.402913	0.0350852	0.00695329	0.00316868	0.00714286	0.00475694
3106.71	0.399939	0.0345404	0.00698593	0.00304835	0.0070936	0.00475694
3105.99	0.391729	0.0334508	0.00682271	0.00306841	0.0070936	0.00482639
3105.27	0.381215	0.034504	0.00643097	0.00294808	0.00719212	0.00489583
3104.55	0.37221	0.032688	0.00685535	0.00310852	0.00714286	0.00493056
3103.83	0.365801	0.0316711	0.00672477	0.00304835	0.00729064	0.00496528
3103.11	0.36534	0.0323612	0.00643097	0.00300824	0.00704433	0.00489583
3102.39	0.359518	0.0313079	0.00665948	0.00290797	0.00724138	0.00493056
3101.68	0.357423	0.0306904	0.00679006	0.0030283	0.00714286	0.0046875
3100.96	0.355748	0.0297824	0.00682271	0.00312857	0.00738916	0.00489583
3100.24	0.343307	0.029964	0.00630039	0.00314863	0.00704433	0.00493056
3099.52	0.343475	0.0305452	0.00679006	0.00306841	0.00714286	0.00475694
3098.8	0.337276	0.0282933	0.00685535	0.00296813	0.00724138	0.00486111
3098.08	0.334762	0.0278212	0.00685535	0.00300824	0.0073399	0.00489583
3097.37	0.328019	0.0285839	0.00636568	0.00290797	0.00719212	0.00489583
3096.65	0.322196	0.0280391	0.00652891	0.00292802	0.0070936	0.00486111
3095.93	0.318678	0.0291287	0.00646362	0.00292802	0.0070936	0.00489583
3095.21	0.307661	0.0288744	0.00662684	0.00298819	0.00714286	0.00479167
3094.49	0.305902	0.0260778	0.00675742	0.00304835	0.0070936	0.00479167
3093.78	0.302509	0.0269132	0.00656155	0.00294808	0.00704433	0.00472222
3093.06	0.298907	0.0257146	0.006888	0.00306841	0.00724138	0.00486111
3092.34	0.294886	0.0253151	0.00623511	0.00292802	0.00729064	0.00486111
3091.62	0.284623	0.0245524	0.00623511	0.00294808	0.00714286	0.005
3090.91	0.285545	0.0257872	0.00646362	0.00296813	0.00729064	0.00479167
3090.19	0.279388	0.0269132	0.00639833	0.00294808	0.00699507	0.00482639
3089.47	0.275408	0.0241528	0.00672477	0.00298819	0.00714286	0.00486111
3088.76	0.272183	0.0249519	0.00633304	0.00298819	0.00719212	0.00479167
3088.04	0.270089	0.0239712	0.00613717	0.00300824	0.0073399	0.00493056
3087.32	0.263638	0.0243708	0.00613717	0.00312857	0.00724138	0.005
3086.61	0.257858	0.0223732	0.00626775	0.00296813	0.00729064	0.00489583
3085.89	0.259365	0.0230632	0.00626775	0.00294808	0.0070936	0.00486111
3085.17	0.251574	0.0242618	0.00613717	0.00294808	0.00719212	0.005
3084.45	0.2486	0.0225911	0.00613717	0.00294808	0.00719212	0.00479167
3083.74	0.246255	0.0217194	0.00623511	0.00296813	0.00699507	0.00482639
3083.02	0.239888	0.0217557	0.00597395	0.00292802	0.00699507	0.00489583
3082.31	0.233689	0.0224458	0.00649626	0.00290797	0.00729064	0.005
3081.59	0.232641	0.0210656	0.00646362	0.00288791	0.0073399	0.00503472
3080.87	0.221206	0.0214288	0.00584337	0.00288791	0.0070936	0.00482639
3080.16	0.225018	0.0215741	0.00607188	0.00294808	0.00704433	0.00489583
3079.44	0.218107	0.0197581	0.00610453	0.00296813	0.00724138	0.00482639
3078.73	0.216557	0.0212472	0.00620246	0.00292802	0.00714286	0.00479167
3078.01	0.210399	0.0203755	0.00626775	0.00288791	0.00719212	0.00465278
3077.29	0.210734	0.0188864	0.00616982	0.00292802	0.0073399	0.00482639
3076.58	0.206043	0.0193949	0.00597395	0.00300824	0.00719212	0.00479167
3075.86	0.202022	0.0180147	0.0059413	0.00292802	0.00719212	0.00479167
3075.15	0.201896	0.0184143	0.00607188	0.00286786	0.00719212	0.00482639
3074.43	0.197749	0.0197218	0.00630039	0.00292802	0.00714286	0.00482639
3073.72	0.195027	0.0184143	0.00603924	0.00306841	0.00714286	0.00496528
3073	0.188073	0.0180147	0.00633304	0.00292802	0.00714286	0.00482639
3072.29	0.187738	0.01816	0.00581073	0.0028478	0.0070936	0.005
3071.57	0.187822	0.0168888	0.00607188	0.00282775	0.00729064	0.00479167
3070.86	0.181455	0.0181963	0.00574544	0.00300824	0.0070936	0.00496528
3070.14	0.17689	0.0169251	0.00581073	0.00280769	0.0073399	0.00479167
3069.43	0.177853	0.0169251	0.0059413	0.00286786	0.00714286	0.00479167
3068.71	0.175047	0.0169978	0.00577808	0.0028478	0.00714286	0.00475694
3068	0.170313	0.0167435	0.00597395	0.00288791	0.0073399	0.00493056
3067.28	0.167046	0.0160535	0.00597395	0.00286786	0.00738916	0.00486111
3066.57	0.161768	0.0169251	0.00607188	0.00286786	0.00719212	0.00496528
3065.86	0.164742	0.0160898	0.00574544	0.00290797	0.00738916	0.00486111
3065.14	0.156993	0.0160898	0.00561486	0.00286786	0.00704433	0.00486111
3064.43	0.159297	0.0155813	0.00607188	0.00282775	0.00704433	0.00489583
3063.71	0.156114	0.0150728	0.0056475	0.00280769	0.00714286	0.00479167
3063	0.151548	0.0164167	0.00613717	0.00290797	0.00724138	0.00489583
3062.29	0.151255	0.0148549	0.00561486	0.00292802	0.00704433	0.00493056
3061.57	0.14715	0.0148186	0.00561486	0.00290797	0.00743842	0.00482639
3060.86	0.145097	0.0144917	0.00558222	0.00282775	0.00704433	0.00493056
3060.15	0.143464	0.0141648	0.00633304	0.00280769	0.00724138	0.00479167
3059.43	0.135002	0.0144554	0.00554957	0.00294808	0.00738916	0.00479167
3058.72	0.137976	0.0138743	0.00574544	0.00296813	0.00719212	0.00475694
3058.01	0.133704	0.0150728	0.00581073	0.00290797	0.00714286	0.00475694
3057.29	0.134542	0.0141648	0.0053537	0.00294808	0.00714286	0.00496528
3056.58	0.128175	0.0132568	0.00584337	0.00298819	0.00704433	0.00479167
3055.87	0.130102	0.0134021	0.00597395	0.00290797	0.0070936	0.00479167
3055.15	0.126164	0.0135837	0.00568015	0.0028478	0.00724138	0.00489583
3054.44	0.125536	0.0140195	0.00581073	0.00290797	0.00699507	0.00493056
3053.73	0.124405	0.0123488	0.00581073	0.00274753	0.00724138	0.00493056
3053.02	0.120091	0.0131842	0.00597395	0.0028478	0.00714286	0.00493056
3052.3	0.113849	0.0130752	0.00528841	0.00290797	0.0070936	0.00489583
3051.59	0.11431	0.0131842	0.00571279	0.00280769	0.00724138	0.00493056
3050.88	0.114938	0.0130026	0.00554957	0.0028478	0.00704433	0.00482639
3050.16	0.110457	0.0119856	0.00538635	0.00274753	0.00729064	0.00493056
3049.45	0.111169	0.0123488	0.00568015	0.00278764	0.00719212	0.00475694
3048.74	0.107566	0.0130752	0.0056475	0.00288791	0.0070936	0.00489583
3048.03	0.105472	0.0121672	0.00532106	0.00280769	0.00729064	0.00489583
3047.32	0.104299	0.0117314	0.00571279	0.00274753	0.0073399	0.00489583
3046.6	0.108446	0.0126031	0.00551693	0.00288791	0.00729064	0.00486111
3045.89	0.0988956	0.0106781	0.00581073	0.00278764	0.00699507	0.00493056
3045.18	0.101241	0.0118403	0.00548428	0.00288791	0.00714286	0.00493056
3044.47	0.0971783	0.0120583	0.00532106	0.00290797	0.0073399	0.00489583
3043.76	0.0989794	0.0107871	0.00538635	0.00290797	0.00724138	0.00496528
3043.05	0.0975553	0.0111866	0.00541899	0.0028478	0.00729064	0.00503472
3042.33	0.0933665	0.0109687	0.00519048	0.00292802	0.00729064	0.00479167
3041.62	0.0933246	0.0112592	0.00545164	0.00282775	0.00719212	0.00493056
3040.91	0.0877537	0.0106055	0.00528841	0.00282775	0.00729064	0.005
3040.2	0.0885914	0.0107507	0.00545164	0.00276758	0.00724138	0.00496528
3039.49	0.0878793	0.0107507	0.00541899	0.00278764	0.00714286	0.00482639
3038.78	0.0887589	0.010097	0.00519048	0.00288791	0.00719212	0.0046875
3038.07	0.0841514	0.00987905	0.00551693	0.00288791	0.00719212	0.00482639
3037.36	0.0843189	0.0103149	0.00538635	0.00280769	0.00714286	0.00475694
3036.65	0.0802558	0.0102423	0.00528841	0.00294808	0.00714286	0.00496528
3035.94	0.0835649	0.00966113	0.00512519	0.0028478	0.00714286	0.00482639
3035.23	0.0804234	0.0100243	0.00558222	0.00286786	0.00724138	0.00493056
3034.52	0.0776588	0.0106418	0.00515784	0.0028478	0.0070936	0.00493056
3033.81	0.078706	0.0101696	0.00492932	0.0028478	0.00724138	0.00496528
3033.1	0.0751875	0.00969745	0.00519048	0.00274753	0.00704433	0.00486111
3032.39	0.0762766	0.00977009	0.00509255	0.00282775	0.00704433	0.00479167
3031.67	0.0755226	0.00969745	0.00509255	0.00286786	0.00704433	0.00482639
3030.96	0.0719622	0.00911633	0.00509255	0.0028478	0.0070936	0.00486111
3030.26	0.0707475	0.00937057	0.00512519	0.00272747	0.00699507	0.00482639
3029.55	0.0698678	0.00904369	0.0050599	0.00288791	0.00724138	0.00489583
3028.84	0.0705799	0.00940689	0.00525577	0.00292802	0.00704433	0.00489583
3028.13	0.0700773	0.00937057	0.00538635	0.00280769	0.00743842	0.00486111
3027.42	0.0688206	0.00838993	0.00479875	0.00280769	0.00714286	0.00479167
3026.71	0.0684018	0.00889841	0.00519048	0.00282775	0.00714286	0.00461806
3026	0.0663493	0.00878945	0.00522313	0.00280769	0.00724138	0.00486111
3025.29	0.0651346	0.00868049	0.00502726	0.00278764	0.00738916	0.00482639
3024.58	0.0647157	0.00911633	0.00473346	0.00274753	0.0070936	0.00482639
3023.87	0.062747	0.00846257	0.00499461	0.00288791	0.00704433	0.00482639
3023.16	0.0625795	0.00831729	0.00522313	0.00278764	0.00719212	0.00486111
3022.45	0.0611553	0.00893473	0.00496197	0.00282775	0.00714286	0.00479167
3021.74	0.0632915	0.00849889	0.00489668	0.00282775	0.00724138	0.00493056
3021.03	0.0622444	0.00868049	0.00486404	0.00286786	0.0070936	0.00479167
3020.33	0.0612391	0.00860785	0.00502726	0.00278764	0.00724138	0.00486111
3019.62	0.0586002	0.00853521	0.00496197	0.00282775	0.0070936	0.00482639
3018.91	0.0577624	0.00788145	0.00522313	0.00278764	0.00719212	0.00486111
3018.2	0.0578881	0.00802673	0.0050599	0.00280769	0.00714286	0.00482639
3017.49	0.059396	0.00799041	0.00499461	0.00272747	0.00729064	0.00489583
3016.78	0.0567571	0.00773617	0.00499461	0.00280769	0.0070936	0.00472222
3016.08	0.0544115	0.00773617	0.0050599	0.00270742	0.00704433	0.00479167
3015.37	0.053113	0.00773617	0.0047661	0.00280769	0.00719212	0.00486111
3014.66	0.0526941	0.00759089	0.0047661	0.00276758	0.0070936	0.00479167
3013.95	0.051228	0.00769985	0.00509255	0.00276758	0.0070936	0.00493056
3013.24	0.051228	0.00813569	0.00492932	0.00274753	0.0070936	0.00479167
3012.54	0.0530292	0.00795409	0.00496197	0.0028478	0.00738916	0.00493056
3011.83	0.0513956	0.00773617	0.00499461	0.00274753	0.00738916	0.00486111
3011.12	0.0486729	0.00740929	0.00499461	0.00274753	0.00719212	0.00486111
3010.41	0.0507254	0.00762721	0.00473346	0.0028478	0.0070936	0.005
3009.71	0.049762	0.00759089	0.00483139	0.00272747	0.0070936	0.00482639
3009	0.0465367	0.00773617	0.00499461	0.00278764	0.00724138	0.00496528
3008.29	0.0463272	0.00704609	0.00489668	0.00280769	0.00714286	0.00489583
3007.58	0.0460759	0.00726401	0.00509255	0.00280769	0.0070936	0.00479167
3006.88	0.0459921	0.00711873	0.00489668	0.00274753	0.00724138	0.00479167
3006.17	0.045657	0.00730033	0.00479875	0.00276758	0.00729064	0.00472222
3005.46	0.0442748	0.00733665	0.00496197	0.00272747	0.00714286	0.00486111
3004.76	0.0469974	0.00697345	0.0050599	0.00274753	0.00714286	0.00482639
3004.05	0.0449449	0.00719137	0.00473346	0.00276758	0.00719212	0.00475694
3003.34	0.0438978	0.00700977	0.00466817	0.00282775	0.0070936	0.00493056
3002.64	0.0436046	0.00682817	0.00473346	0.00276758	0.00704433	0.00486111
3001.93	0.0443166	0.00679185	0.0047661	0.00278764	0.0073399	0.00475694
3001.22	0.0433951	0.00675553	0.00470081	0.00268736	0.00714286	0.00496528
3000.52	0.0430181	0.00715505	0.00457023	0.00274753	0.00729064	0.00482639
2999.81	0.0447774	0.00675553	0.00479875	0.00274753	0.00724138	0.00475694
2999.11	0.0411751	0.00682817	0.00470081	0.00274753	0.0070936	0.00472222
2998.4	0.0420128	0.00704609	0.00457023	0.00280769	0.00724138	0.00489583
2997.69	0.0411332	0.00679185	0.0050599	0.00286786	0.00724138	0.00486111
2996.99	0.0410913	0.00715505	0.00489668	0.0028478	0.00729064	0.00475694
2996.28	0.0395415	0.00690081	0.00483139	0.00276758	0.0073399	0.00465278
2995.58	0.0397509	0.00657393	0.00479875	0.00280769	0.0070936	0.00489583
2994.87	0.0394158	0.00650129	0.00492932	0.00280769	0.00719212	0.00479167
2994.17	0.0395415	0.00650129	0.00470081	0.00280769	0.00729064	0.00489583
2993.46	0.0384105	0.00631969	0.00486404	0.00270742	0.00729064	0.00472222
2992.76	0.0376985	0.00653761	0.00470081	0.00280769	0.00714286	0.00489583
2992.05	0.03862	0.00646497	0.00466817	0.00282775	0.00704433	0.00482639
2991.34	0.0382849	0.00675553	0.00473346	0.00278764	0.00743842	0.00496528
2990.64	0.0375728	0.00693713	0.00486404	0.00280769	0.00719212	0.00493056
2989.94	0.0377404	0.00646497	0.00479875	0.00278764	0.00714286	0.00482639
2989.23	0.0348083	0.00624705	0.00486404	0.00280769	0.0070936	0.00475694
2988.53	0.0369864	0.00646497	0.00489668	0.00274753	0.00724138	0.00486111
2987.82	0.0364837	0.00639233	0.00463552	0.00278764	0.00714286	0.00482639
2987.12	0.0347245	0.00617441	0.00473346	0.00270742	0.00724138	0.00479167
2986.41	0.0362324	0.00657393	0.00460288	0.00276758	0.0073399	0.00493056
2985.71	0.0362324	0.00650129	0.00473346	0.00270742	0.00729064	0.00482639
2985	0.0358135	0.00661025	0.00470081	0.00274753	0.00714286	0.00482639
2984.3	0.0335935	0.00635601	0.00473346	0.00278764	0.00724138	0.00482639
2983.59	0.034892	0.00631969	0.00496197	0.00276758	0.0070936	0.00475694
2982.89	0.032672	0.00613809	0.00466817	0.00274753	0.0070936	0.00479167
2982.19	0.0335935	0.00621073	0.00470081	0.00278764	0.00719212	0.00472222
2981.48	0.033049	0.00628337	0.00463552	0.00282775	0.0070936	0.00479167
2980.78	0.032295	0.00592017	0.00473346	0.00274753	0.00729064	0.00493056
2980.07	0.0323369	0.00610177	0.0047661	0.00278764	0.00738916	0.00479167
2979.37	0.0334679	0.00606545	0.00460288	0.00282775	0.0070936	0.00486111
2978.67	0.0316667	0.00588385	0.00479875	0.00278764	0.00719212	0.00489583
2977.96	0.0318762	0.00588385	0.0047661	0.00272747	0.00714286	0.00486111
2977.26	0.030829	0.00624705	0.00473346	0.00274753	0.00719212	0.00489583
2976.56	0.0332584	0.00613809	0.00466817	0.00276758	0.00724138	0.00475694
2975.85	0.0323369	0.00610177	0.00470081	0.00278764	0.00714286	0.00475694
2975.15	0.0303682	0.00628337	0.00492932	0.00280769	0.00694581	0.00475694
2974.45	0.0303682	0.00588385	0.0044723	0.00268736	0.00714286	0.00479167
2973.75	0.0313316	0.00595649	0.00470081	0.00278764	0.00724138	0.00486111
2973.04	0.0307452	0.00617441	0.00460288	0.00278764	0.00724138	0.00479167
2972.34	0.0292373	0.00592017	0.00457023	0.00272747	0.00694581	0.00489583
2971.64	0.0290697	0.00573857	0.00466817	0.00274753	0.00699507	0.00496528
2970.93	0.0276037	0.00595649	0.00450495	0.00270742	0.00719212	0.00486111
2970.23	0.0298656	0.00548433	0.00470081	0.00282775	0.00714286	0.00479167
2969.53	0.0288184	0.00595649	0.00496197	0.00280769	0.00714286	0.00482639
2968.83	0.0269335	0.00584753	0.0047661	0.00274753	0.00719212	0.00496528
2968.12	0.0281063	0.00595649	0.00450495	0.00272747	0.00738916	0.0046875
2967.42	0.0281482	0.00613809	0.00460288	0.00270742	0.00694581	0.00475694
2966.72	0.0283995	0.00588385	0.0047661	0.00274753	0.00724138	0.00496528
2966.02	0.0281482	0.00584753	0.00486404	0.00278764	0.00704433	0.00489583
2965.32	0.0266821	0.00581121	0.00460288	0.00280769	0.00719212	0.00489583
2964.61	0.0261376	0.00573857	0.00466817	0.00282775	0.00719212	0.00482639
2963.91	0.0262214	0.00570225	0.00463552	0.00272747	0.0070936	0.00517361
2963.21	0.0257606	0.00581121	0.0047661	0.00274753	0.0073399	0.00482639
2962.51	0.0257187	0.00584753	0.00457023	0.00276758	0.00724138	0.00493056
2961.81	0.0258025	0.00555697	0.00473346	0.00274753	0.00719212	0.0046875
2961.11	0.0252999	0.00610177	0.00486404	0.00272747	0.00714286	0.00486111
2960.41	0.0266402	0.00573857	0.00457023	0.0028478	0.00704433	0.00472222
2959.7	0.0250904	0.00559329	0.00470081	0.00268736	0.0070936	0.00496528
2959	0.0240851	0.00570225	0.00473346	0.0028478	0.00714286	0.00493056
2958.3	0.0254674	0.00552065	0.00470081	0.00274753	0.00729064	0.00493056
2957.6	0.025258	0.00537537	0.00466817	0.00274753	0.00719212	0.00479167
2956.9	0.0221583	0.00552065	0.00453759	0.00278764	0.0073399	0.00472222
2956.2	0.0247134	0.00566593	0.00450495	0.00282775	0.00724138	0.00479167
2955.5	0.0219489	0.00552065	0.00466817	0.00282775	0.0070936	0.00479167
2954.8	0.0246716	0.00541169	0.00470081	0.00276758	0.00719212	0.00475694
2954.1	0.0220327	0.00544801	0.00457023	0.00270742	0.0070936	0.00489583
2953.4	0.0229123	0.00562961	0.0047661	0.00286786	0.00724138	0.00472222
2952.7	0.0236244	0.00555697	0.0047661	0.00278764	0.00719212	0.00486111
2952	0.02375	0.00570225	0.00470081	0.00280769	0.00704433	0.00479167
2951.3	0.0221164	0.00533905	0.00470081	0.00280769	0.00699507	0.00475694
2950.6	0.0219489	0.00541169	0.00457023	0.00276758	0.0070936	0.00486111
2949.9	0.0227447	0.00541169	0.00466817	0.00274753	0.00719212	0.00493056
2949.2	0.0227447	0.00559329	0.00486404	0.00278764	0.00729064	0.00489583
2948.5	0.0219489	0.00577489	0.00450495	0.00282775	0.0073399	0.00479167
2947.8	0.0222421	0.00519377	0.00466817	0.00278764	0.00724138	0.00493056
2947.1	0.0226191	0.00548433	0.00460288	0.00276758	0.00729064	0.00479167
2946.4	0.0206923	0.00552065	0.00450495	0.00276758	0.00724138	0.00486111
2945.7	0.0209017	0.00562961	0.00470081	0.00286786	0.0070936	0.00482639
2945	0.0208598	0.00555697	0.00460288	0.00272747	0.00729064	0.00486111
2944.3	0.0214462	0.00548433	0.00466817	0.00280769	0.00724138	0.00486111
2943.6	0.0205247	0.00555697	0.00457023	0.00274753	0.00714286	0.00482639
2942.9	0.0218651	0.00552065	0.00453759	0.00272747	0.00699507	0.0046875
2942.2	0.0200221	0.00544801	0.00463552	0.00276758	0.00729064	0.00486111
2941.5	0.0198964	0.00523009	0.00457023	0.00280769	0.00704433	0.00486111
2940.81	0.020064	0.00530273	0.00470081	0.00276758	0.00714286	0.00486111
2940.11	0.0204828	0.00523009	0.0047661	0.00274753	0.00704433	0.00482639
2939.41	0.0192681	0.00530273	0.00457023	0.00266731	0.00704433	0.00482639
2938.71	0.0190168	0.00537537	0.00457023	0.00270742	0.00714286	0.00472222
2938.01	0.0190587	0.00541169	0.00460288	0.00280769	0.00719212	0.00482639
2937.31	0.018179	0.00541169	0.00457023	0.0026272	0.00724138	0.00489583
2936.61	0.0182628	0.00537537	0.00463552	0.00272747	0.00729064	0.005
2935.92	0.0186398	0.00544801	0.00453759	0.00270742	0.00714286	0.00493056
2935.22	0.0182628	0.00570225	0.00479875	0.00268736	0.00699507	0.00475694
2934.52	0.0177602	0.00570225	0.00453759	0.00280769	0.00719212	0.00486111
2933.82	0.0177183	0.00530273	0.00460288	0.00278764	0.00704433	0.00486111
2933.12	0.0171737	0.00559329	0.00466817	0.00272747	0.00724138	0.00475694
2932.43	0.0173413	0.00515745	0.00443966	0.00286786	0.00699507	0.00475694
2931.73	0.0176345	0.00541169	0.00463552	0.00266731	0.0070936	0.00486111
2931.03	0.0171737	0.00526641	0.00466817	0.00270742	0.00704433	0.00479167
2930.33	0.0182209	0.00537537	0.0044723	0.00272747	0.00704433	0.00482639
2929.64	0.0172994	0.00533905	0.00450495	0.00270742	0.00719212	0.00472222
2928.94	0.0173413	0.00526641	0.00473346	0.00274753	0.00714286	0.00496528
2928.24	0.0155401	0.00515745	0.00460288	0.00274753	0.00729064	0.00472222
2927.54	0.0165873	0.00555697	0.00463552	0.00282775	0.00714286	0.00489583
2926.85	0.0164617	0.00530273	0.0047661	0.00278764	0.00714286	0.00489583
2926.15	0.016713	0.00523009	0.00457023	0.00276758	0.00714286	0.0046875
2925.45	0.0162522	0.00541169	0.00453759	0.00272747	0.00724138	0.00479167
2924.76	0.0165873	0.00530273	0.0047661	0.00276758	0.00704433	0.00489583
2924.06	0.0154564	0.00519377	0.00443966	0.00272747	0.0073399	0.00496528
2923.36	0.0149537	0.00512113	0.00463552	0.00280769	0.00724138	0.00475694
2922.67	0.0159171	0.00526641	0.0044723	0.00274753	0.00719212	0.00489583
2921.97	0.0152888	0.00508481	0.00460288	0.00268736	0.00724138	0.00475694
2921.27	0.0142416	0.00504849	0.00460288	0.00280769	0.00714286	0.00486111
2920.58	0.014116	0.00533905	0.00450495	0.00276758	0.00719212	0.00475694
2919.88	0.0151632	0.00515745	0.00460288	0.00274753	0.00714286	0.00493056
2919.18	0.0157496	0.00523009	0.00463552	0.00270742	0.0070936	0.00486111
2918.49	0.0157496	0.00519377	0.0044723	0.00280769	0.00719212	0.00482639
2917.79	0.0143673	0.00523009	0.00450495	0.00280769	0.0070936	0.0046875
2917.1	0.0141998	0.00526641	0.00460288	0.00278764	0.00714286	0.00489583
2916.4	0.014116	0.00530273	0.00453759	0.00280769	0.00724138	0.00496528
2915.7	0.0139065	0.00515745	0.00457023	0.00278764	0.00719212	0.00486111
2915.01	0.0138228	0.00555697	0.0047661	0.00270742	0.00724138	0.00475694
2914.31	0.0144511	0.00533905	0.00466817	0.00270742	0.0073399	0.00482639
2913.62	0.0131107	0.00508481	0.00470081	0.00274753	0.00704433	0.00475694
2912.92	0.0144511	0.00523009	0.00453759	0.00276758	0.00689655	0.00472222
2912.23	0.0126918	0.00537537	0.0044723	0.00270742	0.0070936	0.00489583
2911.53	0.0129013	0.00526641	0.00466817	0.00274753	0.00704433	0.00496528
2910.84	0.0133201	0.00512113	0.00450495	0.00274753	0.00714286	0.00475694
2910.14	0.0131107	0.00523009	0.00463552	0.00276758	0.00719212	0.00496528
2909.45	0.0127337	0.00515745	0.00463552	0.00276758	0.00724138	0.00479167
2908.75	0.0126918	0.00519377	0.00463552	0.00268736	0.0070936	0.00486111
2908.06	0.0130269	0.00515745	0.00460288	0.00274753	0.0070936	0.00475694
2907.36	0.0128175	0.00519377	0.00457023	0.00272747	0.00738916	0.00482639
2906.67	0.012608	0.00523009	0.00457023	0.00274753	0.00714286	0.00493056
2905.97	0.0125243	0.00515745	0.00457023	0.00272747	0.00714286	0.00472222
2905.28	0.0121473	0.00530273	0.0047661	0.00260714	0.00719212	0.00482639
2904.59	0.0131526	0.00523009	0.00453759	0.00272747	0.00719212	0.00479167
2903.89	0.0125662	0.00515745	0.00466817	0.00272747	0.00724138	0.00475694
2903.2	0.0117703	0.00501217	0.00457023	0.00276758	0.00704433	0.00496528
2902.5	0.0116028	0.00530273	0.00460288	0.00268736	0.00724138	0.00479167
2901.81	0.0121473	0.00519377	0.00460288	0.00276758	0.00729064	0.00479167
2901.12	0.0119797	0.00501217	0.00457023	0.00276758	0.0070936	0.0046875
2900.42	0.0109744	0.00515745	0.00460288	0.00278764	0.00714286	0.00486111
2899.73	0.0109744	0.00515745	0.00457023	0.00280769	0.0070936	0.00486111
2899.03	0.0110163	0.00515745	0.00470081	0.00268736	0.00719212	0.00479167
2898.34	0.0104718	0.00515745	0.00460288	0.00278764	0.00714286	0.00503472
2897.65	0.011142	0.00530273	0.0044723	0.0028478	0.00704433	0.00479167
2896.95	0.0116865	0.00512113	0.00457023	0.00268736	0.00719212	0.00496528
2896.26	0.0111001	0.00508481	0.00457023	0.00272747	0.00719212	0.00489583
2895.57	0.0103461	0.00533905	0.00460288	0.00268736	0.0070936	0.00510417
2894.87	0.0105975	0.00530273	0.00473346	0.00274753	0.00704433	0.00479167
2894.18	0.0109326	0.00515745	0.00460288	0.00282775	0.00729064	0.00479167
2893.49	0.0109744	0.00501217	0.00453759	0.00282775	0.0070936	0.00489583
2892.8	0.0107231	0.00508481	0.00440701	0.00274753	0.0070936	0.0046875
2892.1	0.0106812	0.00508481	0.00450495	0.00276758	0.00724138	0.00503472
2891.41	0.00984349	0.00530273	0.00450495	0.00272747	0.00729064	0.00475694
2890.72	0.0100529	0.00523009	0.00450495	0.00276758	0.0070936	0.00465278
2890.03	0.0100948	0.00519377	0.00463552	0.00272747	0.0070936	0.00475694
2889.33	0.0103461	0.00530273	0.00440701	0.00268736	0.0070936	0.00479167
2888.64	0.00967594	0.00512113	0.00457023	0.00272747	0.00738916	0.00479167
2887.95	0.00971783	0.00533905	0.00460288	0.00268736	0.00704433	0.00489583
2887.26	0.00908952	0.00537537	0.00450495	0.00266731	0.00719212	0.00482639
2886.56	0.00921518	0.00504849	0.00450495	0.00282775	0.00719212	0.00503472
2885.87	0.00959217	0.00515745	0.00470081	0.00278764	0.0070936	0.00479167
2885.18	0.00996915	0.00519377	0.0044723	0.00274753	0.00719212	0.00475694
2884.49	0.0098016	0.00515745	0.00457023	0.00282775	0.00714286	0.00486111
2883.8	0.00929896	0.00519377	0.00460288	0.00274753	0.00719212	0.00465278
2883.11	0.00950839	0.00526641	0.00443966	0.00268736	0.00719212	0.00472222
2882.41	0.00959217	0.00530273	0.0044723	0.00278764	0.00748768	0.00486111
2881.72	0.00900574	0.00508481	0.00460288	0.00274753	0.00714286	0.00493056
2881.03	0.00921518	0.00508481	0.00466817	0.00280769	0.00729064	0.00496528
2880.34	0.00921518	0.00519377	0.00460288	0.00272747	0.00729064	0.00486111
2879.65	0.00929896	0.00515745	0.00450495	0.0028478	0.00719212	0.00486111
2878.96	0.0088382	0.00530273	0.00473346	0.00266731	0.00699507	0.00482639
2878.27	0.00908952	0.00504849	0.00453759	0.00278764	0.00724138	0.00472222
2877.57	0.00875442	0.00504849	0.00460288	0.00282775	0.0070936	0.00489583
2876.88	0.00896386	0.00512113	0.00470081	0.00268736	0.00729064	0.005
2876.19	0.00829366	0.00523009	0.00440701	0.00278764	0.00724138	0.00489583
2875.5	0.00879631	0.00497585	0.00457023	0.00270742	0.00714286	0.0046875
2874.81	0.00904763	0.00523009	0.00450495	0.00268736	0.0073399	0.00486111
2874.12	0.0085031	0.00523009	0.0044723	0.00270742	0.00719212	0.00465278
2873.43	0.00854499	0.00515745	0.00437437	0.00278764	0.00704433	0.00472222
2872.74	0.00812611	0.00508481	0.00460288	0.00280769	0.0073399	0.00479167
2872.05	0.00841932	0.00523009	0.00457023	0.00278764	0.00714286	0.00489583
2871.36	0.00879631	0.00512113	0.00453759	0.00272747	0.00724138	0.00475694
2870.67	0.0088382	0.00497585	0.00450495	0.00272747	0.00704433	0.0046875
2869.98	0.00841932	0.00515745	0.00460288	0.00278764	0.00714286	0.00482639
2869.29	0.008168	0.00512113	0.00443966	0.0026272	0.00704433	0.00479167
2868.6	0.00862876	0.00483057	0.00460288	0.00276758	0.00714286	0.00489583
2867.91	0.00812611	0.00526641	0.00457023	0.00270742	0.00699507	0.00475694
2867.22	0.00808423	0.00483057	0.00450495	0.00274753	0.00704433	0.00486111
2866.53	0.00829366	0.00504849	0.00450495	0.00272747	0.00704433	0.00486111
2865.84	0.00820989	0.00512113	0.00453759	0.00270742	0.0070936	0.00479167
2865.15	0.00770724	0.00519377	0.00457023	0.00274753	0.00724138	0.00472222
2864.46	0.00762347	0.00490321	0.00434172	0.00270742	0.0070936	0.00482639
2863.78	0.00808423	0.00512113	0.00463552	0.00270742	0.00714286	0.00489583
2863.09	0.00841932	0.00504849	0.00457023	0.00270742	0.00729064	0.00493056
2862.4	0.00774913	0.00504849	0.00460288	0.00264725	0.00719212	0.005
2861.71	0.00820989	0.00501217	0.00460288	0.00268736	0.00704433	0.00472222
2861.02	0.00762347	0.00515745	0.00460288	0.00272747	0.0073399	0.0046875
2860.33	0.00795856	0.00512113	0.00463552	0.00270742	0.00714286	0.00489583
2859.64	0.00762347	0.00508481	0.00457023	0.00272747	0.00704433	0.00486111
2858.95	0.00787479	0.00519377	0.00450495	0.00272747	0.00714286	0.00486111
2858.26	0.00745592	0.00504849	0.00460288	0.00274753	0.00714286	0.00475694
2857.58	0.00758158	0.00523009	0.00453759	0.00270742	0.0070936	0.00475694
2856.89	0.00753969	0.00501217	0.00443966	0.00274753	0.0070936	0.00489583
2856.2	0.00762347	0.00501217	0.00457023	0.00268736	0.00694581	0.00486111
2855.51	0.00724648	0.00508481	0.00453759	0.00274753	0.00724138	0.00479167
2854.82	0.00762347	0.00512113	0.00470081	0.00274753	0.0070936	0.00475694
2854.14	0.00699516	0.00497585	0.00434172	0.00272747	0.0070936	0.00486111
2853.45	0.00774913	0.00512113	0.00463552	0.00282775	0.00719212	0.00482639
2852.76	0.00737214	0.00530273	0.00460288	0.00266731	0.00719212	0.00475694
2852.07	0.00733026	0.00519377	0.00457023	0.00276758	0.00748768	0.0046875
2851.38	0.00707893	0.00523009	0.00463552	0.00270742	0.00704433	0.005
2850.7	0.00741403	0.00501217	0.0044723	0.00274753	0.00714286	0.00486111
2850.01	0.00745592	0.00504849	0.00470081	0.00274753	0.0070936	0.00489583
2849.32	0.00733026	0.00490321	0.00450495	0.00270742	0.00714286	0.00493056
2848.63	0.00753969	0.00512113	0.00453759	0.00274753	0.0070936	0.00493056
2847.95	0.00749781	0.00512113	0.00463552	0.00268736	0.00714286	0.0046875
2847.26	0.00728837	0.00501217	0.00457023	0.00268736	0.00719212	0.00472222
2846.57	0.00707893	0.00515745	0.00437437	0.00270742	0.00714286	0.00479167
2845.89	0.00712082	0.00512113	0.0044723	0.00280769	0.00729064	0.00486111
2845.2	0.00703705	0.00493953	0.00450495	0.00270742	0.00719212	0.00482639
2844.51	0.00733026	0.00519377	0.00437437	0.00264725	0.00704433	0.00493056
2843.83	0.00691139	0.00501217	0.00437437	0.00268736	0.0073399	0.00482639
2843.14	0.00707893	0.00508481	0.0044723	0.00268736	0.0070936	0.00486111
2842.45	0.00678572	0.00501217	0.0044723	0.00276758	0.00699507	0.00493056
2841.77	0.00758158	0.00526641	0.00460288	0.00274753	0.00699507	0.00472222
2841.08	0.00682761	0.00508481	0.00437437	0.00272747	0.00724138	0.00475694
2840.39	0.00657629	0.00501217	0.00450495	0.00274753	0.00704433	0.0046875
2839.71	0.00682761	0.00497585	0.0044723	0.00276758	0.0070936	0.00489583
2839.02	0.00678572	0.00530273	0.00440701	0.00272747	0.00704433	0.00479167
2838.34	0.00670195	0.00523009	0.0044723	0.00270742	0.0073399	0.00482639
2837.65	0.00716271	0.00515745	0.00443966	0.00272747	0.00704433	0.00489583
2836.96	0.00682761	0.00526641	0.00466817	0.00268736	0.00719212	0.00489583
2836.28	0.00674384	0.00523009	0.00440701	0.00276758	0.00729064	0.00475694
2835.59	0.00682761	0.00508481	0.00463552	0.00278764	0.00714286	0.00493056
2834.91	0.00707893	0.00508481	0.00466817	0.00270742	0.0070936	0.00482639
2834.22	0.00716271	0.00508481	0.00457023	0.0028478	0.00719212	0.00465278
2833.54	0.00691139	0.00504849	0.00443966	0.00274753	0.0070936	0.00482639
2832.85	0.0065344	0.00512113	0.00457023	0.00268736	0.00694581	0.00479167
2832.17	0.00670195	0.00504849	0.00443966	0.00272747	0.00724138	0.00479167
2831.48	0.00661818	0.00501217	0.0044723	0.00268736	0.00694581	0.00482639
2830.8	0.00636685	0.00493953	0.00440701	0.00272747	0.00704433	0.00489583
2830.11	0.00678572	0.00501217	0.00443966	0.00270742	0.00729064	0.00482639
2829.43	0.0068695	0.00508481	0.00450495	0.00274753	0.00704433	0.00482639
2828.74	0.00666006	0.00504849	0.00443966	0.00274753	0.00714286	0.00479167
2828.06	0.00691139	0.00501217	0.00473346	0.00270742	0.0070936	0.00475694
2827.37	0.00661818	0.00523009	0.0044723	0.00268736	0.00738916	0.00486111
2826.69	0.00670195	0.00519377	0.00440701	0.00274753	0.00724138	0.00475694
2826	0.00661818	0.00497585	0.00440701	0.00268736	0.00694581	0.00482639
2825.32	0.0065344	0.00508481	0.00453759	0.00268736	0.00738916	0.00479167
2824.64	0.00661818	0.00504849	0.00437437	0.00274753	0.00704433	0.00475694
2823.95	0.0068695	0.00508481	0.00434172	0.00266731	0.00719212	0.00465278
2823.27	0.00695327	0.00508481	0.0044723	0.00266731	0.00714286	0.00482639
2822.58	0.00666006	0.00519377	0.00440701	0.00272747	0.00729064	0.00493056
2821.9	0.00674384	0.00508481	0.00457023	0.00274753	0.0073399	0.00482639
2821.22	0.0065344	0.00497585	0.00457023	0.00270742	0.00719212	0.00496528
2820.53	0.00649251	0.00508481	0.0044723	0.00270742	0.00714286	0.00493056
2819.85	0.00691139	0.00504849	0.00460288	0.00272747	0.00724138	0.00475694
2819.16	0.00678572	0.00501217	0.00470081	0.00268736	0.0070936	0.00486111
2818.48	0.0065344	0.00512113	0.0044723	0.00274753	0.00729064	0.00482639
2817.8	0.00645063	0.00475793	0.0044723	0.00266731	0.0070936	0.00475694
2817.11	0.00640874	0.00504849	0.00460288	0.00272747	0.00704433	0.00479167
2816.43	0.0068695	0.00504849	0.00457023	0.00268736	0.00719212	0.00475694
2815.75	0.0061993	0.00512113	0.00466817	0.00270742	0.0073399	0.0046875
2815.07	0.00645063	0.00497585	0.0044723	0.00264725	0.00704433	0.00482639
2814.38	0.00678572	0.00508481	0.00440701	0.00278764	0.00719212	0.00482639
2813.7	0.00636685	0.00504849	0.00457023	0.00272747	0.0070936	0.00486111
2813.02	0.00615742	0.00512113	0.00450495	0.00266731	0.00699507	0.00486111
2812.33	0.0065344	0.00501217	0.00440701	0.00270742	0.0070936	0.00479167
2811.65	0.00632497	0.00486689	0.00470081	0.00274753	0.0070936	0.00475694
2810.97	0.00615742	0.00504849	0.00457023	0.00270742	0.00743842	0.00489583
2810.29	0.00657629	0.00493953	0.0044723	0.00272747	0.0070936	0.00493056
2809.6	0.00615742	0.00504849	0.0044723	0.00276758	0.00714286	0.00482639
2808.92	0.00615742	0.00508481	0.00463552	0.00272747	0.00704433	0.00486111
2808.24	0.0065344	0.00493953	0.00450495	0.00276758	0.0070936	0.00482639
2807.56	0.00632497	0.00493953	0.0044723	0.00274753	0.00719212	0.00479167
2806.88	0.00640874	0.00504849	0.00453759	0.00280769	0.0070936	0.00493056
2806.19	0.0061993	0.00501217	0.00453759	0.00272747	0.00704433	0.00493056
2805.51	0.00607364	0.00501217	0.0044723	0.00280769	0.0070936	0.00489583
2804.83	0.00632497	0.00504849	0.00470081	0.00272747	0.0070936	0.00486111
2804.15	0.0065344	0.00523009	0.0044723	0.00264725	0.0070936	0.00486111
2803.47	0.00615742	0.00504849	0.00453759	0.00276758	0.00724138	0.00493056
2802.79	0.00615742	0.00490321	0.00457023	0.00276758	0.00724138	0.00479167
2802.1	0.0061993	0.00501217	0.00453759	0.00274753	0.0070936	0.00475694
2801.42	0.00636685	0.00512113	0.00440701	0.00274753	0.00704433	0.00493056
2800.74	0.00640874	0.00501217	0.00457023	0.00272747	0.00714286	0.00482639
2800.06	0.00624119	0.00490321	0.00450495	0.00282775	0.00743842	0.00479167
2799.38	0.00636685	0.00515745	0.00440701	0.00272747	0.00699507	0.00489583
2798.7	0.00645063	0.00512113	0.00460288	0.00272747	0.00724138	0.00493056
2798.02	0.00611553	0.00508481	0.0044723	0.00276758	0.00714286	0.00479167
2797.34	0.00632497	0.00508481	0.00453759	0.00276758	0.00714286	0.00486111
2796.66	0.00628308	0.00501217	0.00457023	0.00266731	0.00714286	0.00482639
2795.98	0.00632497	0.00508481	0.00463552	0.00272747	0.0070936	0.00486111
2795.3	0.00645063	0.00504849	0.0044723	0.00278764	0.00714286	0.00475694
2794.62	0.0061993	0.00519377	0.00450495	0.00270742	0.00719212	0.00486111
2793.94	0.00632497	0.00512113	0.0044723	0.00268736	0.00729064	0.00482639
2793.25	0.00615742	0.00501217	0.00450495	0.00268736	0.00714286	0.00482639
2792.57	0.0061993	0.00508481	0.00457023	0.00278764	0.00719212	0.00482639
2791.9	0.00649251	0.00519377	0.00453759	0.00268736	0.00724138	0.00486111
2791.21	0.00645063	0.00504849	0.00450495	0.00268736	0.00724138	0.00486111
2790.53	0.00611553	0.00501217	0.00463552	0.00272747	0.00724138	0.00489583
2789.86	0.00628308	0.00504849	0.00450495	0.00280769	0.0070936	0.00479167
2789.18	0.0061993	0.00501217	0.00453759	0.00266731	0.00724138	0.00479167
2788.5	0.00624119	0.00504849	0.00434172	0.00274753	0.00699507	0.00472222
2787.82	0.00624119	0.00512113	0.0044723	0.00270742	0.00704433	0.00475694
2787.14	0.00607364	0.00504849	0.00460288	0.00266731	0.00699507	0.00482639
2786.46	0.00636685	0.00501217	0.00453759	0.00274753	0.00748768	0.00482639
2785.78	0.00632497	0.00497585	0.00440701	0.00266731	0.0070936	0.00493056
2785.1	0.00636685	0.00497585	0.0044723	0.00272747	0.00699507	0.00479167
2784.42	0.00624119	0.00515745	0.0044723	0.00276758	0.00714286	0.00472222
2783.74	0.00615742	0.00519377	0.00460288	0.00270742	0.00719212	0.00486111
2783.06	0.0061993	0.00497585	0.00440701	0.00272747	0.00714286	0.00479167
2782.38	0.00624119	0.00486689	0.00443966	0.00274753	0.00724138	0.00486111
2781.7	0.00607364	0.00490321	0.00440701	0.00270742	0.0073399	0.00489583
2781.03	0.0061993	0.00483057	0.00434172	0.00272747	0.00714286	0.00489583
2780.35	0.00590609	0.00515745	0.00463552	0.00274753	0.00729064	0.00475694
2779.67	0.00628308	0.00493953	0.00450495	0.00276758	0.00724138	0.00479167
2778.99	0.00611553	0.00497585	0.00443966	0.00260714	0.00729064	0.00493056
2778.31	0.0061993	0.00501217	0.00453759	0.00268736	0.00704433	0.00493056
2777.63	0.00615742	0.00493953	0.00443966	0.00268736	0.00704433	0.00479167
2776.96	0.00628308	0.00508481	0.00457023	0.00266731	0.00714286	0.00475694
2776.28	0.00615742	0.00493953	0.00453759	0.00274753	0.00704433	0.00475694
2775.6	0.00611553	0.00515745	0.00457023	0.00270742	0.0070936	0.00482639
2774.92	0.00628308	0.00504849	0.00437437	0.00270742	0.0070936	0.00479167
2774.24	0.00615742	0.00508481	0.00453759	0.00266731	0.00719212	0.00479167
2773.57	0.00628308	0.00512113	0.00453759	0.00272747	0.0073399	0.00482639
2772.89	0.00607364	0.00497585	0.00440701	0.00278764	0.00724138	0.005
2772.21	0.00607364	0.00493953	0.00450495	0.00270742	0.00719212	0.00482639
2771.53	0.00624119	0.00512113	0.00453759	0.00272747	0.00714286	0.00482639
2770.86	0.00607364	0.00501217	0.00457023	0.00266731	0.0073399	0.00486111
2770.18	0.00624119	0.00508481	0.0044723	0.00272747	0.00719212	0.00472222
2769.5	0.00590609	0.00486689	0.00450495	0.00266731	0.0070936	0.00482639
2768.82	0.00632497	0.00493953	0.00443966	0.00268736	0.00699507	0.00482639
2768.15	0.00611553	0.00486689	0.00473346	0.00268736	0.00714286	0.00475694
2767.47	0.00607364	0.00501217	0.00440701	0.00268736	0.00729064	0.00489583
2766.79	0.00611553	0.00493953	0.0044723	0.00272747	0.00704433	0.00472222
2766.12	0.00598987	0.00508481	0.00460288	0.00268736	0.00724138	0.00482639
2765.44	0.00586421	0.00501217	0.00453759	0.00268736	0.00719212	0.00482639
2764.76	0.00611553	0.00508481	0.0044723	0.0028478	0.00724138	0.00482639
2764.09	0.00624119	0.00497585	0.0044723	0.00268736	0.00699507	0.00489583
2763.41	0.00628308	0.00493953	0.00453759	0.00270742	0.00699507	0.00482639
2762.74	0.00594798	0.00486689	0.00443966	0.00266731	0.00719212	0.00475694
2762.06	0.00624119	0.00497585	0.00460288	0.00268736	0.00704433	0.00479167
2761.38	0.00640874	0.00486689	0.00460288	0.00266731	0.00719212	0.00486111
2760.71	0.00607364	0.00486689	0.00440701	0.00268736	0.0070936	0.0046875
2760.03	0.00611553	0.00490321	0.00450495	0.00270742	0.00724138	0.00489583
2759.36	0.00590609	0.00479425	0.00450495	0.00270742	0.00714286	0.00472222
2758.68	0.00603175	0.00508481	0.00450495	0.00266731	0.00719212	0.0046875
2758	0.00615742	0.00497585	0.0044723	0.00276758	0.00704433	0.00475694
2757.33	0.00603175	0.00497585	0.00453759	0.00272747	0.00714286	0.00479167
2756.65	0.00611553	0.00512113	0.00443966	0.00272747	0.00714286	0.00496528
2755.98	0.00603175	0.00497585	0.0044723	0.00268736	0.0070936	0.0046875
2755.3	0.00598987	0.00501217	0.00450495	0.00270742	0.00719212	0.00493056
2754.63	0.00615742	0.00497585	0.00457023	0.00270742	0.00719212	0.00479167
2753.95	0.00590609	0.00490321	0.0044723	0.00272747	0.00714286	0.00461806
2753.28	0.00603175	0.00512113	0.00453759	0.00272747	0.00729064	0.00482639
2752.6	0.00603175	0.00497585	0.00450495	0.0026272	0.0070936	0.00482639
2751.93	0.0061993	0.00508481	0.00437437	0.00268736	0.00704433	0.00465278
2751.25	0.00611553	0.00501217	0.0044723	0.00276758	0.00719212	0.0046875
2750.58	0.00582232	0.00497585	0.0044723	0.00268736	0.00699507	0.0046875
2749.9	0.00615742	0.00501217	0.00460288	0.00272747	0.0070936	0.00486111
2749.23	0.00586421	0.00508481	0.00443966	0.00268736	0.00714286	0.00475694
2748.55	0.00594798	0.00490321	0.0044723	0.00270742	0.0070936	0.00482639
2747.88	0.0061993	0.00501217	0.00463552	0.00270742	0.0070936	0.0046875
2747.2	0.00611553	0.00490321	0.00437437	0.00272747	0.00714286	0.00472222
2746.53	0.00590609	0.00519377	0.00450495	0.00268736	0.00719212	0.00482639
2745.86	0.00603175	0.00501217	0.0044723	0.00278764	0.0070936	0.00479167
2745.18	0.00603175	0.00493953	0.00440701	0.00270742	0.00719212	0.00493056
2744.51	0.00594798	0.00508481	0.00437437	0.00270742	0.00714286	0.00486111
2743.83	0.00632497	0.00501217	0.00440701	0.00270742	0.00719212	0.00475694
2743.16	0.00594798	0.00497585	0.00453759	0.00270742	0.00704433	0.0046875
2742.49	0.00586421	0.00501217	0.00437437	0.00268736	0.00719212	0.00496528
2741.81	0.00603175	0.00501217	0.00427643	0.00264725	0.00724138	0.00479167
2741.14	0.00598987	0.00497585	0.00443966	0.00266731	0.00714286	0.00486111
2740.47	0.00598987	0.00493953	0.00463552	0.00274753	0.00704433	0.00489583
2739.79	0.00590609	0.00486689	0.00434172	0.00270742	0.00724138	0.00472222
2739.12	0.00590609	0.00497585	0.00460288	0.00276758	0.0070936	0.00479167
2738.45	0.00594798	0.00497585	0.00453759	0.00270742	0.00724138	0.00465278
2737.77	0.00594798	0.00497585	0.00440701	0.00274753	0.00719212	0.00486111
2737.1	0.00590609	0.00493953	0.00463552	0.00276758	0.00699507	0.00479167
2736.43	0.00582232	0.00486689	0.00450495	0.00272747	0.0070936	0.00496528
2735.75	0.00586421	0.00497585	0.0044723	0.00270742	0.00699507	0.00493056
2735.08	0.00590609	0.00483057	0.00450495	0.00266731	0.00699507	0.00489583
2734.41	0.00594798	0.00508481	0.00457023	0.00274753	0.00719212	0.00489583
2733.74	0.00582232	0.00497585	0.00460288	0.00274753	0.00699507	0.00493056
2733.06	0.00611553	0.00501217	0.00453759	0.00276758	0.00704433	0.00472222
2732.39	0.00582232	0.00497585	0.00440701	0.00272747	0.00724138	0.00475694
2731.72	0.00607364	0.00490321	0.00463552	0.00268736	0.00714286	0.00479167
2731.05	0.00598987	0.00490321	0.00443966	0.00260714	0.00714286	0.00475694
2730.37	0.00578043	0.00493953	0.0044723	0.00270742	0.0070936	0.00472222
2729.7	0.00598987	0.00504849	0.00443966	0.00268736	0.0070936	0.00482639
2729.03	0.00590609	0.00504849	0.00457023	0.00268736	0.00729064	0.00479167
2728.36	0.00586421	0.00504849	0.0044723	0.00270742	0.00699507	0.00479167
2727.69	0.00607364	0.00508481	0.00443966	0.00266731	0.00729064	0.00475694
2727.02	0.00598987	0.00508481	0.00453759	0.00272747	0.00704433	0.00475694
2726.34	0.00594798	0.00497585	0.00453759	0.00274753	0.00724138	0.00489583
2725.67	0.00603175	0.00504849	0.00430908	0.00270742	0.00699507	0.00475694
2725	0.00607364	0.00490321	0.00443966	0.00268736	0.00729064	0.00475694
2724.33	0.00598987	0.00523009	0.00450495	0.00274753	0.00714286	0.00482639
2723.66	0.0061993	0.00493953	0.00440701	0.00266731	0.00714286	0.00475694
2722.99	0.00586421	0.00497585	0.00440701	0.00276758	0.00738916	0.00479167
2722.32	0.00611553	0.00501217	0.00453759	0.00270742	0.0070936	0.00493056
2721.65	0.00590609	0.00501217	0.00434172	0.00274753	0.0070936	0.00503472
2720.97	0.00603175	0.00490321	0.00453759	0.00270742	0.0070936	0.00475694
2720.3	0.00598987	0.00501217	0.00450495	0.00260714	0.0070936	0.0046875
2719.63	0.00586421	0.00515745	0.00437437	0.00272747	0.00719212	0.00472222
2718.96	0.00607364	0.00504849	0.00453759	0.00274753	0.00719212	0.00475694
2718.29	0.00598987	0.00501217	0.00457023	0.00274753	0.0070936	0.00482639
2717.62	0.00582232	0.00490321	0.00443966	0.00274753	0.00719212	0.005
2716.95	0.00582232	0.00490321	0.00453759	0.00270742	0.00719212	0.00486111
2716.28	0.00586421	0.00486689	0.00450495	0.00266731	0.00719212	0.00486111
2715.61	0.00594798	0.00497585	0.00440701	0.00264725	0.00694581	0.00479167
2714.94	0.00586421	0.00483057	0.00443966	0.00268736	0.00704433	0.00479167
2714.27	0.00607364	0.00490321	0.00437437	0.00280769	0.00714286	0.00472222
2713.6	0.00586421	0.00501217	0.00457023	0.00274753	0.0070936	0.00472222
2712.93	0.00586421	0.00486689	0.00443966	0.00266731	0.00729064	0.00461806
2712.26	0.00611553	0.00504849	0.00457023	0.00266731	0.0070936	0.00486111
2711.59	0.00607364	0.00486689	0.00437437	0.0026272	0.0070936	0.00496528
2710.92	0.00594798	0.00501217	0.00437437	0.00268736	0.0070936	0.00465278
2710.25	0.00594798	0.00497585	0.00440701	0.00266731	0.0070936	0.00482639
2709.58	0.00594798	0.00479425	0.00457023	0.00270742	0.00694581	0.00479167
2708.91	0.00578043	0.00504849	0.00440701	0.00282775	0.00694581	0.00472222
2708.24	0.00594798	0.00512113	0.00437437	0.00260714	0.0070936	0.00486111
2707.57	0.00598987	0.00493953	0.00437437	0.00272747	0.00714286	0.00482639
2706.91	0.00578043	0.00483057	0.00443966	0.00274753	0.00714286	0.00472222
2706.24	0.00569666	0.00512113	0.0044723	0.00264725	0.00714286	0.00482639
2705.57	0.00607364	0.00508481	0.00434172	0.00272747	0.00729064	0.00482639
2704.9	0.00598987	0.00508481	0.00443966	0.00270742	0.00689655	0.00489583
2704.23	0.00594798	0.00497585	0.00440701	0.00266731	0.00714286	0.00472222
2703.56	0.00590609	0.00501217	0.00437437	0.00270742	0.0070936	0.00482639
2702.89	0.00586421	0.00501217	0.00443966	0.00274753	0.00714286	0.0046875
2702.22	0.00573854	0.00483057	0.00453759	0.00266731	0.00724138	0.00482639
2701.56	0.00598987	0.00493953	0.00440701	0.00276758	0.0070936	0.00479167
2700.89	0.00582232	0.00508481	0.00430908	0.00266731	0.0070936	0.00482639
2700.22	0.00594798	0.00490321	0.00450495	0.00270742	0.00729064	0.00475694
2699.55	0.00603175	0.00501217	0.00424379	0.00276758	0.00714286	0.00475694
2698.88	0.00611553	0.00504849	0.00453759	0.00268736	0.00724138	0.00482639
2698.21	0.00603175	0.00490321	0.00440701	0.00270742	0.00719212	0.00493056
2697.55	0.00603175	0.00515745	0.0044723	0.00264725	0.00729064	0.00496528
2696.88	0.00573854	0.00490321	0.00453759	0.00268736	0.00719212	0.00482639
2696.21	0.00569666	0.00497585	0.00434172	0.00278764	0.00714286	0.00486111
2695.54	0.00611553	0.00497585	0.00450495	0.00270742	0.00724138	0.00475694
2694.88	0.00594798	0.00490321	0.00450495	0.00272747	0.00724138	0.00489583
2694.21	0.00586421	0.00512113	0.00443966	0.00268736	0.00694581	0.00475694
2693.54	0.00578043	0.00490321	0.00437437	0.00272747	0.00704433	0.00472222
2692.87	0.00594798	0.00501217	0.00424379	0.00272747	0.00694581	0.00489583
2692.21	0.00586421	0.00497585	0.00434172	0.00266731	0.00738916	0.00472222
2691.54	0.00598987	0.00519377	0.00453759	0.00264725	0.0070936	0.00482639
2690.87	0.00594798	0.00508481	0.0044723	0.00268736	0.0073399	0.005
2690.21	0.00582232	0.00486689	0.00443966	0.00268736	0.00694581	0.00489583
2689.54	0.00607364	0.00490321	0.00437437	0.00274753	0.00724138	0.00482639
2688.87	0.00590609	0.00479425	0.00450495	0.00264725	0.00724138	0.00475694
2688.21	0.00598987	0.00479425	0.00427643	0.00274753	0.00699507	0.00482639
2687.54	0.00607364	0.00479425	0.00440701	0.00274753	0.0070936	0.00472222
2686.87	0.00586421	0.00497585	0.00437437	0.00266731	0.00714286	0.00479167
2686.21	0.00615742	0.00497585	0.00453759	0.00266731	0.00704433	0.00489583
2685.54	0.00615742	0.00504849	0.00450495	0.00276758	0.00704433	0.00489583
2684.87	0.00586421	0.00508481	0.00440701	0.00274753	0.00724138	0.00479167
2684.21	0.00573854	0.00490321	0.0044723	0.00264725	0.00724138	0.00475694
2683.54	0.0061993	0.00490321	0.00443966	0.00268736	0.0070936	0.00479167
2682.88	0.00615742	0.00497585	0.00440701	0.00268736	0.00704433	0.00486111
2682.21	0.00598987	0.00501217	0.00437437	0.00268736	0.00714286	0.00482639
2681.54	0.00582232	0.00497585	0.00440701	0.00270742	0.00714286	0.00482639
2680.88	0.00598987	0.00486689	0.00437437	0.00266731	0.00704433	0.00482639
2680.21	0.00586421	0.00486689	0.00443966	0.00276758	0.00729064	0.00475694
2679.55	0.00628308	0.00508481	0.00437437	0.00264725	0.00714286	0.00482639
2678.88	0.00578043	0.00486689	0.0044723	0.00264725	0.00724138	0.00489583
2678.22	0.00594798	0.00512113	0.00457023	0.00272747	0.0070936	0.00472222
2677.55	0.00578043	0.00486689	0.00443966	0.00274753	0.00714286	0.0046875
2676.89	0.00586421	0.00497585	0.0044723	0.00270742	0.00704433	0.00479167
2676.22	0.00573854	0.00497585	0.0044723	0.00268736	0.00714286	0.00479167
2675.56	0.00590609	0.00515745	0.00453759	0.00272747	0.00719212	0.00472222
2674.89	0.00586421	0.00493953	0.0044723	0.00268736	0.00719212	0.00482639
2674.23	0.00590609	0.00490321	0.00434172	0.00266731	0.00714286	0.00465278
2673.56	0.00590609	0.00490321	0.00440701	0.00268736	0.0070936	0.00479167
2672.9	0.00598987	0.00493953	0.00437437	0.00270742	0.0073399	0.00493056
2672.23	0.00582232	0.00486689	0.00443966	0.00270742	0.0070936	0.00489583
2671.57	0.00594798	0.00508481	0.00427643	0.00264725	0.00704433	0.00489583
2670.9	0.00594798	0.00512113	0.00453759	0.00268736	0.00699507	0.00461806
2670.24	0.00590609	0.00501217	0.00443966	0.00272747	0.00704433	0.00482639
2669.57	0.00594798	0.00486689	0.00440701	0.00274753	0.00714286	0.00489583
2668.91	0.00578043	0.00508481	0.00450495	0.00268736	0.00699507	0.00486111
2668.25	0.00607364	0.00504849	0.00460288	0.00272747	0.00724138	0.00482639
2667.58	0.00586421	0.00501217	0.00437437	0.00268736	0.00704433	0.00486111
2666.92	0.00594798	0.00501217	0.00434172	0.00276758	0.0073399	0.00465278
2666.26	0.00586421	0.00504849	0.00434172	0.00280769	0.0070936	0.00472222
2665.59	0.00611553	0.00497585	0.00440701	0.00268736	0.00704433	0.00479167
2664.93	0.00590609	0.00493953	0.00453759	0.00264725	0.00714286	0.00489583
2664.26	0.00590609	0.00497585	0.00450495	0.00276758	0.00714286	0.00475694
2663.6	0.00582232	0.00486689	0.00434172	0.00274753	0.00694581	0.00482639
2662.94	0.00586421	0.00512113	0.00443966	0.00264725	0.00729064	0.00482639
2662.27	0.00569666	0.00501217	0.00437437	0.00264725	0.00704433	0.00482639
2661.61	0.00603175	0.00493953	0.00437437	0.00264725	0.0070936	0.00475694
2660.95	0.00598987	0.00515745	0.00437437	0.00272747	0.00694581	0.00489583
2660.29	0.00578043	0.00486689	0.00466817	0.00266731	0.00699507	0.00486111
2659.62	0.00603175	0.00483057	0.00440701	0.00264725	0.00729064	0.00479167
2658.96	0.00594798	0.00493953	0.00440701	0.00280769	0.00719212	0.00482639
2658.3	0.0061993	0.00490321	0.00434172	0.00266731	0.00699507	0.00472222
2657.63	0.00578043	0.00508481	0.00450495	0.00272747	0.00724138	0.00482639
2656.97	0.00594798	0.00504849	0.00443966	0.00266731	0.00704433	0.00482639
2656.31	0.00594798	0.00483057	0.00440701	0.00272747	0.00714286	0.00475694
2655.65	0.00582232	0.00490321	0.00457023	0.00276758	0.00719212	0.00482639
2654.98	0.00590609	0.00497585	0.00443966	0.00266731	0.0070936	0.00496528
2654.32	0.00594798	0.00501217	0.0044723	0.00268736	0.00704433	0.00472222
2653.66	0.00607364	0.00486689	0.00443966	0.00268736	0.0070936	0.00482639
2653	0.00590609	0.00490321	0.00457023	0.00270742	0.00724138	0.00472222
2652.34	0.00573854	0.00501217	0.00440701	0.00266731	0.0070936	0.00482639
2651.67	0.00590609	0.00501217	0.00453759	0.00268736	0.00729064	0.00482639
2651.01	0.00586421	0.00497585	0.00437437	0.00272747	0.00714286	0.0046875
2650.35	0.00603175	0.00490321	0.00453759	0.00274753	0.0070936	0.00482639
2649.69	0.00586421	0.00497585	0.00440701	0.00268736	0.0070936	0.00489583
2649.03	0.00586421	0.00490321	0.00443966	0.00270742	0.00704433	0.00486111
2648.37	0.00590609	0.00486689	0.00434172	0.00272747	0.00738916	0.00486111
2647.7	0.00603175	0.00497585	0.00443966	0.00268736	0.00714286	0.00486111
2647.04	0.00590609	0.00508481	0.00440701	0.00268736	0.00694581	0.00475694
2646.38	0.00586421	0.00483057	0.0044723	0.00270742	0.00729064	0.00486111
2645.72	0.00603175	0.00501217	0.0044723	0.00270742	0.0070936	0.00479167
2645.06	0.00598987	0.00472161	0.00466817	0.00278764	0.00724138	0.00472222
2644.4	0.00594798	0.00504849	0.00443966	0.00260714	0.00699507	0.00479167
2643.74	0.00598987	0.00475793	0.0044723	0.00266731	0.00719212	0.00489583
2643.08	0.00598987	0.00504849	0.0044723	0.00264725	0.00699507	0.0046875
2642.42	0.00598987	0.00483057	0.00450495	0.00268736	0.0070936	0.00482639
2641.76	0.00594798	0.00486689	0.00437437	0.00272747	0.00714286	0.00472222
2641.1	0.00594798	0.00497585	0.00450495	0.0026272	0.0070936	0.005
2640.44	0.00594798	0.00497585	0.00437437	0.00270742	0.00704433	0.00465278
2639.78	0.00578043	0.00501217	0.00453759	0.00264725	0.00724138	0.00496528
2639.12	0.00582232	0.00497585	0.00440701	0.00276758	0.0070936	0.00475694
2638.46	0.00582232	0.00512113	0.00450495	0.00264725	0.00699507	0.00472222
2637.8	0.00573854	0.00490321	0.00440701	0.00264725	0.0073399	0.00479167
2637.14	0.00598987	0.00493953	0.00440701	0.00266731	0.00729064	0.00489583
2636.48	0.00615742	0.00497585	0.00437437	0.00274753	0.0070936	0.00472222
2635.82	0.00598987	0.00508481	0.00460288	0.00268736	0.00714286	0.00493056
2635.16	0.00590609	0.00490321	0.00450495	0.00274753	0.0070936	0.00479167
2634.5	0.00565477	0.00497585	0.00440701	0.00270742	0.00724138	0.0046875
2633.84	0.00586421	0.00501217	0.00443966	0.00274753	0.00719212	0.00482639
2633.18	0.00594798	0.00479425	0.00443966	0.00264725	0.00719212	0.0046875
2632.52	0.00582232	0.00501217	0.00450495	0.00270742	0.0070936	0.00479167
2631.86	0.00582232	0.00497585	0.00453759	0.00268736	0.00724138	0.00489583
2631.2	0.00590609	0.00490321	0.00434172	0.00264725	0.00714286	0.00482639
2630.54	0.00594798	0.00490321	0.00427643	0.00264725	0.00714286	0.00475694
2629.88	0.00582232	0.00490321	0.0044723	0.00260714	0.0070936	0.00486111
2629.22	0.00603175	0.00483057	0.00460288	0.00274753	0.0073399	0.00472222
2628.56	0.00578043	0.00501217	0.00437437	0.00274753	0.00724138	0.00472222
2627.91	0.00603175	0.00508481	0.00427643	0.00272747	0.00714286	0.00475694
2627.25	0.00598987	0.00486689	0.00430908	0.00274753	0.00729064	0.00479167
2626.59	0.00590609	0.00497585	0.00457023	0.00264725	0.00714286	0.00479167
2625.93	0.00594798	0.00483057	0.00440701	0.00274753	0.0070936	0.00472222
2625.27	0.00573854	0.00479425	0.0044723	0.00268736	0.00729064	0.00475694
2624.61	0.00598987	0.00515745	0.00440701	0.00270742	0.00719212	0.00479167
2623.95	0.00598987	0.00501217	0.00453759	0.00272747	0.0070936	0.00493056
2623.3	0.00586421	0.00493953	0.00440701	0.00272747	0.00714286	0.00489583
2622.64	0.00582232	0.00497585	0.00440701	0.00270742	0.00699507	0.00472222
2621.98	0.00594798	0.00497585	0.00450495	0.00270742	0.00704433	0.00493056
2621.32	0.00582232	0.00483057	0.0044723	0.00270742	0.00719212	0.0046875
2620.66	0.00578043	0.00468529	0.00440701	0.00270742	0.00699507	0.00472222
2620.01	0.00590609	0.00486689	0.00434172	0.00272747	0.0070936	0.00472222
2619.35	0.00586421	0.00486689	0.00437437	0.00264725	0.0070936	0.00482639
2618.69	0.00578043	0.00483057	0.00440701	0.00264725	0.0070936	0.00482639
2618.03	0.00586421	0.00493953	0.00443966	0.00274753	0.0070936	0.00472222
2617.38	0.00578043	0.00504849	0.00440701	0.00274753	0.00719212	0.00472222
2616.72	0.00607364	0.00493953	0.0044723	0.00270742	0.00704433	0.00479167
2616.06	0.00598987	0.00504849	0.00443966	0.00266731	0.00699507	0.00486111
2615.41	0.00603175	0.00483057	0.00440701	0.00268736	0.0070936	0.00465278
2614.75	0.00573854	0.00497585	0.00437437	0.00270742	0.00714286	0.0046875
2614.09	0.00598987	0.00504849	0.00443966	0.00272747	0.00714286	0.00475694
2613.44	0.00590609	0.00501217	0.00440701	0.00272747	0.00724138	0.00472222
2612.78	0.00586421	0.00504849	0.00427643	0.00266731	0.00714286	0.00486111
2612.12	0.00594798	0.00490321	0.0044723	0.00264725	0.00724138	0.0046875
2611.47	0.00586421	0.00490321	0.00437437	0.00270742	0.0070936	0.00472222
2610.81	0.00586421	0.00497585	0.00427643	0.00270742	0.00699507	0.00479167
2610.15	0.00573854	0.00483057	0.00450495	0.00272747	0.00724138	0.0046875
2609.5	0.00578043	0.00497585	0.00440701	0.00266731	0.00724138	0.00479167
2608.84	0.00578043	0.00490321	0.00443966	0.00266731	0.00699507	0.00496528
2608.18	0.00582232	0.00490321	0.00440701	0.00272747	0.00704433	0.00475694
2607.53	0.00598987	0.00486689	0.00437437	0.00266731	0.00724138	0.00479167
2606.87	0.00578043	0.00497585	0.00443966	0.00264725	0.00719212	0.00479167
2606.22	0.00590609	0.00497585	0.00450495	0.00274753	0.0070936	0.00472222
2605.56	0.00582232	0.00486689	0.00437437	0.00272747	0.00724138	0.00465278
2604.91	0.00586421	0.00497585	0.00457023	0.00268736	0.0070936	0.00475694
2604.25	0.00582232	0.00501217	0.00453759	0.00270742	0.00719212	0.0046875
2603.59	0.00578043	0.00486689	0.00437437	0.00268736	0.00704433	0.00489583
2602.94	0.00586421	0.00504849	0.00430908	0.00268736	0.00704433	0.00465278
2602.28	0.00598987	0.00504849	0.00460288	0.00272747	0.00714286	0.00472222
2601.63	0.00582232	0.00504849	0.00434172	0.00276758	0.00714286	0.0046875
2600.97	0.00578043	0.00497585	0.0044723	0.00266731	0.0070936	0.00479167
2600.32	0.00582232	0.00486689	0.00450495	0.00278764	0.00719212	0.00479167
2599.66	0.00594798	0.00497585	0.00440701	0.00268736	0.00724138	0.00489583
2599.01	0.00590609	0.00490321	0.00443966	0.00268736	0.0070936	0.00472222
2598.35	0.00624119	0.00479425	0.00440701	0.0026272	0.00719212	0.00472222
2597.7	0.00573854	0.00493953	0.00443966	0.00268736	0.00714286	0.00475694
2597.04	0.00586421	0.00490321	0.00443966	0.00274753	0.0070936	0.00479167
2596.39	0.00590609	0.00501217	0.0044723	0.00264725	0.00694581	0.00479167
2595.73	0.00573854	0.00479425	0.00437437	0.00270742	0.00714286	0.00479167
2595.08	0.00590609	0.00490321	0.00437437	0.00268736	0.00724138	0.00486111
2594.43	0.00586421	0.00486689	0.00440701	0.00270742	0.00714286	0.0046875
2593.77	0.00598987	0.00490321	0.00440701	0.00274753	0.00699507	0.0046875
2593.12	0.00607364	0.00490321	0.00424379	0.00268736	0.00689655	0.00479167
2592.46	0.00594798	0.00483057	0.0044723	0.00276758	0.00719212	0.00482639
2591.81	0.00615742	0.00504849	0.00437437	0.00268736	0.00724138	0.00493056
2591.16	0.00578043	0.00493953	0.00434172	0.00268736	0.00704433	0.00482639
2590.5	0.00573854	0.00501217	0.0044723	0.00272747	0.00719212	0.00472222
2589.85	0.00586421	0.00490321	0.00453759	0.00270742	0.00704433	0.00475694
2589.19	0.00590609	0.00501217	0.00453759	0.00274753	0.00729064	0.00472222
2588.54	0.00586421	0.00483057	0.00457023	0.00274753	0.00694581	0.00489583
2587.89	0.00590609	0.00497585	0.00427643	0.00278764	0.0070936	0.00482639
2587.23	0.00586421	0.00479425	0.00437437	0.00272747	0.0073399	0.00475694
2586.58	0.00586421	0.00497585	0.00440701	0.00274753	0.00719212	0.00475694
2585.93	0.00603175	0.00486689	0.00443966	0.00268736	0.00704433	0.00475694
2585.28	0.00582232	0.00490321	0.00430908	0.00280769	0.0070936	0.00486111
2584.62	0.00598987	0.00472161	0.00453759	0.00270742	0.00719212	0.00472222
2583.97	0.00582232	0.00497585	0.00434172	0.00270742	0.0070936	0.00475694
2583.32	0.00594798	0.00472161	0.00443966	0.00272747	0.00724138	0.0046875
2582.66	0.00582232	0.00504849	0.00443966	0.00272747	0.00694581	0.00461806
2582.01	0.00603175	0.00468529	0.00430908	0.00268736	0.00704433	0.00486111
2581.36	0.00586421	0.00486689	0.00443966	0.00272747	0.00719212	0.00475694
2580.71	0.00603175	0.00475793	0.00430908	0.00270742	0.0070936	0.00479167
2580.05	0.00573854	0.00497585	0.00440701	0.00274753	0.00724138	0.00489583
2579.4	0.00582232	0.00486689	0.00437437	0.00268736	0.0070936	0.00493056
2578.75	0.00586421	0.00483057	0.00437437	0.00264725	0.00714286	0.00479167
2578.1	0.00586421	0.00501217	0.00450495	0.00270742	0.0070936	0.0046875
2577.45	0.00594798	0.00497585	0.00434172	0.00270742	0.00699507	0.00479167
2576.79	0.00578043	0.00501217	0.0044723	0.00266731	0.0070936	0.00482639
2576.14	0.00573854	0.00490321	0.00450495	0.00268736	0.00714286	0.00465278
2575.49	0.00586421	0.00475793	0.00440701	0.00276758	0.0070936	0.00472222
2574.84	0.00590609	0.00493953	0.00437437	0.00266731	0.00694581	0.00482639
2574.19	0.00590609	0.00483057	0.0044723	0.00268736	0.00704433	0.00475694
2573.53	0.00586421	0.00493953	0.00443966	0.00268736	0.00719212	0.00486111
2572.88	0.00582232	0.00497585	0.00443966	0.00272747	0.0070936	0.00465278
2572.23	0.00594798	0.00508481	0.00440701	0.00280769	0.00724138	0.0046875
2571.58	0.00578043	0.00490321	0.00443966	0.00266731	0.00704433	0.00486111
2570.93	0.00578043	0.00490321	0.00443966	0.00264725	0.00699507	0.00472222
2570.28	0.00578043	0.00501217	0.00437437	0.00270742	0.00704433	0.00475694
2569.63	0.00590609	0.00493953	0.00437437	0.00266731	0.00724138	0.00489583
2568.98	0.00590609	0.00475793	0.00437437	0.00266731	0.0070936	0.00472222
2568.32	0.00573854	0.00504849	0.00424379	0.00264725	0.00719212	0.00479167
2567.67	0.00603175	0.00497585	0.00430908	0.00274753	0.00714286	0.00496528
2567.02	0.00578043	0.00490321	0.00437437	0.00268736	0.00699507	0.0046875
2566.37	0.00586421	0.00501217	0.0044723	0.00272747	0.00714286	0.00475694
2565.72	0.00582232	0.00486689	0.00437437	0.00268736	0.00699507	0.00486111
2565.07	0.00590609	0.00490321	0.00434172	0.00276758	0.00714286	0.00479167
2564.42	0.00594798	0.00486689	0.0044723	0.00270742	0.00724138	0.00465278
2563.77	0.00586421	0.00501217	0.00450495	0.0026272	0.00719212	0.00479167
2563.12	0.00569666	0.00486689	0.00437437	0.00268736	0.00699507	0.00486111
2562.47	0.00590609	0.00493953	0.00440701	0.00272747	0.00719212	0.00472222
2561.82	0.00603175	0.00493953	0.00434172	0.00266731	0.00689655	0.00479167
2561.17	0.00569666	0.00501217	0.00450495	0.00266731	0.00714286	0.0046875
2560.52	0.00586421	0.00486689	0.00430908	0.00272747	0.0070936	0.00486111
2559.87	0.00603175	0.00490321	0.00440701	0.00266731	0.00714286	0.00479167
2559.22	0.00590609	0.00501217	0.00443966	0.00268736	0.00704433	0.00472222
2558.57	0.00569666	0.00483057	0.0044723	0.00264725	0.00714286	0.00472222
2557.92	0.00582232	0.00479425	0.00437437	0.0026272	0.0070936	0.00479167
2557.28	0.00573854	0.00501217	0.0044723	0.00266731	0.00724138	0.00472222
2556.63	0.00611553	0.00501217	0.00440701	0.00270742	0.00719212	0.00482639
2555.98	0.00582232	0.00493953	0.00437437	0.00268736	0.0073399	0.00475694
2555.33	0.00586421	0.00504849	0.00440701	0.00274753	0.00699507	0.00482639
2554.68	0.00594798	0.00483057	0.0044723	0.00272747	0.00719212	0.00479167
2554.03	0.00582232	0.00486689	0.00440701	0.0026272	0.00729064	0.00475694
2553.38	0.00582232	0.00486689	0.00453759	0.0026272	0.00714286	0.00493056
2552.73	0.00586421	0.00479425	0.00437437	0.00264725	0.00714286	0.00479167
2552.08	0.00594798	0.00490321	0.0044723	0.00270742	0.00694581	0.00475694
2551.44	0.00594798	0.00475793	0.00434172	0.00266731	0.00704433	0.00475694
2550.79	0.00578043	0.00501217	0.00437437	0.00270742	0.00684729	0.00493056
2550.14	0.00586421	0.00497585	0.00430908	0.0026272	0.00724138	0.00482639
2549.49	0.00582232	0.00486689	0.0044723	0.00268736	0.0070936	0.00489583
2548.84	0.00582232	0.00497585	0.00430908	0.00266731	0.00724138	0.00486111
2548.19	0.00569666	0.00493953	0.00440701	0.00272747	0.00704433	0.00479167
2547.55	0.00594798	0.00490321	0.00440701	0.00268736	0.00699507	0.00475694
2546.9	0.00582232	0.00486689	0.00440701	0.00272747	0.00699507	0.00475694
2546.25	0.00586421	0.00490321	0.00450495	0.00270742	0.00714286	0.00472222
2545.6	0.00594798	0.00486689	0.00437437	0.00270742	0.00729064	0.00475694
2544.95	0.00590609	0.00479425	0.00424379	0.00266731	0.00714286	0.00472222
2544.31	0.00582232	0.00490321	0.00440701	0.00268736	0.00719212	0.00475694
2543.66	0.00590609	0.00490321	0.0044723	0.00268736	0.00743842	0.00479167
2543.01	0.00573854	0.00504849	0.00443966	0.00270742	0.00704433	0.0046875
2542.36	0.00594798	0.00490321	0.00427643	0.00274753	0.00719212	0.00475694
2541.72	0.00578043	0.00501217	0.00460288	0.00270742	0.0070936	0.00465278
2541.07	0.00611553	0.00497585	0.00437437	0.00264725	0.00719212	0.00472222
2540.42	0.00582232	0.00490321	0.00437437	0.00268736	0.00704433	0.00475694
2539.78	0.00573854	0.00479425	0.00427643	0.00276758	0.00714286	0.00493056
2539.13	0.00582232	0.00493953	0.00437437	0.00272747	0.00714286	0.0046875
2538.48	0.00586421	0.00493953	0.00434172	0.00268736	0.0073399	0.00479167
2537.84	0.00573854	0.00493953	0.00443966	0.00268736	0.00729064	0.00482639
2537.19	0.00578043	0.00479425	0.00450495	0.00268736	0.00714286	0.00482639
2536.54	0.00573854	0.00493953	0.00453759	0.00268736	0.00724138	0.00482639
2535.9	0.00586421	0.00490321	0.0044723	0.00272747	0.00704433	0.00489583
2535.25	0.00582232	0.00497585	0.00457023	0.00276758	0.00699507	0.00489583
2534.6	0.00573854	0.00501217	0.00437437	0.00268736	0.00704433	0.00472222
2533.96	0.00578043	0.00512113	0.00437437	0.00264725	0.00724138	0.00465278
2533.31	0.00573854	0.00486689	0.0044723	0.00272747	0.0070936	0.0046875
2532.66	0.00578043	0.00493953	0.00434172	0.00272747	0.00729064	0.00465278
2532.02	0.00586421	0.00497585	0.00440701	0.00270742	0.00684729	0.00482639
2531.37	0.00582232	0.00483057	0.00440701	0.00266731	0.00699507	0.00482639
2530.73	0.00569666	0.00483057	0.00434172	0.00272747	0.00729064	0.00472222
2530.08	0.00590609	0.00490321	0.00453759	0.00270742	0.00719212	0.00486111
2529.44	0.00573854	0.00490321	0.00443966	0.00276758	0.00729064	0.00475694
2528.79	0.00598987	0.00512113	0.00453759	0.00274753	0.00724138	0.00472222
2528.15	0.00586421	0.00483057	0.0044723	0.00268736	0.00714286	0.00465278
2527.5	0.00586421	0.00490321	0.00443966	0.0026272	0.00704433	0.00482639
2526.85	0.00586421	0.00486689	0.0044723	0.00266731	0.00714286	0.00475694
2526.21	0.00586421	0.00497585	0.00443966	0.00268736	0.0070936	0.00472222
2525.56	0.00578043	0.00504849	0.00434172	0.00270742	0.00704433	0.00475694
2524.92	0.00598987	0.00490321	0.00437437	0.00266731	0.00719212	0.00479167
2524.27	0.00590609	0.00486689	0.00460288	0.00268736	0.0070936	0.00461806
2523.63	0.00598987	0.00486689	0.00443966	0.00268736	0.00699507	0.00479167
2522.99	0.00582232	0.00501217	0.00450495	0.00270742	0.00699507	0.00486111
2522.34	0.00590609	0.00483057	0.00421114	0.00272747	0.0070936	0.00479167
2521.7	0.00586421	0.00486689	0.00443966	0.00272747	0.00714286	0.00489583
2521.05	0.00582232	0.00490321	0.00440701	0.00270742	0.00724138	0.00479167
2520.41	0.00586421	0.00490321	0.00450495	0.00260714	0.00729064	0.00482639
2519.76	0.00586421	0.00483057	0.0044723	0.00268736	0.00704433	0.00489583
2519.12	0.00573854	0.00490321	0.00440701	0.00270742	0.00704433	0.00482639
2518.47	0.00582232	0.00501217	0.00434172	0.0028478	0.0070936	0.00479167
2517.83	0.00578043	0.00486689	0.00440701	0.00270742	0.00704433	0.00479167
2517.19	0.00586421	0.00483057	0.0044723	0.00266731	0.00704433	0.00475694
2516.54	0.00565477	0.00490321	0.00443966	0.00268736	0.00719212	0.00482639
2515.9	0.00590609	0.00497585	0.00450495	0.00266731	0.0070936	0.00472222
2515.25	0.00578043	0.00493953	0.00440701	0.00274753	0.0070936	0.00489583
2514.61	0.00586421	0.00486689	0.00434172	0.00266731	0.00724138	0.00479167
2513.97	0.00590609	0.00483057	0.00434172	0.00270742	0.00724138	0.00486111
2513.32	0.00598987	0.00486689	0.00437437	0.00266731	0.00694581	0.00479167
2512.68	0.00582232	0.00483057	0.00427643	0.00270742	0.00729064	0.00479167
2512.04	0.00598987	0.00486689	0.00443966	0.00282775	0.0070936	0.00479167
2511.4	0.00578043	0.00475793	0.00430908	0.00264725	0.00704433	0.00475694
2510.75	0.00586421	0.00486689	0.00434172	0.00266731	0.00694581	0.00472222
2510.11	0.00582232	0.00479425	0.00443966	0.00274753	0.00694581	0.00479167
2509.47	0.00561288	0.00486689	0.00440701	0.00274753	0.0070936	0.00472222
2508.82	0.00586421	0.00486689	0.00424379	0.00272747	0.00724138	0.00489583
2508.18	0.00582232	0.00493953	0.00437437	0.00264725	0.0070936	0.00496528
2507.54	0.00578043	0.00486689	0.00440701	0.00270742	0.00729064	0.0046875
2506.9	0.00569666	0.00493953	0.00437437	0.00276758	0.00724138	0.00479167
2506.25	0.00578043	0.00486689	0.00440701	0.00276758	0.00719212	0.00475694
2505.61	0.00569666	0.00490321	0.00427643	0.00268736	0.00714286	0.00496528
2504.97	0.00586421	0.00483057	0.00440701	0.00264725	0.00714286	0.00482639
2504.33	0.00590609	0.00497585	0.00443966	0.00270742	0.00719212	0.00482639
2503.68	0.00578043	0.00493953	0.0044723	0.00276758	0.00714286	0.0046875
2503.04	0.00582232	0.00483057	0.00437437	0.00266731	0.0070936	0.00479167
2502.4	0.00578043	0.00486689	0.00434172	0.00268736	0.00724138	0.00472222
2501.76	0.00586421	0.00479425	0.00440701	0.00272747	0.00704433	0.00482639
2501.12	0.00590609	0.00483057	0.00434172	0.00274753	0.00719212	0.00461806
2500.47	0.00586421	0.00493953	0.00437437	0.0026272	0.00724138	0.00489583
2499.83	0.00586421	0.00486689	0.00437437	0.00276758	0.0070936	0.005
2499.19	0.00594798	0.00490321	0.00440701	0.00264725	0.00719212	0.00475694
2498.55	0.00569666	0.00486689	0.0044723	0.00266731	0.00704433	0.0046875
2497.91	0.00586421	0.00490321	0.00440701	0.00272747	0.00729064	0.00479167
2497.27	0.00598987	0.00493953	0.00443966	0.00272747	0.00714286	0.00472222
2496.63	0.00565477	0.00486689	0.00443966	0.00268736	0.00719212	0.00465278
2495.99	0.00603175	0.00504849	0.00430908	0.00258709	0.00719212	0.00465278
2495.34	0.00590609	0.00493953	0.00434172	0.00270742	0.0070936	0.00475694
2494.7	0.00578043	0.00483057	0.00437437	0.00268736	0.0070936	0.00472222
2494.06	0.00594798	0.00504849	0.00440701	0.00272747	0.0070936	0.00482639
2493.42	0.00573854	0.00490321	0.00440701	0.00272747	0.00694581	0.00486111
2492.78	0.00586421	0.00493953	0.00453759	0.00264725	0.00704433	0.00472222
2492.14	0.00590609	0.00497585	0.00437437	0.00266731	0.0070936	0.00486111
2491.5	0.00590609	0.00486689	0.00450495	0.00270742	0.0070936	0.0046875
2490.86	0.00578043	0.00493953	0.00430908	0.00270742	0.00694581	0.00458333
2490.22	0.00586421	0.00483057	0.00440701	0.00270742	0.0070936	0.00482639
2489.58	0.00578043	0.00490321	0.00434172	0.00272747	0.00699507	0.00482639
2488.94	0.00569666	0.00493953	0.00440701	0.00272747	0.00714286	0.0046875
2488.3	0.00590609	0.00490321	0.00437437	0.00268736	0.0070936	0.0046875
2487.66	0.00582232	0.00479425	0.00440701	0.00272747	0.00714286	0.00475694
2487.02	0.00573854	0.00508481	0.00443966	0.00270742	0.00714286	0.00465278
2486.38	0.00590609	0.00493953	0.00437437	0.00276758	0.0070936	0.00479167
2485.74	0.00578043	0.00468529	0.00430908	0.00264725	0.00719212	0.0046875
[truncated: 49 more rows]
