# Supplementary material for: Unified picture of vibrational relaxation of OH stretch at the air/water interface
Source: Nat Commun. 2024 Feb 10;15:1258. doi: 10.1038/s41467-024-45388-8 (PMC10858864; doi:10.1038/s41467-024-45388-8)
Supplement: Supplementary file 4 — Source Data file [file 41467_2024_45388_MOESM4_ESM.zip › Datasheet_NCOMMS_23_16723B_maintext_Fig2.xlsx]

## Sheet: Figure_2a
X-axis_wavenumber	Y-axis_Dimc(2)_(-0.5ps)	Y-axis_Dimc(2)_(0ps)	Y-axis_Dimc(2)_(0.1ps)	Y-axis_Dimc(2)_(0.3ps)	Y-axis_Dimc(2)_(0.5ps)	Y-axis_Dimc(2)_(0.7ps)	Y-axis_Dimc(2)_(1ps)	Y-axis_Dimc(2)_(1.5ps)
2503.32	-0.0165128	0.0133643	0.0255955	0.0169867	0.0144878	-0.00296543	0.00607995	0.000819656
2504.59	-0.0165023	0.0133808	0.0255862	0.0169866	0.0145046	-0.00296394	0.00607728	0.000824764
2505.86	-0.0164704	0.0134303	0.0255583	0.0169865	0.0145551	-0.00295931	0.00606941	0.000840038
2507.13	-0.0164163	0.0135126	0.025512	0.0169866	0.0146384	-0.00295105	0.00605669	0.000865334
2508.4	-0.0163385	0.0136274	0.0254474	0.0169874	0.0147536	-0.00293839	0.00603972	0.000900404
2509.68	-0.016235	0.0137741	0.025365	0.0169896	0.0148991	-0.00292028	0.00601931	0.000944898
2510.95	-0.0161035	0.0139521	0.025265	0.0169938	0.0150731	-0.00289545	0.00599643	0.000998355
2512.22	-0.0159413	0.0141604	0.0251478	0.017001	0.0152734	-0.00286245	0.00597222	0.0010602
2513.49	-0.0157454	0.0143978	0.025014	0.017012	0.0154973	-0.00281974	0.00594791	0.00112972
2514.76	-0.0155127	0.014663	0.0248638	0.0170277	0.0157417	-0.00276574	0.0059248	0.00120609
2516.03	-0.0152403	0.0149542	0.0246978	0.017049	0.0160034	-0.00269887	0.00590418	0.00128835
2517.31	-0.0149253	0.0152694	0.0245163	0.0170765	0.0162787	-0.00261769	0.00588734	0.0013754
2518.58	-0.014565	0.015606	0.0243196	0.0171109	0.0165636	-0.00252089	0.00587548	0.00146598
2519.85	-0.0141574	0.0159614	0.024108	0.0171526	0.0168542	-0.00240744	0.00586964	0.00155872
2521.12	-0.0137007	0.0163322	0.0238815	0.0172017	0.0171459	-0.00227658	0.00587072	0.0016521
2522.39	-0.0131939	0.0167149	0.0236402	0.0172581	0.0174344	-0.00212789	0.00587941	0.00174451
2523.66	-0.0126366	0.0171055	0.023384	0.0173214	0.017715	-0.00196138	0.00589614	0.00183419
2524.93	-0.0120294	0.0174997	0.0231126	0.0173908	0.0179831	-0.00177745	0.00592108	0.00191932
2526.21	-0.0113734	0.0178929	0.0228256	0.0174652	0.018234	-0.00157695	0.00595411	0.001998
2527.48	-0.0106708	0.0182802	0.0225225	0.0175433	0.0184633	-0.00136116	0.00599482	0.00206829
2528.75	-0.00992453	0.0186562	0.0222028	0.0176233	0.0186665	-0.00113181	0.0060425	0.00212824
2530.02	-0.00913842	0.0190159	0.0218657	0.0177031	0.0188393	-0.000891029	0.00609614	0.00217594
2531.29	-0.00831706	0.0193537	0.0215104	0.0177803	0.0189778	-0.000641333	0.00615447	0.00220951
2532.56	-0.00746577	0.0196643	0.0211361	0.0178525	0.0190782	-0.00038555	0.00621597	0.00222719
2533.84	-0.00659049	0.0199423	0.0207419	0.0179166	0.0191373	-0.000126786	0.00627887	0.00222732
2535.11	-0.00569774	0.0201827	0.020327	0.0179699	0.0191522	0.000131646	0.00634125	0.00220846
2536.38	-0.00479445	0.0203804	0.0198906	0.0180093	0.0191203	0.000386306	0.00640104	0.00216932
2537.65	-0.00388786	0.020531	0.0194319	0.0180317	0.0190399	0.000633705	0.00645606	0.0021089
2538.92	-0.00298538	0.0206305	0.0189503	0.018034	0.0189094	0.000870369	0.00650413	0.00202643
2540.19	-0.00209446	0.0206752	0.0184454	0.0180134	0.018728	0.00109293	0.00654302	0.00192145
2541.46	-0.00122243	0.0206621	0.0179169	0.017967	0.0184955	0.00129822	0.0065706	0.00179382
2542.74	-0.000376411	0.020589	0.0173647	0.0178922	0.0182121	0.00148329	0.00658485	0.00164371
2544.01	0.000436847	0.0204542	0.0167893	0.0177869	0.0178787	0.00164553	0.00658387	0.00147166
2545.28	0.00121107	0.0202568	0.0161908	0.0176489	0.0174969	0.00178272	0.006566	0.00127851
2546.55	0.00194058	0.0199967	0.0155703	0.0174769	0.0170685	0.00189305	0.00652981	0.00106544
2547.82	0.00262034	0.0196747	0.0149288	0.0172695	0.0165961	0.00197516	0.00647411	0.00083397
2549.09	0.00324608	0.019292	0.0142676	0.0170262	0.0160827	0.0020282	0.00639806	0.000585892
2550.37	0.00381433	0.0188508	0.0135886	0.0167466	0.0155317	0.0020518	0.00630109	0.000323278
2551.64	0.00432246	0.0183541	0.0128936	0.016431	0.0149468	0.00204611	0.00618298	4.84389e-05
2552.91	0.00476866	0.0178054	0.012185	0.01608	0.0143323	0.00201177	0.00604383	-0.000236112
2554.18	0.00515203	0.0172087	0.0114655	0.0156948	0.0136925	0.00194988	0.00588409	-0.000527704
2555.45	0.00547246	0.0165687	0.0107376	0.015277	0.0130318	0.00186197	0.0057045	-0.000823549
2556.72	0.00573067	0.0158905	0.0100045	0.0148285	0.0123551	0.00174998	0.00550611	-0.00112079
2558	0.00592812	0.0151796	0.00926935	0.0143518	0.011667	0.00161621	0.00529026	-0.00141656
2559.27	0.00606698	0.0144416	0.00853533	0.0138495	0.0109721	0.00146322	0.00505851	-0.001708
2560.54	0.00615	0.0136824	0.00780582	0.0133246	0.0102753	0.00129382	0.00481266	-0.00199234
2561.81	0.00618052	0.012908	0.00708419	0.0127804	0.00958087	0.001111	0.00455466	-0.00226693
2563.08	0.00616228	0.0121244	0.00637376	0.0122202	0.00889319	0.000917836	0.00428662	-0.00252927
2564.35	0.00609943	0.0113374	0.00567781	0.0116476	0.0082163	0.000717456	0.00401072	-0.00277707
2565.62	0.00599633	0.0105525	0.00499949	0.011066	0.00755397	0.000512967	0.00372923	-0.00300826
2566.9	0.00585757	0.00977535	0.00434177	0.0104792	0.00690962	0.000307401	0.00344441	-0.00322103
2568.17	0.0056878	0.00901087	0.00370743	0.00989059	0.00628634	0.00010366	0.0031585	-0.00341385
2569.44	0.00549168	0.00826376	0.00309901	0.00930367	0.00568682	-9.55329e-05	0.00287369	-0.00358549
2570.71	0.0052738	0.00753828	0.00251879	0.00872173	0.00511337	-0.000287672	0.00259205	-0.00373502
2571.98	0.0050386	0.00683819	0.00196872	0.00814788	0.00456791	-0.000470505	0.00231557	-0.00386182
2573.25	0.00479033	0.00616675	0.00145046	0.00758504	0.00405193	-0.000642056	0.00204605	-0.00396555
2574.53	0.00453298	0.00552672	0.000965339	0.00703583	0.00356655	-0.000800648	0.00178514	-0.0040462
2575.8	0.00427026	0.00492032	0.000514335	0.00650265	0.0031125	-0.000944913	0.00153431	-0.00410403
2577.07	0.00400552	0.00434926	9.80961e-05	0.00598759	0.00269015	-0.00107379	0.00129482	-0.00413955
2578.34	0.00374179	0.00381474	-0.000283066	0.00549244	0.00229953	-0.00118654	0.00106773	-0.00415352
2579.61	0.00348172	0.00331747	-0.000629164	0.00501868	0.00194036	-0.00128271	0.000853897	-0.00414693
2580.88	0.00322761	0.00285771	-0.000940519	0.00456751	0.00161208	-0.00136214	0.000653975	-0.00412094
2582.16	0.00298138	0.00243529	-0.00121774	0.00413981	0.00131386	-0.00142493	0.000468414	-0.00407688
2583.43	0.00274461	0.00204965	-0.00146171	0.00373619	0.00104469	-0.00147143	0.000297476	-0.00401619
2584.7	0.00251852	0.00169989	-0.00167353	0.00335699	0.000803329	-0.0015022	0.000141248	-0.00394043
2585.97	0.00230403	0.00138482	-0.00185453	0.00300229	0.000588428	-0.00151799	-3.51131e-07	-0.00385121
2587.24	0.00210178	0.00110299	-0.00200623	0.00267195	0.000398499	-0.00151972	-0.000127547	-0.00375019
2588.51	0.00191212	0.000852723	-0.00213026	0.00236561	0.000231973	-0.00150842	-0.000240696	-0.00363903
2589.78	0.00173519	0.000632208	-0.0022284	0.00208274	8.72273e-05	-0.00148522	-0.000340269	-0.00351937
2591.06	0.0015709	0.0004395	-0.0023025	0.00182264	-3.73899e-05	-0.00145133	-0.000426829	-0.00339282
2592.33	0.00141901	0.000272577	-0.00235447	0.00158449	-0.000143533	-0.00140799	-0.000501018	-0.00326091
2593.6	0.00127913	0.000129376	-0.00238625	0.00136735	-0.000232839	-0.00135648	-0.000563535	-0.00312513
2594.87	0.00115075	7.82842e-06	-0.00239977	0.0011702	-0.000306904	-0.00129805	-0.000615123	-0.00298683
2596.14	0.0010333	-9.41099e-05	-0.00239693	0.000991974	-0.000367273	-0.00123392	-0.000656551	-0.00284729
2597.41	0.000926115	-0.000178432	-0.00237962	0.000831538	-0.000415421	-0.0011653	-0.000688602	-0.00270765
2598.69	0.00082851	-0.000247057	-0.00234963	0.000687754	-0.000452748	-0.0010933	-0.000712062	-0.00256894
2599.96	0.000739778	-0.000301812	-0.00230867	0.000559475	-0.000480565	-0.00101899	-0.000727703	-0.00243208
2601.23	0.000659212	-0.000344418	-0.00225839	0.000445565	-0.000500095	-0.000943345	-0.000736284	-0.00229785
2602.5	0.000586118	-0.000376475	-0.0022003	0.00034491	-0.000512466	-0.000867255	-0.000738534	-0.00216691
2603.77	0.000519828	-0.000399464	-0.00213582	0.000256432	-0.000518709	-0.000791525	-0.000735152	-0.00203981
2605.04	0.000459708	-0.000414732	-0.00206625	0.000179091	-0.000519765	-0.000716864	-0.0007268	-0.001917
2606.32	0.000405165	-0.0004235	-0.00199277	0.0001119	-0.000516479	-0.000643891	-0.000714104	-0.00179878
2607.59	0.000355653	-0.00042686	-0.00191645	5.39211e-05	-0.000509609	-0.000573134	-0.000697646	-0.00168541
2608.86	0.000310675	-0.000425778	-0.00183823	4.27595e-06	-0.00049983	-0.000505033	-0.000677969	-0.00157703
2610.13	0.000269783	-0.000421103	-0.00175896	-3.78576e-05	-0.000487733	-0.000439946	-0.000655574	-0.0014737
2611.4	0.00023258	-0.00041357	-0.00167937	-7.32432e-05	-0.000473841	-0.000378153	-0.000630922	-0.00137543
2612.67	0.000198716	-0.000403813	-0.00160007	-0.000102587	-0.000458604	-0.000319863	-0.000604436	-0.00128215
2613.94	0.000167884	-0.000392368	-0.00152161	-0.000126539	-0.000442411	-0.00026522	-0.000576502	-0.00119376
2615.22	0.000139823	-0.000379683	-0.00144442	-0.000145697	-0.000425596	-0.000214307	-0.000547473	-0.00111012
2616.49	0.000114306	-0.000366134	-0.00136887	-0.000160606	-0.00040844	-0.000167156	-0.000517668	-0.00103104
2617.76	9.11404e-05	-0.000352023	-0.00129525	-0.000171765	-0.00039118	-0.000123755	-0.000487378	-0.00095633
2619.03	7.01644e-05	-0.000337598	-0.00122378	-0.000179627	-0.000374011	-8.40506e-05	-0.000456865	-0.000885764
2620.3	5.12388e-05	-0.000323053	-0.00115463	-0.000184607	-0.000357093	-4.79563e-05	-0.000426367	-0.000819121
2621.57	3.42455e-05	-0.000308543	-0.0010879	-0.000187079	-0.000340557	-1.53593e-05	-0.0003961	-0.000756174
2622.85	1.90823e-05	-0.000294184	-0.00102368	-0.000187386	-0.000324503	1.3876e-05	-0.000366258	-0.000696696
2624.12	5.65915e-06	-0.000280067	-0.000962001	-0.000185839	-0.000309009	3.9902e-05	-0.000337013	-0.000640469
2625.39	-6.10517e-06	-0.00026626	-0.000902856	-0.00018272	-0.000294133	6.28841e-05	-0.000308523	-0.000587283
2626.66	-1.62861e-05	-0.000252813	-0.000846228	-0.000178286	-0.000279916	8.29961e-05	-0.000280927	-0.000536941
2627.93	-2.49564e-05	-0.000239765	-0.000792071	-0.000172773	-0.000266381	0.000100417	-0.000254346	-0.000489261
2629.2	-3.21878e-05	-0.000227144	-0.000740326	-0.000166394	-0.000253541	0.000115328	-0.00022889	-0.000444073
2630.48	-3.80532e-05	-0.000214974	-0.000690919	-0.000159344	-0.000241396	0.00012791	-0.00020465	-0.000401229
2631.75	-4.26277e-05	-0.000203275	-0.00064377	-0.000151801	-0.000229938	0.000138341	-0.000181707	-0.000360592
2633.02	-4.599e-05	-0.000192066	-0.00059879	-0.000143928	-0.000219151	0.000146793	-0.000160126	-0.000322045
2634.29	-4.82223e-05	-0.000181366	-0.00055589	-0.000135872	-0.000209012	0.000153434	-0.000139957	-0.000285485
2635.56	-4.94109e-05	-0.000171193	-0.000514976	-0.000127766	-0.000199493	0.000158423	-0.000121242	-0.000250824
2636.83	-4.96461e-05	-0.000161569	-0.000475957	-0.000119733	-0.000190564	0.000161911	-0.000104005	-0.000217986
2638.1	-4.90217e-05	-0.000152514	-0.000438744	-0.000111881	-0.000182188	0.000164041	-8.82613e-05	-0.000186909
2639.38	-4.76341e-05	-0.000144051	-0.00040325	-0.000104309	-0.000174328	0.000164947	-7.40128e-05	-0.000157541
2640.65	-4.55822e-05	-0.000136201	-0.000369393	-9.71034e-05	-0.000166946	0.000164752	-6.12503e-05	-0.000129839
2641.92	-4.29656e-05	-0.000128987	-0.000337097	-9.03411e-05	-0.000160001	0.000163571	-4.99536e-05	-0.000103768
2643.19	-3.98842e-05	-0.000122431	-0.000306287	-8.40888e-05	-0.000153453	0.00016151	-4.00923e-05	-7.92986e-05
2644.46	-3.6437e-05	-0.000116551	-0.000276899	-7.84036e-05	-0.000147263	0.000158666	-3.16263e-05	-5.64061e-05
2645.73	-3.27208e-05	-0.000111364	-0.000248872	-7.33334e-05	-0.000141392	0.000155128	-2.45067e-05	-3.50689e-05
2647.01	-2.88294e-05	-0.000106883	-0.000222149	-6.89172e-05	-0.000135802	0.000150977	-1.86768e-05	-1.52674e-05
2648.28	-2.48527e-05	-0.000103116	-0.000196682	-6.51857e-05	-0.000130458	0.000146288	-1.40727e-05	3.01732e-06
2649.55	-2.08752e-05	-0.000100069	-0.000172426	-6.21616e-05	-0.000125324	0.000141128	-1.06245e-05	1.98043e-05
2650.82	-1.69761e-05	-9.77373e-05	-0.000149344	-5.986e-05	-0.000120371	0.00013556	-8.25716e-06	3.51138e-05
2652.09	-1.3228e-05	-9.61153e-05	-0.000127401	-5.82888e-05	-0.000115567	0.000129638	-6.89181e-06	4.8968e-05
2653.36	-9.69662e-06	-9.51886e-05	-0.000106569	-5.74493e-05	-0.000110888	0.000123417	-6.44665e-06	6.13912e-05
2654.63	-6.44049e-06	-9.49374e-05	-8.6823e-05	-5.73367e-05	-0.000106308	0.000116943	-6.83809e-06	7.24109e-05
2655.91	-3.51066e-06	-9.53354e-05	-6.81423e-05	-5.79403e-05	-0.000101807	0.000110262	-7.98171e-06	8.20575e-05
2657.18	-9.50684e-07	-9.63502e-05	-5.05098e-05	-5.92446e-05	-9.73662e-05	0.000103414	-9.79346e-06	9.03646e-05
2658.45	1.20337e-06	-9.79438e-05	-3.39113e-05	-6.12292e-05	-9.29709e-05	9.64376e-05	-1.21904e-05	9.73693e-05
2659.72	2.92263e-06	-0.000100073	-1.83352e-05	-6.38697e-05	-8.86081e-05	8.93697e-05	-1.50919e-05	0.000103112
2660.99	4.18517e-06	-0.00010269	-3.77206e-06	-6.7138e-05	-8.42678e-05	8.22439e-05	-1.84203e-05	0.000107636
2662.26	4.97554e-06	-0.000105743	9.78588e-06	-7.10031e-05	-7.99427e-05	7.50921e-05	-2.21014e-05	0.000110987
2663.54	5.28435e-06	-0.000109177	2.23451e-05	-7.54312e-05	-7.56279e-05	6.79443e-05	-2.60658e-05	0.000113216
2664.81	5.10765e-06	-0.000112936	3.39114e-05	-8.03864e-05	-7.13208e-05	6.08286e-05	-3.02488e-05	0.000114371
2666.08	4.44636e-06	-0.000116959	4.44902e-05	-8.58312e-05	-6.7021e-05	5.37711e-05	-3.45909e-05	0.000114508
2667.35	3.30573e-06	-0.000121189	5.40867e-05	-9.17267e-05	-6.27304e-05	4.67961e-05	-3.90387e-05	0.000113681
2668.62	1.69462e-06	-0.000125567	6.2707e-05	-9.80331e-05	-5.84523e-05	3.99258e-05	-4.35444e-05	0.000111945
2669.89	-3.7502e-07	-0.000130035	7.03577e-05	-0.00010471	-5.41923e-05	3.31801e-05	-4.80662e-05	0.000109358
2671.16	-2.88876e-06	-0.000134538	7.70466e-05	-0.000111718	-4.99572e-05	2.65769e-05	-5.25685e-05	0.000105976
2672.44	-5.8302e-06	-0.000139024	8.27832e-05	-0.000119015	-4.57556e-05	2.01316e-05	-5.70213e-05	0.000101858
2673.71	-9.18145e-06	-0.000143444	8.75785e-05	-0.000126562	-4.1597e-05	1.38572e-05	-6.14006e-05	9.70598e-05
2674.98	-1.29236e-05	-0.000147754	9.14458e-05	-0.000134321	-3.74926e-05	7.76422e-06	-6.56877e-05	9.16391e-05
2676.25	-1.7037e-05	-0.000151914	9.44006e-05	-0.000142251	-3.34543e-05	1.8604e-06	-6.9869e-05	8.56517e-05
2677.52	-2.15017e-05	-0.000155887	9.64607e-05	-0.000150316	-2.94951e-05	-3.84899e-06	-7.39354e-05	7.9153e-05
2678.79	-2.62976e-05	-0.000159646	9.76468e-05	-0.000158481	-2.56287e-05	-9.36129e-06	-7.78824e-05	7.21969e-05
2680.07	-3.14046e-05	-0.000163165	9.7982e-05	-0.000166708	-2.18697e-05	-1.46764e-05	-8.17089e-05	6.48364e-05
2681.34	-3.68029e-05	-0.000166427	9.74924e-05	-0.000174967	-1.8233e-05	-1.97968e-05	-8.54173e-05	5.71229e-05
2682.61	-4.24728e-05	-0.000169416	9.62066e-05	-0.000183224	-1.47343e-05	-2.47271e-05	-8.90123e-05	4.91064e-05
2683.88	-4.8395e-05	-0.000172126	9.41563e-05	-0.000191449	-1.13893e-05	-2.94741e-05	-9.25013e-05	4.08355e-05
2685.15	-5.45507e-05	-0.000174553	9.13756e-05	-0.000199614	-8.21426e-06	-3.40469e-05	-9.5893e-05	3.23568e-05
2686.42	-6.0921e-05	-0.000176698	8.79013e-05	-0.000207692	-5.22528e-06	-3.84561e-05	-9.91975e-05	2.37157e-05
2687.7	-6.74877e-05	-0.000178567	8.37727e-05	-0.000215658	-2.43857e-06	-4.27137e-05	-0.000102425	1.49558e-05
2688.97	-7.42323e-05	-0.00018017	7.90312e-05	-0.000223488	1.29861e-07	-4.68332e-05	-0.000105588	6.11874e-06
2690.24	-8.11369e-05	-0.000181519	7.37204e-05	-0.000231162	2.46425e-06	-5.08291e-05	-0.000108696	-2.75516e-06
2691.51	-8.81832e-05	-0.000182629	6.78854e-05	-0.000238659	4.54927e-06	-5.47165e-05	-0.00011176	-1.16275e-05
2692.78	-9.53533e-05	-0.000183518	6.15733e-05	-0.000245962	6.37011e-06	-5.85108e-05	-0.000114789	-2.04615e-05
2694.05	-0.000102629	-0.000184206	5.4832e-05	-0.000253053	7.91264e-06	-6.22279e-05	-0.000117794	-2.92221e-05
2695.32	-0.000109992	-0.000184712	4.77105e-05	-0.00025992	9.16355e-06	-6.58834e-05	-0.00012078	-3.7876e-05
2696.6	-0.000117423	-0.000185058	4.02585e-05	-0.000266547	1.01104e-05	-6.94925e-05	-0.000123756	-4.63916e-05
2697.87	-0.000124905	-0.000185264	3.2526e-05	-0.000272925	1.0742e-05	-7.307e-05	-0.000126725	-5.4739e-05
2699.14	-0.000132418	-0.000185353	2.45629e-05	-0.000279043	1.1048e-05	-7.66299e-05	-0.000129692	-6.28901e-05
2700.41	-0.000139943	-0.000185343	1.64187e-05	-0.000284893	1.10196e-05	-8.01851e-05	-0.000132659	-7.08186e-05
2701.68	-0.000147462	-0.000185254	8.14261e-06	-0.000290467	1.06493e-05	-8.37477e-05	-0.000135626	-7.84997e-05
2702.95	-0.000154955	-0.000185103	-2.17426e-07	-0.00029576	9.93125e-06	-8.73284e-05	-0.000138593	-8.59107e-05
2704.23	-0.000162402	-0.000184907	-8.61449e-06	-0.000300766	8.86101e-06	-9.09365e-05	-0.000141558	-9.30306e-05
2705.5	-0.000169785	-0.00018468	-1.70032e-05	-0.000305483	7.4359e-06	-9.45801e-05	-0.000144518	-9.984e-05
2706.77	-0.000177085	-0.000184435	-2.53398e-05	-0.000309907	5.655e-06	-9.82657e-05	-0.000147469	-0.000106322
2708.04	-0.000184281	-0.000184181	-3.35824e-05	-0.000314036	3.51919e-06	-0.000101998	-0.000150405	-0.00011246
2709.31	-0.000191357	-0.000183926	-4.16916e-05	-0.00031787	1.03124e-06	-0.000105782	-0.000153321	-0.000118241
2710.58	-0.000198292	-0.000183678	-4.96297e-05	-0.000321408	-1.80418e-06	-0.000109618	-0.00015621	-0.000123652
2711.86	-0.000205069	-0.000183439	-5.73619e-05	-0.00032465	-4.98047e-06	-0.000113508	-0.000159065	-0.000128685
2713.13	-0.00021167	-0.000183212	-6.48558e-05	-0.000327597	-8.48907e-06	-0.000117452	-0.000161877	-0.000133329
2714.4	-0.000218077	-0.000182997	-7.20816e-05	-0.00033025	-1.23195e-05	-0.000121446	-0.00016464	-0.000137579
2715.67	-0.000224275	-0.000182792	-7.90123e-05	-0.00033261	-1.64592e-05	-0.000125488	-0.000167343	-0.000141429
2716.94	-0.000230247	-0.000182594	-8.56237e-05	-0.000334679	-2.08938e-05	-0.000129574	-0.000169981	-0.000144877
2718.21	-0.000235977	-0.000182398	-9.18944e-05	-0.00033646	-2.56072e-05	-0.000133697	-0.000172543	-0.000147921
2719.49	-0.000241452	-0.000182198	-9.78058e-05	-0.000337954	-3.05811e-05	-0.000137852	-0.000175021	-0.000150561
2720.76	-0.000246657	-0.000181987	-0.000103342	-0.000339164	-3.57957e-05	-0.000142031	-0.000177408	-0.000152798
2722.03	-0.000251578	-0.000181755	-0.00010849	-0.000340092	-4.12295e-05	-0.000146226	-0.000179695	-0.000154636
2723.3	-0.000256205	-0.000181495	-0.00011324	-0.000340741	-4.68593e-05	-0.000150427	-0.000181874	-0.00015608
2724.57	-0.000260525	-0.000181197	-0.000117585	-0.000341113	-5.26606e-05	-0.000154626	-0.000183938	-0.000157135
2725.84	-0.000264528	-0.000180851	-0.000121519	-0.00034121	-5.86074e-05	-0.000158811	-0.00018588	-0.000157808
2727.11	-0.000268204	-0.000180447	-0.00012504	-0.000341036	-6.46725e-05	-0.000162973	-0.000187691	-0.000158109
2728.39	-0.000271545	-0.000179974	-0.000128149	-0.000340594	-7.08277e-05	-0.000167099	-0.000189367	-0.000158047
2729.66	-0.000274544	-0.000179424	-0.000130849	-0.000339885	-7.70439e-05	-0.000171179	-0.0001909	-0.000157633
2730.93	-0.000277192	-0.000178785	-0.000133143	-0.000338913	-8.32913e-05	-0.0001752	-0.000192284	-0.000156878
2732.2	-0.000279486	-0.000178049	-0.00013504	-0.000337682	-8.95394e-05	-0.000179152	-0.000193514	-0.000155795
2733.47	-0.00028142	-0.000177207	-0.000136548	-0.000336193	-9.57577e-05	-0.000183022	-0.000194584	-0.000154399
2734.74	-0.000282991	-0.000176252	-0.000137678	-0.000334452	-0.000101915	-0.000186798	-0.000195489	-0.000152703
2736.02	-0.000284196	-0.000175175	-0.000138444	-0.00033246	-0.000107981	-0.000190469	-0.000196225	-0.000150722
2737.29	-0.000285033	-0.000173971	-0.00013886	-0.000330223	-0.000113926	-0.000194023	-0.000196787	-0.000148472
2738.56	-0.000285502	-0.000172634	-0.000138941	-0.000327745	-0.000119719	-0.000197448	-0.00019717	-0.000145969
2739.83	-0.000285603	-0.000171159	-0.000138705	-0.00032503	-0.000125331	-0.000200733	-0.000197372	-0.000143229
2741.1	-0.000285338	-0.000169543	-0.00013817	-0.000322083	-0.000130734	-0.000203869	-0.000197389	-0.000140269
2742.37	-0.00028471	-0.000167785	-0.000137357	-0.00031891	-0.000135901	-0.000206843	-0.000197217	-0.000137106
2743.64	-0.000283722	-0.000165882	-0.000136284	-0.000315516	-0.000140806	-0.000209647	-0.000196854	-0.000133756
2744.92	-0.000282379	-0.000163834	-0.000134973	-0.000311909	-0.000145426	-0.000212271	-0.000196297	-0.000130237
2746.19	-0.000280686	-0.000161643	-0.000133446	-0.000308095	-0.000149739	-0.000214706	-0.000195545	-0.000126566
2747.46	-0.00027865	-0.00015931	-0.000131724	-0.000304082	-0.000153723	-0.000216945	-0.000194596	-0.000122759
2748.73	-0.000276279	-0.000156839	-0.000129829	-0.000299878	-0.000157361	-0.000218979	-0.000193448	-0.000118834
2750	-0.000273581	-0.000154235	-0.000127784	-0.000295491	-0.000160636	-0.000220803	-0.000192101	-0.000114806
2751.27	-0.000270567	-0.000151501	-0.000125611	-0.000290932	-0.000163536	-0.000222411	-0.000190555	-0.000110691
2752.55	-0.000267245	-0.000148644	-0.000123331	-0.000286209	-0.000166048	-0.000223797	-0.000188809	-0.000106506
2753.82	-0.000263629	-0.000145672	-0.000120966	-0.000281333	-0.000168164	-0.000224957	-0.000186865	-0.000102265
2755.09	-0.000259729	-0.000142592	-0.000118537	-0.000276316	-0.000169879	-0.000225888	-0.000184723	-9.79829e-05
2756.36	-0.00025556	-0.000139412	-0.000116065	-0.000271169	-0.000171187	-0.000226588	-0.000182387	-9.3674e-05
2757.63	-0.000251134	-0.000136142	-0.000113568	-0.000265905	-0.000172089	-0.000227054	-0.000179858	-8.93519e-05
2758.9	-0.000246467	-0.000132792	-0.000111067	-0.000260535	-0.000172585	-0.000227287	-0.000177139	-8.50295e-05
2760.17	-0.000241572	-0.000129372	-0.000108579	-0.000255074	-0.000172681	-0.000227287	-0.000174234	-8.07192e-05
2761.45	-0.000236467	-0.000125893	-0.00010612	-0.000249534	-0.000172382	-0.000227055	-0.000171148	-7.64329e-05
2762.72	-0.000231167	-0.000122367	-0.000103709	-0.000243929	-0.000171697	-0.000226593	-0.000167887	-7.21816e-05
2763.99	-0.000225688	-0.000118804	-0.000101358	-0.000238274	-0.000170638	-0.000225904	-0.000164455	-6.7976e-05
2765.26	-0.000220049	-0.000115216	-9.90826e-05	-0.000232584	-0.000169218	-0.000224992	-0.00016086	-6.38258e-05
2766.53	-0.000214267	-0.000111616	-9.68949e-05	-0.000226872	-0.000167453	-0.000223861	-0.000157109	-5.97405e-05
2767.8	-0.000208359	-0.000108015	-9.48067e-05	-0.000221153	-0.000165359	-0.000222518	-0.000153211	-5.57286e-05
2769.08	-0.000202344	-0.000104425	-9.28283e-05	-0.000215443	-0.000162956	-0.000220969	-0.000149174	-5.17984e-05
2770.35	-0.000196239	-0.000100858	-9.09688e-05	-0.000209756	-0.000160264	-0.000219221	-0.000145008	-4.79574e-05
2771.62	-0.000190064	-9.73269e-05	-8.92364e-05	-0.000204107	-0.000157306	-0.00021728	-0.000140723	-4.42125e-05
2772.89	-0.000183835	-9.38422e-05	-8.76377e-05	-0.00019851	-0.000154103	-0.000215157	-0.00013633	-4.05702e-05
2774.16	-0.000177572	-9.04158e-05	-8.61785e-05	-0.000192979	-0.000150681	-0.00021286	-0.000131841	-3.70365e-05
2775.43	-0.000171293	-8.7059e-05	-8.48635e-05	-0.000187529	-0.000147064	-0.000210399	-0.000127268	-3.3617e-05
2776.71	-0.000165015	-8.37826e-05	-8.3696e-05	-0.000182173	-0.000143278	-0.000207783	-0.000122625	-3.03168e-05
2777.98	-0.000158756	-8.05974e-05	-8.26786e-05	-0.000176923	-0.000139348	-0.000205024	-0.000117924	-2.71403e-05
2779.25	-0.000152534	-7.75137e-05	-8.18126e-05	-0.000171793	-0.000135302	-0.000202132	-0.000113179	-2.40919e-05
2780.52	-0.000146364	-7.45414e-05	-8.10987e-05	-0.000166795	-0.000131164	-0.000199119	-0.000108404	-2.11755e-05
2781.79	-0.000140264	-7.169e-05	-8.05364e-05	-0.00016194	-0.000126961	-0.000195996	-0.000103615	-1.83945e-05
2783.06	-0.00013425	-6.89687e-05	-8.01245e-05	-0.000157239	-0.000122719	-0.000192776	-9.88253e-05	-1.57522e-05
2784.33	-0.000128335	-6.6386e-05	-7.9861e-05	-0.000152701	-0.000118463	-0.00018947	-9.4051e-05	-1.32512e-05
2785.61	-0.000122536	-6.39502e-05	-7.97432e-05	-0.000148337	-0.000114219	-0.000186091	-8.93073e-05	-1.08941e-05
2786.88	-0.000116865	-6.16688e-05	-7.97678e-05	-0.000144154	-0.000110009	-0.00018265	-8.46094e-05	-8.68307e-06
2788.15	-0.000111336	-5.95489e-05	-7.99308e-05	-0.000140161	-0.000105857	-0.000179161	-7.99727e-05	-6.62002e-06
2789.42	-0.000105961	-5.75973e-05	-8.02276e-05	-0.000136363	-0.000101786	-0.000175635	-7.54126e-05	-4.70653e-06
2790.69	-0.000100751	-5.58199e-05	-8.06534e-05	-0.000132768	-9.78161e-05	-0.000172084	-7.09441e-05	-2.94387e-06
2791.96	-9.57156e-05	-5.42222e-05	-8.12029e-05	-0.00012938	-9.39676e-05	-0.000168522	-6.65823e-05	-1.33302e-06
2793.24	-9.08649e-05	-5.2809e-05	-8.18703e-05	-0.000126204	-9.02593e-05	-0.000164958	-6.23417e-05	1.25308e-07
2794.51	-8.6207e-05	-5.15845e-05	-8.26497e-05	-0.000123242	-8.67085e-05	-0.000161405	-5.82364e-05	1.43075e-06
2795.78	-8.1749e-05	-5.05525e-05	-8.35348e-05	-0.000120498	-8.33312e-05	-0.000157875	-5.42802e-05	2.58321e-06
2797.05	-7.74971e-05	-4.97157e-05	-8.45195e-05	-0.000117973	-8.0142e-05	-0.000154377	-5.04861e-05	3.58293e-06
2798.32	-7.34563e-05	-4.90765e-05	-8.55971e-05	-0.000115668	-7.71541e-05	-0.000150923	-4.68667e-05	4.43045e-06
2799.59	-6.96304e-05	-4.86363e-05	-8.67613e-05	-0.000113583	-7.43791e-05	-0.000147522	-4.34336e-05	5.12664e-06
2800.86	-6.60224e-05	-4.83961e-05	-8.80054e-05	-0.000111717	-7.18273e-05	-0.000144185	-4.01977e-05	5.67272e-06
2802.14	-6.26339e-05	-4.8356e-05	-8.9323e-05	-0.000110068	-6.95073e-05	-0.000140919	-3.71691e-05	6.0702e-06
2803.41	-5.94654e-05	-4.85152e-05	-9.07077e-05	-0.000108634	-6.74264e-05	-0.000137735	-3.43568e-05	6.32096e-06
2804.68	-5.65163e-05	-4.88724e-05	-9.21532e-05	-0.000107412	-6.55904e-05	-0.000134638	-3.17688e-05	6.42721e-06
2805.95	-5.37851e-05	-4.94254e-05	-9.36534e-05	-0.000106398	-6.40037e-05	-0.000131637	-2.94122e-05	6.3915e-06
2807.22	-5.1269e-05	-5.01713e-05	-9.52024e-05	-0.000105587	-6.26691e-05	-0.000128739	-2.72925e-05	6.21672e-06
2808.49	-4.89644e-05	-5.11063e-05	-9.67944e-05	-0.000104974	-6.15883e-05	-0.000125948	-2.54146e-05	5.9061e-06
2809.77	-4.68664e-05	-5.22258e-05	-9.8424e-05	-0.000104553	-6.07615e-05	-0.00012327	-2.37818e-05	5.4632e-06
2811.04	-4.49695e-05	-5.35247e-05	-0.000100086	-0.000104318	-6.01878e-05	-0.00012071	-2.23962e-05	4.89189e-06
2812.31	-4.3267e-05	-5.49969e-05	-0.000101776	-0.000104261	-5.98649e-05	-0.000118271	-2.12587e-05	4.19638e-06
2813.58	-4.17516e-05	-5.66357e-05	-0.000103488	-0.000104376	-5.97893e-05	-0.000115957	-2.03689e-05	3.38115e-06
2814.85	-4.04152e-05	-5.84335e-05	-0.00010522	-0.000104654	-5.99568e-05	-0.000113768	-1.9725e-05	2.45099e-06
2816.12	-3.92487e-05	-6.03822e-05	-0.000106966	-0.000105087	-6.03616e-05	-0.000111707	-1.93241e-05	1.41093e-06
2817.4	-3.82428e-05	-6.2473e-05	-0.000108724	-0.000105666	-6.09973e-05	-0.000109775	-1.91618e-05	2.66262e-07
2818.67	-3.73874e-05	-6.46964e-05	-0.00011049	-0.000106382	-6.18565e-05	-0.000107971	-1.92326e-05	-9.77493e-07
2819.94	-3.66719e-05	-6.70426e-05	-0.000112261	-0.000107227	-6.29311e-05	-0.000106295	-1.95298e-05	-2.31463e-06
2821.21	-3.60855e-05	-6.9501e-05	-0.000114036	-0.000108189	-6.42119e-05	-0.000104746	-2.00455e-05	-3.73926e-06
2822.48	-3.56168e-05	-7.20607e-05	-0.000115812	-0.000109261	-6.56894e-05	-0.00010332	-2.07707e-05	-5.24537e-06
2823.75	-3.52545e-05	-7.47103e-05	-0.000117587	-0.000110431	-6.73532e-05	-0.000102017	-2.16953e-05	-6.8268e-06
2825.03	-3.49871e-05	-7.74383e-05	-0.00011936	-0.00011169	-6.91924e-05	-0.000100833	-2.28082e-05	-8.47733e-06
2826.3	-3.48027e-05	-8.02327e-05	-0.000121131	-0.000113029	-7.11958e-05	-9.97632e-05	-2.40977e-05	-1.01907e-05
2827.57	-3.46901e-05	-8.30814e-05	-0.000122898	-0.000114436	-7.33515e-05	-9.88048e-05	-2.5551e-05	-1.19605e-05
2828.84	-3.46376e-05	-8.59723e-05	-0.000124663	-0.000115902	-7.56475e-05	-9.7953e-05	-2.71548e-05	-1.37806e-05
2830.11	-3.46341e-05	-8.88932e-05	-0.000126424	-0.000117418	-7.80715e-05	-9.72029e-05	-2.8895e-05	-1.56446e-05
2831.38	-3.46686e-05	-9.18319e-05	-0.000128182	-0.000118974	-8.06107e-05	-9.65495e-05	-3.07571e-05	-1.75463e-05
2832.65	-3.47307e-05	-9.47762e-05	-0.000129939	-0.00012056	-8.32524e-05	-9.59874e-05	-3.27264e-05	-1.94796e-05
2833.93	-3.48102e-05	-9.77145e-05	-0.000131694	-0.000122167	-8.59838e-05	-9.5511e-05	-3.47876e-05	-2.14387e-05
2835.2	-3.48975e-05	-0.000100635	-0.000133451	-0.000123787	-8.87922e-05	-9.51148e-05	-3.69255e-05	-2.34175e-05
2836.47	-3.49837e-05	-0.000103527	-0.00013521	-0.000125411	-9.16646e-05	-9.47931e-05	-3.91247e-05	-2.54105e-05
2837.74	-3.50603e-05	-0.000106379	-0.000136973	-0.00012703	-9.45883e-05	-9.45402e-05	-4.137e-05	-2.74121e-05
2839.01	-3.51197e-05	-0.000109181	-0.000138743	-0.000128637	-9.75507e-05	-9.43506e-05	-4.36463e-05	-2.94171e-05
2840.28	-3.51548e-05	-0.000111923	-0.000140521	-0.000130225	-0.00010054	-9.42186e-05	-4.59387e-05	-3.14205e-05
2841.56	-3.51594e-05	-0.000114596	-0.000142311	-0.000131786	-0.000103543	-9.4139e-05	-4.82328e-05	-3.34174e-05
2842.83	-3.51282e-05	-0.000117192	-0.000144114	-0.000133314	-0.000106548	-9.41066e-05	-5.05146e-05	-3.54034e-05
2844.1	-3.50565e-05	-0.000119703	-0.000145934	-0.000134804	-0.000109545	-9.41166e-05	-5.27708e-05	-3.7374e-05
2845.37	-3.49404e-05	-0.000122121	-0.000147773	-0.000136249	-0.000112521	-9.41644e-05	-5.49885e-05	-3.93254e-05
2846.64	-3.4777e-05	-0.00012444	-0.000149634	-0.000137645	-0.000115467	-9.42457e-05	-5.71557e-05	-4.12537e-05
2847.91	-3.45641e-05	-0.000126656	-0.000151521	-0.000138989	-0.000118372	-9.43567e-05	-5.92612e-05	-4.31555e-05
2849.19	-3.43004e-05	-0.000128762	-0.000153434	-0.000140275	-0.000121226	-9.44937e-05	-6.12946e-05	-4.50275e-05
2850.46	-3.39853e-05	-0.000130756	-0.000155378	-0.000141501	-0.000124021	-9.46538e-05	-6.32464e-05	-4.68669e-05
2851.73	-3.3619e-05	-0.000132635	-0.000157355	-0.000142664	-0.000126748	-9.48341e-05	-6.51079e-05	-4.86709e-05
2853	-3.32026e-05	-0.000134395	-0.000159368	-0.000143763	-0.000129399	-9.50324e-05	-6.68715e-05	-5.04372e-05
2854.27	-3.27377e-05	-0.000136036	-0.000161419	-0.000144796	-0.000131966	-9.52467e-05	-6.85306e-05	-5.21636e-05
2855.54	-3.22267e-05	-0.000137558	-0.00016351	-0.000145762	-0.000134444	-9.54756e-05	-7.00796e-05	-5.3848e-05
2856.81	-3.16726e-05	-0.000138961	-0.000165643	-0.000146661	-0.000136825	-9.5718e-05	-7.15138e-05	-5.54889e-05
2858.09	-3.10789e-05	-0.000140245	-0.00016782	-0.000147492	-0.000139106	-9.59733e-05	-7.28295e-05	-5.70847e-05
2859.36	-3.04497e-05	-0.000141413	-0.000170042	-0.000148258	-0.000141281	-9.62412e-05	-7.4024e-05	-5.8634e-05
2860.63	-2.97897e-05	-0.000142467	-0.00017231	-0.000148958	-0.000143346	-9.65217e-05	-7.50956e-05	-6.01357e-05
2861.9	-2.91038e-05	-0.00014341	-0.000174626	-0.000149595	-0.000145298	-9.68153e-05	-7.60433e-05	-6.15888e-05
2863.17	-2.83972e-05	-0.000144247	-0.00017699	-0.000150172	-0.000147135	-9.71225e-05	-7.68673e-05	-6.29925e-05
2864.44	-2.76757e-05	-0.000144981	-0.000179403	-0.000150689	-0.000148854	-9.74445e-05	-7.75684e-05	-6.4346e-05
2865.72	-2.6945e-05	-0.000145618	-0.000181863	-0.000151152	-0.000150455	-9.77825e-05	-7.81483e-05	-6.56488e-05
2866.99	-2.6211e-05	-0.000146163	-0.00018437	-0.000151562	-0.000151937	-9.81379e-05	-7.86092e-05	-6.69003e-05
2868.26	-2.548e-05	-0.000146622	-0.000186924	-0.000151924	-0.0001533	-9.85123e-05	-7.89542e-05	-6.81e-05
2869.53	-2.47578e-05	-0.000147001	-0.000189524	-0.000152241	-0.000154545	-9.89073e-05	-7.9187e-05	-6.92477e-05
2870.8	-2.40507e-05	-0.000147306	-0.000192166	-0.000152519	-0.000155674	-9.93249e-05	-7.93117e-05	-7.03429e-05
2872.07	-2.33645e-05	-0.000147545	-0.000194851	-0.000152761	-0.000156687	-9.9767e-05	-7.93328e-05	-7.13853e-05
2873.34	-2.27051e-05	-0.000147724	-0.000197574	-0.000152971	-0.000157588	-0.000100235	-7.92555e-05	-7.23747e-05
2874.62	-2.2078e-05	-0.000147851	-0.000200333	-0.000153156	-0.000158379	-0.000100732	-7.9085e-05	-7.33109e-05
2875.89	-2.14885e-05	-0.000147932	-0.000203125	-0.00015332	-0.000159065	-0.000101258	-7.8827e-05	-7.41936e-05
2877.16	-2.09416e-05	-0.000147974	-0.000205946	-0.000153467	-0.000159648	-0.000101817	-7.84872e-05	-7.50224e-05
2878.43	-2.0442e-05	-0.000147986	-0.000208792	-0.000153604	-0.000160133	-0.000102408	-7.80717e-05	-7.57973e-05
2879.7	-1.9994e-05	-0.000147973	-0.00021166	-0.000153734	-0.000160525	-0.000103034	-7.75863e-05	-7.65179e-05
2880.97	-1.96013e-05	-0.000147943	-0.000214544	-0.000153864	-0.000160829	-0.000103696	-7.70371e-05	-7.7184e-05
2882.25	-1.92673e-05	-0.000147902	-0.00021744	-0.000153998	-0.00016105	-0.000104395	-7.64301e-05	-7.77952e-05
2883.52	-1.89949e-05	-0.000147858	-0.000220342	-0.000154141	-0.000161193	-0.000105132	-7.5771e-05	-7.83514e-05
2884.79	-1.87864e-05	-0.000147815	-0.000223246	-0.000154298	-0.000161265	-0.000105907	-7.50656e-05	-7.88521e-05
2886.06	-1.86437e-05	-0.000147781	-0.000226146	-0.000154473	-0.000161271	-0.00010672	-7.43193e-05	-7.92972e-05
2887.33	-1.85679e-05	-0.000147761	-0.000229037	-0.000154672	-0.000161217	-0.000107572	-7.35376e-05	-7.96864e-05
2888.6	-1.85599e-05	-0.000147761	-0.000231912	-0.000154898	-0.000161109	-0.000108462	-7.27254e-05	-8.00195e-05
2889.87	-1.86199e-05	-0.000147784	-0.000234766	-0.000155156	-0.000160953	-0.00010939	-7.18873e-05	-8.02962e-05
2891.15	-1.87475e-05	-0.000147837	-0.000237593	-0.000155449	-0.000160756	-0.000110353	-7.1028e-05	-8.05164e-05
2892.42	-1.89419e-05	-0.000147923	-0.000240388	-0.000155781	-0.000160524	-0.000111352	-7.01514e-05	-8.06801e-05
2893.69	-1.92016e-05	-0.000148046	-0.000243144	-0.000156156	-0.000160262	-0.000112385	-6.92613e-05	-8.07871e-05
2894.96	-1.95248e-05	-0.00014821	-0.000245856	-0.000156576	-0.000159976	-0.000113449	-6.83611e-05	-8.08377e-05
2896.23	-1.99091e-05	-0.000148418	-0.000248518	-0.000157043	-0.000159673	-0.000114543	-6.74541e-05	-8.0832e-05
2897.5	-2.03518e-05	-0.000148672	-0.000251125	-0.000157561	-0.000159358	-0.000115664	-6.65428e-05	-8.07703e-05
2898.78	-2.08495e-05	-0.000148976	-0.000253672	-0.000158131	-0.000159036	-0.00011681	-6.56297e-05	-8.06532e-05
2900.05	-2.13987e-05	-0.00014933	-0.000256154	-0.000158755	-0.000158712	-0.000117977	-6.4717e-05	-8.04811e-05
2901.32	-2.19955e-05	-0.000149738	-0.000258566	-0.000159434	-0.000158392	-0.000119163	-6.38065e-05	-8.02549e-05
2902.59	-2.26355e-05	-0.0001502	-0.000260903	-0.000160169	-0.000158081	-0.000120364	-6.28997e-05	-7.99757e-05
2903.86	-2.33143e-05	-0.000150717	-0.000263163	-0.000160961	-0.000157782	-0.000121577	-6.1998e-05	-7.96446e-05
2905.13	-2.40271e-05	-0.00015129	-0.00026534	-0.000161809	-0.000157499	-0.000122798	-6.11024e-05	-7.9263e-05
2906.41	-2.4769e-05	-0.000151921	-0.000267433	-0.000162715	-0.000157238	-0.000124024	-6.02139e-05	-7.88326e-05
2907.68	-2.55349e-05	-0.000152608	-0.000269437	-0.000163676	-0.000157	-0.000125251	-5.93332e-05	-7.83552e-05
2908.95	-2.63196e-05	-0.000153354	-0.000271352	-0.000164693	-0.00015679	-0.000126475	-5.84609e-05	-7.7833e-05
2910.22	-2.71181e-05	-0.000154158	-0.000273175	-0.000165763	-0.000156611	-0.000127693	-5.75976e-05	-7.72683e-05
2911.49	-2.79251e-05	-0.000155019	-0.000274904	-0.000166886	-0.000156463	-0.000128901	-5.67437e-05	-7.66637e-05
2912.76	-2.87354e-05	-0.000155938	-0.000276539	-0.00016806	-0.000156351	-0.000130095	-5.58997e-05	-7.60222e-05
2914.03	-2.95441e-05	-0.000156915	-0.00027808	-0.000169282	-0.000156276	-0.000131273	-5.5066e-05	-7.53468e-05
2915.31	-3.03462e-05	-0.00015795	-0.000279528	-0.00017055	-0.000156238	-0.00013243	-5.42432e-05	-7.46409e-05
2916.58	-3.1137e-05	-0.000159042	-0.000280882	-0.00017186	-0.00015624	-0.000133563	-5.34317e-05	-7.39081e-05
2917.85	-3.19119e-05	-0.000160191	-0.000282144	-0.000173211	-0.000156283	-0.000134671	-5.26322e-05	-7.3152e-05
2919.12	-3.26666e-05	-0.000161398	-0.000283316	-0.000174599	-0.000156366	-0.000135749	-5.18455e-05	-7.23768e-05
2920.39	-3.3397e-05	-0.000162662	-0.000284401	-0.00017602	-0.00015649	-0.000136795	-5.10724e-05	-7.15867e-05
2921.66	-3.40995e-05	-0.000163983	-0.000285402	-0.000177471	-0.000156654	-0.000137808	-5.0314e-05	-7.07857e-05
2922.94	-3.47704e-05	-0.000165362	-0.000286322	-0.000178948	-0.00015686	-0.000138785	-4.95714e-05	-6.99786e-05
2924.21	-3.54068e-05	-0.000166798	-0.000287165	-0.000180447	-0.000157105	-0.000139725	-4.88462e-05	-6.91697e-05
2925.48	-3.60058e-05	-0.000168293	-0.000287936	-0.000181964	-0.000157389	-0.000140626	-4.81397e-05	-6.83637e-05
2926.75	-3.65649e-05	-0.000169846	-0.000288639	-0.000183496	-0.000157711	-0.000141487	-4.74537e-05	-6.75653e-05
2928.02	-3.7082e-05	-0.000171459	-0.000289279	-0.000185036	-0.00015807	-0.000142308	-4.67902e-05	-6.6779e-05
2929.29	-3.75555e-05	-0.000173131	-0.000289864	-0.000186583	-0.000158463	-0.000143088	-4.61511e-05	-6.60096e-05
2930.57	-3.79838e-05	-0.000174865	-0.000290397	-0.000188132	-0.000158889	-0.000143828	-4.55388e-05	-6.52614e-05
2931.84	-3.83659e-05	-0.00017666	-0.000290886	-0.000189677	-0.000159347	-0.000144526	-4.49557e-05	-6.45391e-05
2933.11	-3.8701e-05	-0.000178517	-0.000291337	-0.000191217	-0.000159834	-0.000145185	-4.44041e-05	-6.38468e-05
2934.38	-3.89888e-05	-0.000180438	-0.000291758	-0.000192746	-0.000160348	-0.000145805	-4.38868e-05	-6.31888e-05
2935.65	-3.92289e-05	-0.000182424	-0.000292153	-0.000194262	-0.000160886	-0.000146386	-4.34064e-05	-6.25688e-05
2936.92	-3.94216e-05	-0.000184475	-0.000292532	-0.000195759	-0.000161446	-0.00014693	-4.29657e-05	-6.19905e-05
2938.2	-3.95671e-05	-0.000186592	-0.0002929	-0.000197236	-0.000162026	-0.000147438	-4.25674e-05	-6.14573e-05
2939.47	-3.96661e-05	-0.000188777	-0.000293265	-0.000198689	-0.000162623	-0.000147913	-4.22145e-05	-6.09723e-05
2940.74	-3.97193e-05	-0.00019103	-0.000293634	-0.000200114	-0.000163234	-0.000148357	-4.19096e-05	-6.05381e-05
2942.01	-3.97276e-05	-0.000193352	-0.000294013	-0.00020151	-0.000163857	-0.00014877	-4.16555e-05	-6.0157e-05
2943.28	-3.96921e-05	-0.000195744	-0.00029441	-0.000202873	-0.000164488	-0.000149155	-4.14547e-05	-5.98311e-05
2944.55	-3.96138e-05	-0.000198205	-0.000294831	-0.000204202	-0.000165126	-0.000149516	-4.13097e-05	-5.95619e-05
2945.82	-3.94942e-05	-0.000200737	-0.000295283	-0.000205495	-0.000165767	-0.000149853	-4.12229e-05	-5.93504e-05
2947.1	-3.93344e-05	-0.000203338	-0.000295772	-0.00020675	-0.000166409	-0.000150169	-4.11964e-05	-5.91974e-05
2948.37	-3.91357e-05	-0.00020601	-0.000296303	-0.000207966	-0.000167048	-0.000150468	-4.12322e-05	-5.91032e-05
2949.64	-3.88994e-05	-0.00020875	-0.000296883	-0.000209141	-0.000167683	-0.00015075	-4.13318e-05	-5.90674e-05
2950.91	-3.86269e-05	-0.000211558	-0.000297516	-0.000210276	-0.000168311	-0.000151018	-4.14969e-05	-5.90896e-05
2952.18	-3.83194e-05	-0.000214433	-0.000298207	-0.00021137	-0.000168929	-0.000151275	-4.17284e-05	-5.91687e-05
2953.45	-3.7978e-05	-0.000217373	-0.00029896	-0.000212423	-0.000169535	-0.000151523	-4.20273e-05	-5.93031e-05
2954.73	-3.76038e-05	-0.000220376	-0.00029978	-0.000213434	-0.000170126	-0.000151763	-4.23941e-05	-5.9491e-05
2956	-3.71978e-05	-0.00022344	-0.00030067	-0.000214406	-0.0001707	-0.000151999	-4.28289e-05	-5.97301e-05
2957.27	-3.6761e-05	-0.000226562	-0.000301633	-0.000215338	-0.000171255	-0.000152231	-4.33315e-05	-6.00178e-05
2958.54	-3.6294e-05	-0.000229738	-0.000302671	-0.000216232	-0.00017179	-0.000152461	-4.39015e-05	-6.03511e-05
2959.81	-3.57976e-05	-0.000232966	-0.000303786	-0.000217088	-0.000172301	-0.000152692	-4.4538e-05	-6.07267e-05
2961.08	-3.52724e-05	-0.000236241	-0.00030498	-0.000217909	-0.000172787	-0.000152924	-4.52398e-05	-6.1141e-05
2962.35	-3.47187e-05	-0.000239559	-0.000306254	-0.000218697	-0.000173247	-0.000153158	-4.60052e-05	-6.15902e-05
2963.63	-3.4137e-05	-0.000242915	-0.000307608	-0.000219453	-0.000173678	-0.000153396	-4.68324e-05	-6.20704e-05
2964.9	-3.35274e-05	-0.000246304	-0.000309042	-0.000220179	-0.00017408	-0.000153639	-4.77191e-05	-6.25772e-05
2966.17	-3.28902e-05	-0.000249721	-0.000310557	-0.000220878	-0.000174452	-0.000153888	-4.86628e-05	-6.31064e-05
2967.44	-3.22253e-05	-0.000253161	-0.00031215	-0.000221553	-0.000174791	-0.000154143	-4.96606e-05	-6.36535e-05
2968.71	-3.15327e-05	-0.000256616	-0.00031382	-0.000222206	-0.000175097	-0.000154404	-5.07092e-05	-6.4214e-05
2969.98	-3.08125e-05	-0.000260082	-0.000315566	-0.000222839	-0.00017537	-0.000154673	-5.18054e-05	-6.47836e-05
2971.26	-3.00645e-05	-0.000263551	-0.000317385	-0.000223456	-0.000175608	-0.00015495	-5.29453e-05	-6.53576e-05
2972.53	-2.92886e-05	-0.000267017	-0.000319275	-0.000224058	-0.000175811	-0.000155234	-5.41252e-05	-6.59318e-05
2973.8	-2.84848e-05	-0.000270474	-0.000321233	-0.00022465	-0.000175979	-0.000155526	-5.5341e-05	-6.65017e-05
2975.07	-2.76529e-05	-0.000273914	-0.000323255	-0.000225234	-0.000176112	-0.000155827	-5.65883e-05	-6.70634e-05
2976.34	-2.67929e-05	-0.000277332	-0.000325339	-0.000225813	-0.000176209	-0.000156135	-5.7863e-05	-6.76127e-05
2977.61	-2.59049e-05	-0.000280719	-0.000327479	-0.00022639	-0.000176272	-0.000156452	-5.91604e-05	-6.81461e-05
2978.89	-2.49889e-05	-0.000284069	-0.000329673	-0.000226967	-0.0001763	-0.000156777	-6.04761e-05	-6.866e-05
2980.16	-2.40452e-05	-0.000287376	-0.000331916	-0.000227547	-0.000176294	-0.00015711	-6.18054e-05	-6.91511e-05
2981.43	-2.30741e-05	-0.000290633	-0.000334203	-0.000228133	-0.000176254	-0.000157452	-6.31439e-05	-6.96166e-05
2982.7	-2.2076e-05	-0.000293833	-0.000336531	-0.000228728	-0.000176182	-0.000157802	-6.44869e-05	-7.00538e-05
2983.97	-2.10516e-05	-0.000296971	-0.000338895	-0.000229334	-0.000176079	-0.00015816	-6.58299e-05	-7.04606e-05
2985.24	-2.00016e-05	-0.000300041	-0.00034129	-0.000229954	-0.000175946	-0.000158528	-6.71684e-05	-7.0835e-05
2986.51	-1.89269e-05	-0.000303036	-0.000343712	-0.000230589	-0.000175785	-0.000158905	-6.84983e-05	-7.11755e-05
2987.79	-1.78288e-05	-0.000305952	-0.000346156	-0.000231242	-0.000175597	-0.000159291	-6.98152e-05	-7.1481e-05
2989.06	-1.67084e-05	-0.000308784	-0.000348617	-0.000231915	-0.000175384	-0.000159688	-7.11151e-05	-7.17507e-05
2990.33	-1.55672e-05	-0.000311527	-0.000351093	-0.00023261	-0.000175149	-0.000160095	-7.23942e-05	-7.19844e-05
2991.6	-1.44071e-05	-0.000314177	-0.000353578	-0.000233329	-0.000174893	-0.000160514	-7.36488e-05	-7.21819e-05
2992.87	-1.32298e-05	-0.000316732	-0.000356068	-0.000234073	-0.000174618	-0.000160945	-7.48755e-05	-7.23437e-05
2994.14	-1.20375e-05	-0.000319187	-0.00035856	-0.000234843	-0.000174328	-0.00016139	-7.60711e-05	-7.24707e-05
2995.42	-1.08324e-05	-0.00032154	-0.000361049	-0.000235642	-0.000174024	-0.00016185	-7.72326e-05	-7.25639e-05
2996.69	-9.61691e-06	-0.00032379	-0.000363533	-0.000236469	-0.00017371	-0.000162325	-7.83574e-05	-7.26247e-05
2997.96	-8.39377e-06	-0.000325934	-0.000366009	-0.000237327	-0.000173388	-0.000162818	-7.94429e-05	-7.2655e-05
2999.23	-7.16572e-06	-0.000327973	-0.000368473	-0.000238215	-0.000173062	-0.000163329	-8.04871e-05	-7.26569e-05
3000.5	-5.93568e-06	-0.000329905	-0.000370924	-0.000239135	-0.000172734	-0.000163861	-8.14881e-05	-7.26327e-05
3001.77	-4.70673e-06	-0.00033173	-0.000373358	-0.000240087	-0.000172408	-0.000164414	-8.24443e-05	-7.25849e-05
3003.04	-3.48205e-06	-0.00033345	-0.000375774	-0.000241071	-0.000172087	-0.000164991	-8.33543e-05	-7.25164e-05
3004.32	-2.26492e-06	-0.000335066	-0.00037817	-0.000242088	-0.000171774	-0.000165594	-8.42171e-05	-7.24302e-05
3005.59	-1.05869e-06	-0.000336579	-0.000380544	-0.000243137	-0.000171473	-0.000166223	-8.50318e-05	-7.23292e-05
3006.86	1.33204e-07	-0.000337991	-0.000382897	-0.000244219	-0.000171187	-0.000166882	-8.5798e-05	-7.22169e-05
3008.13	1.30731e-06	-0.000339306	-0.000385226	-0.000245333	-0.000170919	-0.00016757	-8.65153e-05	-7.20963e-05
3009.4	2.46014e-06	-0.000340527	-0.000387531	-0.000246479	-0.000170672	-0.000168292	-8.71836e-05	-7.19709e-05
3010.67	3.58823e-06	-0.000341656	-0.000389813	-0.000247657	-0.000170451	-0.000169047	-8.78031e-05	-7.18439e-05
3011.95	4.68811e-06	-0.000342699	-0.000392071	-0.000248865	-0.000170259	-0.000169838	-8.8374e-05	-7.17186e-05
3013.22	5.75636e-06	-0.000343659	-0.000394305	-0.000250103	-0.000170098	-0.000170665	-8.88968e-05	-7.15982e-05
3014.49	6.78964e-06	-0.000344541	-0.000396517	-0.000251371	-0.000169972	-0.000171531	-8.93723e-05	-7.14857e-05
3015.76	7.78466e-06	-0.000345349	-0.000398706	-0.000252667	-0.000169885	-0.000172436	-8.98013e-05	-7.13842e-05
3017.03	8.73825e-06	-0.00034609	-0.000400875	-0.000253991	-0.000169839	-0.000173382	-9.01845e-05	-7.12962e-05
3018.3	9.64733e-06	-0.000346768	-0.000403023	-0.00025534	-0.000169837	-0.000174369	-9.05232e-05	-7.12245e-05
3019.57	1.0509e-05	-0.000347389	-0.000405153	-0.000256715	-0.000169883	-0.000175398	-9.08183e-05	-7.11712e-05
3020.85	1.13203e-05	-0.000347959	-0.000407267	-0.000258114	-0.000169978	-0.000176468	-9.1071e-05	-7.11384e-05
3022.12	1.20788e-05	-0.000348483	-0.000409365	-0.000259535	-0.000170126	-0.000177581	-9.12825e-05	-7.1128e-05
3023.39	1.27818e-05	-0.000348967	-0.000411449	-0.000260977	-0.000170329	-0.000178736	-9.14541e-05	-7.11413e-05
3024.66	1.34271e-05	-0.000349417	-0.000413522	-0.000262438	-0.000170589	-0.000179932	-9.15869e-05	-7.11795e-05
3025.93	1.40124e-05	-0.000349838	-0.000415585	-0.000263918	-0.000170909	-0.000181169	-9.16823e-05	-7.12434e-05
3027.2	1.45358e-05	-0.000350237	-0.00041764	-0.000265415	-0.00017129	-0.000182445	-9.17413e-05	-7.13334e-05
3028.48	1.49955e-05	-0.000350618	-0.00041969	-0.000266927	-0.000171735	-0.000183759	-9.17652e-05	-7.14498e-05
3029.75	1.53898e-05	-0.000350988	-0.000421735	-0.000268453	-0.000172243	-0.000185109	-9.1755e-05	-7.15922e-05
3031.02	1.57171e-05	-0.000351352	-0.000423779	-0.000269991	-0.000172818	-0.000186494	-9.17117e-05	-7.176e-05
3032.29	1.59763e-05	-0.000351715	-0.000425823	-0.00027154	-0.00017346	-0.000187911	-9.16362e-05	-7.19524e-05
3033.56	1.6166e-05	-0.000352081	-0.000427868	-0.000273099	-0.00017417	-0.000189356	-9.15295e-05	-7.21679e-05
3034.83	1.62854e-05	-0.000352457	-0.000429916	-0.000274665	-0.000174949	-0.000190829	-9.13922e-05	-7.24051e-05
3036.11	1.63334e-05	-0.000352845	-0.00043197	-0.000276238	-0.000175797	-0.000192324	-9.1225e-05	-7.26619e-05
3037.38	1.63094e-05	-0.000353251	-0.00043403	-0.000277816	-0.000176714	-0.000193838	-9.10284e-05	-7.29362e-05
3038.65	1.62127e-05	-0.000353679	-0.000436097	-0.000279398	-0.000177701	-0.000195369	-9.08028e-05	-7.32252e-05
3039.92	1.60428e-05	-0.000354132	-0.000438174	-0.000280983	-0.000178757	-0.000196911	-9.05485e-05	-7.35263e-05
3041.19	1.57993e-05	-0.000354613	-0.00044026	-0.000282569	-0.000179881	-0.00019846	-9.02657e-05	-7.38364e-05
3042.46	1.54817e-05	-0.000355126	-0.000442357	-0.000284155	-0.000181074	-0.000200013	-8.99543e-05	-7.4152e-05
3043.74	1.50898e-05	-0.000355674	-0.000444465	-0.00028574	-0.000182334	-0.000201563	-8.96143e-05	-7.44698e-05
3045.01	1.46234e-05	-0.00035626	-0.000446585	-0.000287324	-0.000183661	-0.000203107	-8.92455e-05	-7.47861e-05
3046.28	1.40823e-05	-0.000356885	-0.000448717	-0.000288905	-0.000185052	-0.00020464	-8.88475e-05	-7.5097e-05
3047.55	1.34663e-05	-0.000357552	-0.000450861	-0.000290481	-0.000186506	-0.000206156	-8.84199e-05	-7.53985e-05
3048.82	1.27753e-05	-0.000358262	-0.000453016	-0.000292053	-0.000188021	-0.000207651	-8.7962e-05	-7.56866e-05
3050.09	1.20093e-05	-0.000359017	-0.000455183	-0.00029362	-0.000189595	-0.000209119	-8.74732e-05	-7.59571e-05
3051.36	1.11682e-05	-0.000359819	-0.00045736	-0.00029518	-0.000191227	-0.000210555	-8.69526e-05	-7.6206e-05
3052.64	1.02519e-05	-0.000360667	-0.000459547	-0.000296734	-0.000192913	-0.000211954	-8.63992e-05	-7.64289e-05
3053.91	9.26032e-06	-0.000361564	-0.000461742	-0.00029828	-0.00019465	-0.000213311	-8.58121e-05	-7.66218e-05
3055.18	8.19353e-06	-0.000362508	-0.000463945	-0.000299817	-0.000196436	-0.000214621	-8.51901e-05	-7.67803e-05
3056.45	7.05151e-06	-0.000363501	-0.000466154	-0.000301346	-0.000198268	-0.000215879	-8.45318e-05	-7.69005e-05
3057.72	5.8343e-06	-0.000364542	-0.000468367	-0.000302865	-0.000200142	-0.00021708	-8.38359e-05	-7.69783e-05
3058.99	4.542e-06	-0.000365632	-0.000470583	-0.000304375	-0.000202054	-0.000218219	-8.3101e-05	-7.70096e-05
3060.27	3.17475e-06	-0.000366769	-0.000472799	-0.000305873	-0.000204001	-0.000219292	-8.23254e-05	-7.69907e-05
3061.54	1.73278e-06	-0.000367953	-0.000475013	-0.00030736	-0.000205979	-0.000220295	-8.15075e-05	-7.69177e-05
3062.81	2.164e-07	-0.000369184	-0.000477223	-0.000308835	-0.000207982	-0.000221223	-8.06454e-05	-7.67871e-05
3064.08	-1.37394e-06	-0.000370459	-0.000479427	-0.000310297	-0.000210007	-0.000222073	-7.97373e-05	-7.65952e-05
3065.35	-3.03766e-06	-0.000371778	-0.000481621	-0.000311745	-0.00021205	-0.000222841	-7.87812e-05	-7.63387e-05
3066.62	-4.77401e-06	-0.00037314	-0.000483804	-0.000313179	-0.000214103	-0.000223523	-7.77751e-05	-7.60143e-05
3067.9	-6.58204e-06	-0.000374543	-0.000485972	-0.000314596	-0.000216164	-0.000224116	-7.67167e-05	-7.56189e-05
3069.17	-8.46058e-06	-0.000375984	-0.000488122	-0.000315997	-0.000218226	-0.000224616	-7.56038e-05	-7.51494e-05
3070.44	-1.04082e-05	-0.000377463	-0.000490252	-0.00031738	-0.000220283	-0.000225023	-7.44341e-05	-7.46029e-05
3071.71	-1.24232e-05	-0.000378976	-0.000492358	-0.000318743	-0.000222329	-0.000225331	-7.32051e-05	-7.39766e-05
3072.98	-1.45035e-05	-0.000380522	-0.000494438	-0.000320084	-0.00022436	-0.000225541	-7.19142e-05	-7.32677e-05
3074.25	-1.66467e-05	-0.000382098	-0.000496487	-0.000321402	-0.000226367	-0.000225648	-7.05588e-05	-7.24736e-05
3075.52	-1.88502e-05	-0.000383701	-0.000498503	-0.000322695	-0.000228344	-0.000225652	-6.91362e-05	-7.15917e-05
3076.8	-2.11106e-05	-0.000385328	-0.000500483	-0.00032396	-0.000230286	-0.00022555	-6.76436e-05	-7.06194e-05
3078.07	-2.34245e-05	-0.000386977	-0.000502423	-0.000325196	-0.000232184	-0.000225342	-6.6078e-05	-6.95542e-05
3079.34	-2.57878e-05	-0.000388643	-0.000504319	-0.000326398	-0.000234031	-0.000225025	-6.44366e-05	-6.83937e-05
3080.61	-2.8196e-05	-0.000390324	-0.000506169	-0.000327565	-0.000235821	-0.000224599	-6.27163e-05	-6.71353e-05
3081.88	-3.0644e-05	-0.000392015	-0.000507969	-0.000328692	-0.000237545	-0.000224062	-6.09139e-05	-6.57765e-05
3083.15	-3.31264e-05	-0.000393713	-0.000509715	-0.000329778	-0.000239197	-0.000223414	-5.90264e-05	-6.43149e-05
3084.43	-3.56373e-05	-0.000395413	-0.000511404	-0.000330816	-0.000240767	-0.000222653	-5.70504e-05	-6.27477e-05
3085.7	-3.81701e-05	-0.000397111	-0.000513033	-0.000331805	-0.000242249	-0.000221779	-5.49828e-05	-6.10725e-05
3086.97	-4.07178e-05	-0.000398802	-0.000514598	-0.000332739	-0.000243634	-0.000220792	-5.28203e-05	-5.92865e-05
3088.24	-4.32731e-05	-0.000400481	-0.000516095	-0.000333614	-0.000244914	-0.00021969	-5.05597e-05	-5.73871e-05
3089.51	-4.58279e-05	-0.000402143	-0.000517521	-0.000334425	-0.00024608	-0.000218473	-4.81975e-05	-5.53715e-05
3090.78	-4.83739e-05	-0.000403783	-0.000518873	-0.000335168	-0.000247126	-0.00021714	-4.57307e-05	-5.32367e-05
3092.05	-5.09023e-05	-0.000405395	-0.000520146	-0.000335836	-0.000248041	-0.00021569	-4.3156e-05	-5.098e-05
3093.33	-5.34039e-05	-0.000406973	-0.000521337	-0.000336426	-0.000248819	-0.000214124	-4.04702e-05	-4.85983e-05
3094.6	-5.58693e-05	-0.000408511	-0.000522442	-0.00033693	-0.00024945	-0.00021244	-3.76702e-05	-4.60888e-05
3095.87	-5.82887e-05	-0.000410003	-0.000523459	-0.000337345	-0.000249928	-0.000210637	-3.47532e-05	-4.34483e-05
3097.14	-6.0652e-05	-0.000411442	-0.000524382	-0.000337663	-0.000250243	-0.000208716	-3.17161e-05	-4.06739e-05
3098.41	-6.2949e-05	-0.000412823	-0.000525209	-0.000337878	-0.000250389	-0.000206675	-2.85564e-05	-3.77625e-05
3099.68	-6.51695e-05	-0.000414137	-0.000525936	-0.000337986	-0.000250357	-0.000204513	-2.52716e-05	-3.47113e-05
3100.96	-6.7303e-05	-0.000415378	-0.000526559	-0.00033798	-0.000250141	-0.00020223	-2.18592e-05	-3.15173e-05
3102.23	-6.93393e-05	-0.00041654	-0.000527074	-0.000337854	-0.000249733	-0.000199825	-1.83172e-05	-2.81776e-05
3103.5	-7.12681e-05	-0.000417614	-0.000527478	-0.000337602	-0.000249128	-0.000197298	-1.46438e-05	-2.46898e-05
3104.77	-7.30794e-05	-0.000418595	-0.000527768	-0.000337218	-0.000248317	-0.000194647	-1.08373e-05	-2.10511e-05
3106.04	-7.47633e-05	-0.000419474	-0.000527938	-0.000336697	-0.000247297	-0.000191871	-6.89647e-06	-1.72593e-05
3107.31	-7.63105e-05	-0.000420244	-0.000527987	-0.000336033	-0.000246061	-0.00018897	-2.82041e-06	-1.33123e-05
3108.58	-7.77119e-05	-0.000420898	-0.00052791	-0.000335221	-0.000244605	-0.000185944	1.3915e-06	-9.20819e-06
3109.86	-7.8959e-05	-0.000421429	-0.000527704	-0.000334255	-0.000242924	-0.00018279	5.73949e-06	-4.94555e-06
3111.13	-8.00439e-05	-0.00042183	-0.000527366	-0.000333132	-0.000241014	-0.00017951	1.02234e-05	-5.23184e-07
3112.4	-8.09593e-05	-0.000422095	-0.000526893	-0.000331846	-0.000238873	-0.000176102	1.48426e-05	4.05974e-06
3113.67	-8.16988e-05	-0.000422215	-0.000526281	-0.000330393	-0.000236498	-0.000172566	1.95961e-05	8.80357e-06
3114.94	-8.22566e-05	-0.000422185	-0.000525527	-0.00032877	-0.000233888	-0.000168902	2.44825e-05	1.37083e-05
3116.21	-8.26279e-05	-0.000421998	-0.00052463	-0.000326974	-0.00023104	-0.00016511	2.94998e-05	1.87732e-05
3117.49	-8.28091e-05	-0.000421649	-0.000523586	-0.000325002	-0.000227956	-0.000161189	3.46456e-05	2.39974e-05
3118.76	-8.27971e-05	-0.00042113	-0.000522394	-0.000322851	-0.000224636	-0.00015714	3.99172e-05	2.93792e-05
3120.03	-8.25903e-05	-0.000420438	-0.00052105	-0.00032052	-0.00022108	-0.000152964	4.5311e-05	3.49163e-05
3121.3	-8.2188e-05	-0.000419566	-0.000519554	-0.000318008	-0.000217291	-0.000148661	5.08234e-05	4.06062e-05
3122.57	-8.15908e-05	-0.00041851	-0.000517904	-0.000315314	-0.000213272	-0.000144231	5.645e-05	4.64452e-05
3123.84	-8.08003e-05	-0.000417266	-0.000516099	-0.000312438	-0.000209026	-0.000139677	6.21861e-05	5.24295e-05
3125.12	-7.98193e-05	-0.00041583	-0.000514138	-0.000309382	-0.000204558	-0.000135	6.80265e-05	5.85545e-05
3126.39	-7.8652e-05	-0.000414197	-0.00051202	-0.000306146	-0.000199873	-0.0001302	7.39656e-05	6.48149e-05
3127.66	-7.73036e-05	-0.000412366	-0.000509746	-0.000302731	-0.000194977	-0.000125281	7.99973e-05	7.12049e-05
3128.93	-7.57807e-05	-0.000410332	-0.000507315	-0.000299142	-0.000189876	-0.000120245	8.61152e-05	7.77181e-05
3130.2	-7.40906e-05	-0.000408096	-0.00050473	-0.00029538	-0.000184579	-0.000115093	9.23125e-05	8.43474e-05
3131.47	-7.22424e-05	-0.000405654	-0.000501989	-0.00029145	-0.000179093	-0.000109829	9.85822e-05	9.10851e-05
3132.74	-7.02457e-05	-0.000403006	-0.000499096	-0.000287355	-0.000173426	-0.000104455	0.000104917	9.79233e-05
3134.02	-6.81114e-05	-0.00040015	-0.000496052	-0.000283101	-0.000167589	-9.89755e-05	0.000111309	0.000104853
3135.29	-6.58513e-05	-0.000397088	-0.00049286	-0.000278693	-0.00016159	-9.33935e-05	0.00011775	0.000111866
3136.56	-6.34781e-05	-0.000393818	-0.000489522	-0.000274136	-0.00015544	-8.77127e-05	0.000124233	0.000118951
3137.83	-6.10054e-05	-0.000390343	-0.000486042	-0.000269438	-0.00014915	-8.19372e-05	0.000130749	0.0001261
3139.1	-5.84472e-05	-0.000386662	-0.000482423	-0.000264604	-0.00014273	-7.60711e-05	0.00013729	0.000133301
3140.37	-5.58185e-05	-0.000382778	-0.00047867	-0.000259642	-0.000136192	-7.01188e-05	0.000143848	0.000140546
3141.65	-5.31344e-05	-0.000378692	-0.000474787	-0.000254559	-0.000129547	-6.40849e-05	0.000150414	0.000147821
3142.92	-5.04106e-05	-0.000374407	-0.000470779	-0.000249363	-0.000122807	-5.79739e-05	0.000156982	0.000155118
3144.19	-4.76631e-05	-0.000369926	-0.000466652	-0.000244061	-0.000115983	-5.17908e-05	0.000163542	0.000162425
3145.46	-4.49079e-05	-0.000365251	-0.000462411	-0.000238662	-0.000109087	-4.55404e-05	0.000170088	0.00016973
3146.73	-4.21609e-05	-0.000360386	-0.000458062	-0.000233174	-0.000102131	-3.92277e-05	0.000176611	0.000177024
3148	-3.94381e-05	-0.000355334	-0.000453612	-0.000227605	-9.51252e-05	-3.28577e-05	0.000183105	0.000184295
3149.28	-3.67552e-05	-0.0003501	-0.000449067	-0.000221963	-8.80814e-05	-2.64355e-05	0.000189563	0.000191533
3150.55	-3.41272e-05	-0.000344687	-0.000444434	-0.000216257	-8.10104e-05	-1.99663e-05	0.000195978	0.000198727
3151.82	-3.1569e-05	-0.000339099	-0.000439719	-0.000210493	-7.39225e-05	-1.3455e-05	0.000202345	0.000205868
3153.09	-2.90946e-05	-0.00033334	-0.000434931	-0.000204682	-6.68279e-05	-6.90682e-06	0.000208658	0.000212946
3154.36	-2.67172e-05	-0.000327415	-0.000430077	-0.000198829	-5.9736e-05	-3.26695e-07	0.000214912	0.000219952
3155.63	-2.44493e-05	-0.000321329	-0.000425164	-0.000192943	-5.26562e-05	6.28024e-06	0.000221103	0.000226877
3156.91	-2.23023e-05	-0.000315085	-0.000420199	-0.000187031	-4.55967e-05	1.29091e-05	0.000227226	0.000233713
3158.18	-2.02865e-05	-0.000308688	-0.000415191	-0.0001811	-3.85658e-05	1.9555e-05	0.00023328	0.000240453
3159.45	-1.84113e-05	-0.000302143	-0.000410146	-0.000175156	-3.15707e-05	2.6213e-05	0.000239261	0.000247089
3160.72	-1.66844e-05	-0.000295454	-0.000405073	-0.000169206	-2.46182e-05	3.28782e-05	0.000245167	0.000253617
3161.99	-1.51126e-05	-0.000288625	-0.000399979	-0.000163257	-1.77146e-05	3.9546e-05	0.000250996	0.000260029
3163.26	-1.37012e-05	-0.000281661	-0.000394871	-0.000157313	-1.08652e-05	4.62117e-05	0.000256748	0.000266322
3164.53	-1.24541e-05	-0.000274566	-0.000389756	-0.00015138	-4.07517e-06	5.28704e-05	0.000262423	0.000272492
3165.81	-1.13739e-05	-0.000267345	-0.000384642	-0.000145463	2.65129e-06	5.95176e-05	0.00026802	0.000278535
3167.08	-1.04616e-05	-0.000260001	-0.000379535	-0.000139567	9.31035e-06	6.61484e-05	0.000273542	0.000284449
3168.35	-9.717e-06	-0.00025254	-0.000374442	-0.000133696	1.58988e-05	7.27582e-05	0.000278988	0.000290232
3169.62	-9.13841e-06	-0.000244964	-0.00036937	-0.000127855	2.2414e-05	7.93423e-05	0.000284361	0.000295884
3170.89	-8.72279e-06	-0.000237279	-0.000364323	-0.000122046	2.88535e-05	8.58959e-05	0.000289663	0.000301404
3172.16	-8.46582e-06	-0.000229488	-0.000359309	-0.000116274	3.52157e-05	9.24139e-05	0.000294897	0.000306792
3173.44	-8.36191e-06	-0.000221595	-0.000354333	-0.000110541	4.14988e-05	9.88915e-05	0.000300066	0.000312051
3174.71	-8.40433e-06	-0.000213606	-0.0003494	-0.000104852	4.77019e-05	0.000105324	0.000305172	0.000317181
3175.98	-8.58524e-06	-0.000205524	-0.000344514	-9.92092e-05	5.38239e-05	0.000111705	0.000310221	0.000322185
3177.25	-8.89583e-06	-0.000197354	-0.000339681	-9.36157e-05	5.9864e-05	0.00011803	0.000315214	0.000327067
3178.52	-9.32639e-06	-0.000189099	-0.000334904	-8.80746e-05	6.58216e-05	0.000124292	0.000320156	0.00033183
3179.79	-9.86643e-06	-0.000180766	-0.000330187	-8.25889e-05	7.16961e-05	0.000130488	0.000325051	0.000336478
3181.06	-1.05048e-05	-0.000172359	-0.000325534	-7.71618e-05	7.74869e-05	0.000136609	0.000329903	0.000341015
3182.34	-1.12299e-05	-0.000163883	-0.000320948	-7.17966e-05	8.31933e-05	0.000142651	0.000334716	0.000345448
3183.61	-1.20296e-05	-0.000155344	-0.000316432	-6.64967e-05	8.88144e-05	0.000148606	0.000339492	0.000349781
3184.88	-1.28916e-05	-0.000146748	-0.000311988	-6.12656e-05	9.43493e-05	0.000154468	0.000344236	0.000354019
3186.15	-1.38034e-05	-0.0001381	-0.000307618	-5.61074e-05	9.97967e-05	0.00016023	0.00034895	0.000358169
3187.42	-1.47526e-05	-0.000129407	-0.000303324	-5.10261e-05	0.000105155	0.000165886	0.000353638	0.000362237
3188.69	-1.57266e-05	-0.000120676	-0.000299108	-4.60263e-05	0.000110423	0.000171427	0.000358302	0.00036623
3189.97	-1.67135e-05	-0.000111915	-0.00029497	-4.11126e-05	0.000115598	0.000176846	0.000362945	0.000370153
3191.24	-1.77015e-05	-0.000103131	-0.000290912	-3.62902e-05	0.000120677	0.000182137	0.000367567	0.000374013
3192.51	-1.86792e-05	-9.43317e-05	-0.000286934	-3.15645e-05	0.000125658	0.000187291	0.000372171	0.000377818
3193.78	-1.96359e-05	-8.55266e-05	-0.000283037	-2.69414e-05	0.000130538	0.0001923	0.000376757	0.000381574
3195.05	-2.05616e-05	-7.67245e-05	-0.000279219	-2.2427e-05	0.000135312	0.000197158	0.000381325	0.000385287
3196.32	-2.1447e-05	-6.79346e-05	-0.000275481	-1.80276e-05	0.000139977	0.000201857	0.000385876	0.000388964
3197.6	-2.22835e-05	-5.9167e-05	-0.000271823	-1.37502e-05	0.000144529	0.000206388	0.000390408	0.000392613
3198.87	-2.30636e-05	-5.04319e-05	-0.000268242	-9.60158e-06	0.000148962	0.000210746	0.00039492	0.000396239
3200.14	-2.37807e-05	-4.174e-05	-0.000264739	-5.58907e-06	0.000153272	0.000214922	0.00039941	0.000399849
3201.41	-2.44289e-05	-3.31022e-05	-0.00026131	-1.72004e-06	0.000157454	0.00021891	0.000403876	0.00040345
3202.68	-2.50036e-05	-2.45298e-05	-0.000257955	1.99801e-06	0.000161502	0.000222704	0.000408315	0.000407048
3203.95	-2.55012e-05	-1.60343e-05	-0.00025467	5.55751e-06	0.000165411	0.000226297	0.000412723	0.000410649
3205.22	-2.59189e-05	-7.62722e-06	-0.000251454	8.95095e-06	0.000169175	0.000229685	0.000417098	0.000414259
3206.5	-2.6255e-05	6.79351e-07	-0.000248304	1.21708e-05	0.000172789	0.000232861	0.000421433	0.000417885
3207.77	-2.65088e-05	8.87373e-06	-0.000245215	1.52098e-05	0.000176247	0.000235822	0.000425726	0.000421533
3209.04	-2.66806e-05	1.6944e-05	-0.000242185	1.80609e-05	0.000179543	0.000238565	0.00042997	0.000425208
3210.31	-2.67714e-05	2.48785e-05	-0.00023921	2.07175e-05	0.000182674	0.000241085	0.00043416	0.000428915
3211.58	-2.67832e-05	3.26656e-05	-0.000236284	2.31731e-05	0.000185633	0.000243382	0.000438291	0.000432661
3212.85	-2.67187e-05	4.02938e-05	-0.000233403	2.54218e-05	0.000188416	0.000245454	0.000442357	0.00043645
3214.13	-2.65816e-05	4.77523e-05	-0.000230562	2.74586e-05	0.000191019	0.0002473	0.000446352	0.000440289
3215.4	-2.63758e-05	5.50305e-05	-0.000227755	2.92786e-05	0.000193438	0.000248921	0.00045027	0.000444181
3216.67	-2.61062e-05	6.21181e-05	-0.000224975	3.08779e-05	0.000195669	0.000250318	0.000454104	0.000448131
3217.94	-2.57781e-05	6.90058e-05	-0.000222218	3.22534e-05	0.000197711	0.000251494	0.000457849	0.000452145
3219.21	-2.53971e-05	7.56846e-05	-0.000219474	3.34028e-05	0.000199561	0.000252453	0.000461498	0.000456225
3220.48	-2.49696e-05	8.21465e-05	-0.000216738	3.43244e-05	0.000201217	0.000253197	0.000465045	0.000460377
3221.75	-2.45018e-05	8.83841e-05	-0.000214	3.50178e-05	0.000202678	0.000253734	0.000468484	0.000464602
3223.03	-2.40006e-05	9.4391e-05	-0.000211254	3.54833e-05	0.000203945	0.000254069	0.00047181	0.000468905
3224.3	-2.34728e-05	0.000100162	-0.00020849	3.57222e-05	0.000205018	0.000254209	0.000475016	0.000473289
3225.57	-2.29256e-05	0.000105692	-0.000205699	3.57369e-05	0.000205897	0.000254162	0.000478099	0.000477754
3226.84	-2.23662e-05	0.000110978	-0.000202873	3.55305e-05	0.000206584	0.000253937	0.000481053	0.000482303
3228.11	-2.18016e-05	0.000116018	-0.000200001	3.51073e-05	0.000207081	0.000253544	0.000483872	0.000486937
3229.38	-2.12392e-05	0.00012081	-0.000197074	3.44723e-05	0.000207392	0.000252994	0.000486554	0.000491655
3230.66	-2.06862e-05	0.000125355	-0.000194082	3.36316e-05	0.00020752	0.000252297	0.000489095	0.000496458
3231.93	-2.01497e-05	0.000129653	-0.000191014	3.2592e-05	0.000207468	0.000251466	0.000491491	0.000501344
3233.2	-1.96369e-05	0.000133707	-0.000187861	3.13611e-05	0.000207241	0.000250512	0.000493738	0.00050631
3234.47	-1.91548e-05	0.00013752	-0.000184612	2.99472e-05	0.000206844	0.000249448	0.000495836	0.000511355
3235.74	-1.87103e-05	0.000141098	-0.000181256	2.83591e-05	0.00020628	0.000248288	0.000497781	0.000516473
3237.01	-1.83102e-05	0.000144446	-0.000177784	2.66065e-05	0.000205557	0.000247044	0.000499573	0.00052166
3238.28	-1.79613e-05	0.00014757	-0.000174186	2.4699e-05	0.000204678	0.000245732	0.000501211	0.000526909
3239.56	-1.76701e-05	0.00015048	-0.000170452	2.26472e-05	0.000203651	0.000244363	0.000502694	0.000532213
3240.83	-1.74432e-05	0.000153184	-0.000166573	2.04613e-05	0.000202479	0.000242953	0.000504023	0.000537564
3242.1	-1.72871e-05	0.000155693	-0.000162539	1.81521e-05	0.000201169	0.000241516	0.000505198	0.000542953
3243.37	-1.72079e-05	0.000158017	-0.000158342	1.57301e-05	0.000199727	0.000240064	0.00050622	0.000548368
3244.64	-1.72119e-05	0.000160168	-0.000153975	1.32061e-05	0.000198158	0.000238612	0.000507091	0.000553797
3245.91	-1.73053e-05	0.00016216	-0.00014943	1.05903e-05	0.000196467	0.000237172	0.000507814	0.000559228
3247.19	-1.74939e-05	0.000164007	-0.000144701	7.8928e-06	0.00019466	0.000235758	0.000508392	0.000564647
3248.46	-1.77836e-05	0.000165721	-0.000139782	5.12334e-06	0.000192741	0.000234383	0.000508827	0.000570037
3249.73	-1.81802e-05	0.000167318	-0.00013467	2.29112e-06	0.000190715	0.000233058	0.000509123	0.000575383
3251	-1.86892e-05	0.000168814	-0.000129361	-5.95245e-07	0.000188587	0.000231795	0.000509285	0.000580667
3252.27	-1.9316e-05	0.000170223	-0.000123851	-3.5278e-06	0.000186361	0.000230606	0.000509318	0.000585871
3253.54	-2.00658e-05	0.000171562	-0.000118141	-6.49934e-06	0.00018404	0.000229499	0.000509227	0.000590976
3254.82	-2.09433e-05	0.000172848	-0.000112231	-9.50343e-06	0.000181629	0.000228486	0.000509017	0.000595962
3256.09	-2.19534e-05	0.000174095	-0.000106122	-1.25345e-05	0.00017913	0.000227575	0.000508695	0.000600807
3257.36	-2.31003e-05	0.000175321	-9.98162e-05	-1.55878e-05	0.000176547	0.000226775	0.000508267	0.000605492
3258.63	-2.43879e-05	0.000176541	-9.3319e-05	-1.86596e-05	0.000173884	0.000226093	0.00050774	0.000609994
3259.9	-2.58196e-05	0.000177771	-8.6636e-05	-2.17472e-05	0.000171143	0.000225536	0.000507123	0.000614293
3261.17	-2.73984e-05	0.000179027	-7.97745e-05	-2.48485e-05	0.000168327	0.00022511	0.000506421	0.000618365
3262.45	-2.91268e-05	0.000180323	-7.27434e-05	-2.79628e-05	0.00016544	0.000224821	0.000505644	0.00062219
3263.72	-3.10066e-05	0.000181676	-6.55532e-05	-3.10898e-05	0.000162483	0.000224672	0.0005048	0.000625746
3264.99	-3.30388e-05	0.000183097	-5.82158e-05	-3.42305e-05	0.000159462	0.000224668	0.000503898	0.000629012
3266.26	-3.52239e-05	0.000184601	-5.07447e-05	-3.73866e-05	0.000156378	0.000224812	0.000502946	0.000631968
3267.53	-3.75614e-05	0.000186201	-4.31549e-05	-4.05604e-05	0.000153236	0.000225105	0.000501954	0.000634594
3268.8	-4.005e-05	0.000187907	-3.54629e-05	-4.37553e-05	0.00015004	0.000225549	0.000500931	0.000636871
3270.07	-4.26877e-05	0.000189731	-2.76865e-05	-4.69751e-05	0.000146794	0.000226145	0.000499887	0.000638783
3271.35	-4.54712e-05	0.000191683	-1.98449e-05	-5.0224e-05	0.000143503	0.000226893	0.000498831	0.000640312
3272.62	-4.83966e-05	0.000193771	-1.19586e-05	-5.35071e-05	0.000140173	0.000227792	0.000497773	0.000641444
3273.89	-5.14588e-05	0.000196003	-4.0491e-06	-5.68296e-05	0.00013681	0.00022884	0.000496723	0.000642166
3275.16	-5.46517e-05	0.000198385	3.86089e-06	-6.0197e-05	0.00013342	0.000230035	0.000495691	0.000642467
3276.43	-5.79682e-05	0.000200923	1.17477e-05	-6.3615e-05	0.000130012	0.000231375	0.000494686	0.000642338
3277.7	-6.14004e-05	0.000203621	1.9587e-05	-6.70895e-05	0.000126592	0.000232855	0.000493719	0.00064177
3278.98	-6.49392e-05	0.000206482	2.73537e-05	-7.06264e-05	0.000123169	0.000234473	0.000492798	0.000640759
3280.25	-6.85747e-05	0.000209508	3.50222e-05	-7.42311e-05	0.000119754	0.000236224	0.000491934	0.000639302
3281.52	-7.22962e-05	0.000212699	4.25666e-05	-7.79094e-05	0.000116355	0.000238101	0.000491134	0.000637398
3282.79	-7.60921e-05	0.000216055	4.99607e-05	-8.16662e-05	0.000112983	0.0002401	0.000490409	0.000635048
3284.06	-7.99503e-05	0.000219574	5.71783e-05	-8.55065e-05	0.00010965	0.000242215	0.000489766	0.000632257
3285.33	-8.3858e-05	0.000223253	6.41935e-05	-8.94346e-05	0.000106365	0.000244438	0.000489214	0.000629031
3286.61	-8.7802e-05	0.000227088	7.09807e-05	-9.34542e-05	0.000103142	0.000246762	0.000488759	0.000625378
3287.88	-9.17687e-05	0.000231074	7.75148e-05	-9.75686e-05	9.99913e-05	0.00024918	0.00048841	0.000621309
3289.15	-9.57445e-05	0.000235205	8.37715e-05	-0.00010178	9.69254e-05	0.000251683	0.000488172	0.000616837
3290.42	-9.97157e-05	0.000239473	8.97274e-05	-0.000106091	9.39561e-05	0.000254263	0.000488051	0.000611977
3291.69	-0.000103669	0.000243871	9.53601e-05	-0.000110503	9.1095e-05	0.000256911	0.000488053	0.000606746
3292.96	-0.000107591	0.000248391	0.000100649	-0.000115015	8.83534e-05	0.000259617	0.000488182	0.000601163
3294.23	-0.000111468	0.000253023	0.000105574	-0.000119628	8.57419e-05	0.000262371	0.000488442	0.000595247
3295.51	-0.000115291	0.000257756	0.000110118	-0.000124341	8.32705e-05	0.000265164	0.000488835	0.000589022
3296.78	-0.000119046	0.000262581	0.000114264	-0.000129152	8.09483e-05	0.000267985	0.000489364	0.000582511
3298.05	-0.000122725	0.000267486	0.000117999	-0.000134058	7.87832e-05	0.000270822	0.000490029	0.000575737
3299.32	-0.000126318	0.000272461	0.00012131	-0.000139057	7.67819e-05	0.000273666	0.000490832	0.000568726
3300.59	-0.000129819	0.000277493	0.00012419	-0.000144144	7.49498e-05	0.000276503	0.00049177	0.000561503
3301.86	-0.000133222	0.000282572	0.000126629	-0.000149317	7.32903e-05	0.000279323	0.000492844	0.000554096
3303.14	-0.000136524	0.000287685	0.000128623	-0.000154569	7.18055e-05	0.000282114	0.000494049	0.00054653
3304.41	-0.000139722	0.000292821	0.000130172	-0.000159896	7.04951e-05	0.000284864	0.000495383	0.000538832
3305.68	-0.000142817	0.000297969	0.000131275	-0.000165292	6.93572e-05	0.00028756	0.00049684	0.000531028
3306.95	-0.000145811	0.000303116	0.000131935	-0.000170752	6.83876e-05	0.000290191	0.000498417	0.000523144
3308.22	-0.000148709	0.000308253	0.00013216	-0.000176268	6.75798e-05	0.000292743	0.000500105	0.000515205
3309.49	-0.000151517	0.000313369	0.000131959	-0.000181835	6.69251e-05	0.000295205	0.000501899	0.000507235
3310.76	-0.000154245	0.000318453	0.000131344	-0.000187446	6.64126e-05	0.000297564	0.000503789	0.000499256
3312.04	-0.000156904	0.000323496	0.000130331	-0.000193094	6.60288e-05	0.000299809	0.000505768	0.000491292
3313.31	-0.000159508	0.000328489	0.000128937	-0.000198772	6.57584e-05	0.000301927	0.000507825	0.000483362
3314.58	-0.000162071	0.000333424	0.000127183	-0.000204472	6.55835e-05	0.000303907	0.00050995	0.000475485
3315.85	-0.000164614	0.000338291	0.000125094	-0.000210189	6.54844e-05	0.000305738	0.000512134	0.00046768
3317.12	-0.000167154	0.000343084	0.000122696	-0.000215914	6.54393e-05	0.000307408	0.000514363	0.000459961
3318.39	-0.000169713	0.000347797	0.00012002	-0.000221641	6.54246e-05	0.000308908	0.000516627	0.000452344
3319.67	-0.000172315	0.000352422	0.000117097	-0.000227362	6.54154e-05	0.000310226	0.000518914	0.00044484
3320.94	-0.000174984	0.000356953	0.000113962	-0.000233069	6.53852e-05	0.000311355	0.000521211	0.000437461
3322.21	-0.000177746	0.000361387	0.000110652	-0.000238754	6.53068e-05	0.000312285	0.000523506	0.000430215
3323.48	-0.000180627	0.000365716	0.000107208	-0.00024441	6.51518e-05	0.000313009	0.000525788	0.000423112
3324.75	-0.000183654	0.000369938	0.000103671	-0.000250028	6.4892e-05	0.000313519	0.000528043	0.000416156
3326.02	-0.000186855	0.000374047	0.000100085	-0.000255599	6.44988e-05	0.00031381	0.00053026	0.000409353
3327.3	-0.000190257	0.000378039	9.6496e-05	-0.000261114	6.3944e-05	0.000313875	0.000532428	0.000402708
3328.57	-0.000193887	0.000381909	9.29521e-05	-0.000266563	6.32003e-05	0.000313712	0.000534536	0.000396222
3329.84	-0.000197771	0.000385654	8.95022e-05	-0.000271935	6.22415e-05	0.000313315	0.000536573	0.000389899
3331.11	-0.000201936	0.000389269	8.61969e-05	-0.000277219	6.10431e-05	0.000312684	0.00053853	0.00038374
3332.38	-0.000206404	0.000392747	8.30879e-05	-0.000282403	5.95824e-05	0.000311817	0.000540399	0.000377746
3333.65	-0.0002112	0.000396084	8.02277e-05	-0.000287471	5.78394e-05	0.000310712	0.000542171	0.000371919
3334.92	-0.000216342	0.000399273	7.76697e-05	-0.000292411	5.57968e-05	0.000309372	0.000543841	0.00036626
3336.2	-0.000221851	0.000402306	7.54676e-05	-0.000297206	5.34406e-05	0.000307797	0.000545403	0.000360771
3337.47	-0.000227742	0.000405176	7.36752e-05	-0.000301838	5.07604e-05	0.000305991	0.000546854	0.000355454
3338.74	-0.000234029	0.000407872	7.23464e-05	-0.000306289	4.77496e-05	0.000303956	0.00054819	0.000350313
3340.01	-0.000240723	0.000410384	7.15349e-05	-0.000310538	4.44061e-05	0.000301697	0.000549412	0.000345353
3341.28	-0.000247832	0.000412699	7.12934e-05	-0.000314564	4.07321e-05	0.000299218	0.000550519	0.000340579
3342.55	-0.00025536	0.000414803	7.16742e-05	-0.000318342	3.67347e-05	0.000296527	0.000551514	0.000335998
3343.83	-0.000263311	0.000416681	7.2728e-05	-0.000321848	3.24258e-05	0.000293628	0.0005524	0.00033162
3345.1	-0.000271682	0.000418314	7.45046e-05	-0.000325055	2.78223e-05	0.000290529	0.000553185	0.000327456
3346.37	-0.00028047	0.000419685	7.70517e-05	-0.000327935	2.29462e-05	0.000287236	0.000553874	0.00032352
3347.64	-0.000289667	0.000420771	8.04152e-05	-0.000330457	1.78246e-05	0.000283758	0.000554478	0.000319826
3348.91	-0.000299263	0.00042155	8.46387e-05	-0.00033259	1.24895e-05	0.000280102	0.000555007	0.000316393
3350.18	-0.000309247	0.000421997	8.97634e-05	-0.000334302	6.97778e-06	0.000276276	0.000555475	0.00031324
3351.45	-0.000319601	0.000422086	9.58276e-05	-0.000335559	1.33105e-06	0.000272287	0.000555896	0.000310389
3352.73	-0.00033031	0.000421789	0.000102867	-0.000336326	-4.40468e-06	0.000268143	0.000556287	0.000307866
3354	-0.000341352	0.000421075	0.000110912	-0.000336569	-1.01793e-05	0.000263853	0.000556665	0.000305698
3355.27	-0.000352706	0.000419915	0.000119993	-0.000336251	-1.59391e-05	0.000259423	0.000557051	0.000303913
3356.54	-0.000364348	0.000418275	0.000130134	-0.000335335	-2.16268e-05	0.00025486	0.000557467	0.000302544
3357.81	-0.000376255	0.000416125	0.000141356	-0.000333787	-2.71823e-05	0.000250172	0.000557936	0.000301623
3359.08	-0.000388399	0.000413429	0.000153675	-0.000331569	-3.25432e-05	0.000245366	0.000558482	0.000301185
3360.36	-0.000400755	0.000410156	0.000167104	-0.000328646	-3.76453e-05	0.000240448	0.000559132	0.000301269
3361.63	-0.000413295	0.000406272	0.00018165	-0.000324984	-4.24227e-05	0.000235425	0.000559913	0.000301911
3362.9	-0.000425991	0.000401743	0.000197316	-0.000320549	-4.68092e-05	0.000230303	0.000560855	0.000303152
3364.17	-0.000438816	0.000396539	0.0002141	-0.000315309	-5.07379e-05	0.000225089	0.000561988	0.000305032
3365.44	-0.000451741	0.00039063	0.000231996	-0.000309234	-5.41426e-05	0.000219789	0.000563343	0.000307591
3366.71	-0.00046474	0.000383987	0.000250991	-0.000302295	-5.69575e-05	0.000214411	0.000564953	0.000310872
3367.99	-0.000477784	0.000376583	0.000271069	-0.000294465	-5.91185e-05	0.000208963	0.000566851	0.000314917
3369.26	-0.000490847	0.000368396	0.000292208	-0.000285722	-6.0563e-05	0.000203452	0.00056907	0.000319766
3370.53	-0.000503901	0.000359407	0.000314381	-0.000276043	-6.12308e-05	0.000197888	0.000571647	0.000325461
3371.8	-0.00051692	0.000349597	0.000337556	-0.000265411	-6.1064e-05	0.000192282	0.000574616	0.000332043
3373.07	-0.000529877	0.000338956	0.000361694	-0.000253809	-6.00078e-05	0.000186644	0.000578013	0.00033955
3374.34	-0.000542745	0.000327475	0.000386755	-0.000241224	-5.80103e-05	0.000180988	0.000581874	0.000348021
3375.61	-0.000555499	0.00031515	0.000412691	-0.000227648	-5.50231e-05	0.000175329	0.000586236	0.000357493
3376.89	-0.000568111	0.000301984	0.00043945	-0.000213072	-5.1001e-05	0.000169684	0.000591136	0.000368
3378.16	-0.000580553	0.000287983	0.000466975	-0.000197495	-4.59023e-05	0.000164072	0.00059661	0.000379575
3379.43	-0.000592797	0.00027316	0.000495205	-0.000180913	-3.96888e-05	0.000158515	0.000602695	0.00039225
3380.7	-0.000604813	0.000257532	0.000524076	-0.00016333	-3.23253e-05	0.000153035	0.000609428	0.000406052
3381.97	-0.000616571	0.000241123	0.000553517	-0.00014475	-2.37799e-05	0.00014766	0.000616844	0.000421008
3383.24	-0.000628038	0.000223962	0.000583457	-0.00012518	-1.40237e-05	0.000142419	0.00062498	0.00043714
3384.52	-0.000639179	0.000206083	0.000613818	-0.000104628	-3.02998e-06	0.000137342	0.000633872	0.000454469
3385.79	-0.000649959	0.000187526	0.000644521	-8.31061e-05	9.22545e-06	0.000132463	0.000643555	0.000473011
3387.06	-0.000660337	0.000168335	0.000675484	-6.06266e-05	2.27651e-05	0.00012782	0.000654065	0.000492781
3388.33	-0.000670273	0.000148561	0.000706622	-3.72037e-05	3.76102e-05	0.000123451	0.000665438	0.00051379
3389.6	-0.000679723	0.000128256	0.000737847	-1.28527e-05	5.3781e-05	0.000119397	0.000677709	0.000536043
3390.87	-0.00068864	0.000107479	0.000769071	1.24102e-05	7.12974e-05	0.000115699	0.000690914	0.000559545
3392.15	-0.000696974	8.62919e-05	0.000800203	3.85682e-05	9.01795e-05	0.000112403	0.000705088	0.000584296
3393.42	-0.000704672	6.47594e-05	0.000831153	6.5604e-05	0.000110448	0.000109554	0.000720269	0.000610289
3394.69	-0.000711681	4.29491e-05	0.000861828	9.35001e-05	0.000132125	0.000107196	0.000736494	0.000637518
3395.96	-0.00071794	2.09307e-05	0.000892136	0.000122239	0.000155233	0.000105375	0.000753802	0.000665969
3397.23	-0.000723392	-1.2241e-06	0.000921985	0.000151803	0.000179799	0.000104137	0.000772234	0.000695624
3398.5	-0.000727973	-2.34428e-05	0.000951283	0.000182176	0.000205851	0.000103525	0.000791833	0.00072646
3399.78	-0.000731619	-4.56519e-05	0.000979938	0.000213339	0.00023342	0.000103581	0.000812644	0.000758449
3401.05	-0.000734264	-6.77778e-05	0.00100786	0.000245276	0.00026254	0.000104344	0.000834714	0.000791557
3402.32	-0.000735841	-8.97468e-05	0.00103496	0.000277969	0.00029325	0.000105851	0.000858097	0.000825744
3403.59	-0.000736283	-0.000111486	0.00106116	0.0003114	0.000325591	0.000108132	0.000882849	0.000860963
3404.86	-0.000735522	-0.000132923	0.00108635	0.000345552	0.00035961	0.000111214	0.00090903	0.00089716
3406.13	-0.00073349	-0.000153987	0.00111047	0.000380405	0.000395357	0.000115119	0.000936707	0.000934273
3407.4	-0.000730119	-0.000174607	0.00113342	0.000415937	0.000432884	0.000119858	0.000965952	0.00097223
3408.68	-0.000725345	-0.000194714	0.00115513	0.000452125	0.000472251	0.000125439	0.000996843	0.00101095
3409.95	-0.000719102	-0.000214242	0.00117551	0.000488944	0.000513519	0.000131859	0.00102947	0.00105035
3411.22	-0.00071133	-0.000233122	0.0011945	0.000526363	0.000556752	0.000139106	0.00106392	0.00109031
3412.49	-0.000701967	-0.000251291	0.001212	0.000564348	0.000602018	0.000147158	0.00110029	0.00113073
3413.76	-0.00069096	-0.000268682	0.00122794	0.000602859	0.000649388	0.00015598	0.00113871	0.00117148
3415.03	-0.000678253	-0.000285232	0.00124225	0.000641849	0.000698934	0.000165528	0.00117927	0.00121241
3416.31	-0.000663799	-0.000300875	0.00125484	0.000681264	0.000750728	0.000175743	0.00122213	0.00125336
3417.58	-0.000647553	-0.000315547	0.00126565	0.000721041	0.000804845	0.000186554	0.0012674	0.00129416
3418.85	-0.000629475	-0.000329181	0.0012746	0.000761106	0.000861356	0.000197876	0.00131523	0.00133461
3420.12	-0.000609528	-0.000341711	0.00128159	0.000801375	0.000920333	0.000209606	0.00136579	0.00137448
3421.39	-0.000587683	-0.000353065	0.00128656	0.000841748	0.000981844	0.000221631	0.00141923	0.00141354
3422.66	-0.000563912	-0.000363173	0.00128941	0.000882115	0.00104595	0.000233817	0.00147573	0.00145152
3423.93	-0.000538194	-0.000371958	0.00129006	0.000922348	0.00111271	0.000246019	0.00153547	0.00148814
3425.21	-0.000510511	-0.00037934	0.00128841	0.000962301	0.00118219	0.000258072	0.00159864	0.00152307
3426.48	-0.000480849	-0.000385236	0.00128437	0.00100181	0.00125441	0.000269797	0.00166544	0.00155596
3427.75	-0.000449199	-0.000389557	0.00127782	0.0010407	0.00132941	0.000280995	0.00173608	0.00158645
3429.02	-0.000415552	-0.000392208	0.00126867	0.00107875	0.00140722	0.000291456	0.00181078	0.00161413
3430.29	-0.000379901	-0.000393089	0.00125679	0.00111575	0.00148785	0.000300949	0.00188975	0.00163854
3431.56	-0.000342242	-0.000392094	0.00124207	0.00115144	0.00157128	0.000309231	0.00197322	0.00165923
3432.84	-0.000302564	-0.000389109	0.00122437	0.00118554	0.00165751	0.000316042	0.00206144	0.00167567
3434.11	-0.000260859	-0.000384017	0.00120357	0.00121776	0.00174648	0.000321108	0.00215463	0.00168734
3435.38	-0.000217108	-0.000376689	0.00117953	0.00124777	0.00183816	0.000324145	0.00225306	0.00169364
3436.65	-0.000171289	-0.000366994	0.0011521	0.00127521	0.00193245	0.000324855	0.00235697	0.00169396
3437.92	-0.000123364	-0.000354791	0.00112113	0.0012997	0.00202926	0.000322931	0.00246663	0.00168766
3439.19	-7.32824e-05	-0.000339933	0.00108649	0.00132082	0.00212849	0.000318057	0.00258231	0.00167405
3440.46	-2.09747e-05	-0.000322268	0.00104803	0.00133813	0.00222998	0.000309915	0.00270427	0.00165242
3441.74	3.36535e-05	-0.000301636	0.00100561	0.00135117	0.00233359	0.000298181	0.00283282	0.00162201
3443.01	9.07256e-05	-0.000277872	0.000959096	0.00135943	0.00243912	0.000282532	0.00296824	0.00158206
3444.28	0.0001504	-0.000250804	0.000908361	0.00136239	0.00254639	0.000262652	0.00311084	0.00153176
3445.55	0.000212878	-0.000220257	0.0008533	0.00135949	0.00265517	0.000238229	0.00326094	0.00147028
3446.82	0.00027841	-0.00018605	0.000793825	0.00135016	0.00276523	0.000208966	0.00341888	0.00139679
3448.09	0.000347305	-0.000147998	0.000729873	0.00133379	0.00287631	0.000174585	0.00358501	0.00131043
3449.37	0.000419938	-0.000105915	0.000661413	0.00130975	0.00298816	0.000134828	0.00375969	0.00121033
3450.64	0.000496763	-5.96117e-05	0.000588455	0.00127741	0.00310052	8.94703e-05	0.00394333	0.00109563
3451.91	0.00057832	-8.8974e-06	0.000511052	0.00123611	0.0032131	3.83214e-05	0.00413634	0.000965472
3453.18	0.000665249	4.64164e-05	0.000429313	0.00118519	0.00332564	-1.87634e-05	0.00433915	0.000819002
3454.45	0.000758303	0.000106516	0.000343411	0.00112397	0.00343789	-8.18763e-05	0.00455226	0.000655398
3455.72	0.000858357	0.000171584	0.00025359	0.00105179	0.0035496	-0.000151048	0.00477615	0.000473868
3457	0.000966423	0.000241792	0.000160178	0.000968011	0.00366056	-0.00022624	0.00501136	0.000273662
3458.27	0.00108367	0.000317306	6.35937e-05	0.000871989	0.00377058	-0.000307329	0.00525847	5.40858e-05
3459.54	0.00121142	0.000398272	-3.56392e-05	0.000763129	0.00387953	-0.000394102	0.00551808	-0.000185488
3460.81	0.0013512	0.000484821	-0.000136885	0.00064088	0.00398734	-0.000486243	0.00579085	-0.000445606
3462.08	0.00150469	0.000577058	-0.000239386	0.000504749	0.00409399	-0.000583321	0.00607745	-0.000726722
3463.35	0.00167382	0.000675056	-0.000342247	0.000354318	0.00419955	-0.00068478	0.00637859	-0.00102918
3464.62	0.00186072	0.000778852	-0.000444436	0.000189264	0.00430419	-0.000789928	0.00669505	-0.00135319
3465.9	0.00206773	0.000888437	-0.000544765	9.37414e-06	0.00440821	-0.000897923	0.0070276	-0.00169884
3467.17	0.00229748	0.00100375	-0.00064189	-0.00018543	0.00451201	-0.00100777	0.00737706	-0.00206605
3468.44	0.0025528	0.00112466	-0.000734305	-0.000395075	0.00461615	-0.00111829	0.00774429	-0.00245458
3469.71	0.0028368	0.00125096	-0.000820333	-0.000619307	0.00472136	-0.00122815	0.00813012	-0.00286399
3470.98	0.00315284	0.00138237	-0.000898131	-0.000857675	0.00482851	-0.00133582	0.00853545	-0.00329365
3472.25	0.00350454	0.00151852	-0.000965686	-0.0011095	0.00493872	-0.00143958	0.00896114	-0.00374273
3473.53	0.00389578	0.0016589	-0.00102082	-0.00137387	0.00505327	-0.00153754	0.00940806	-0.00421017
3474.8	0.00433064	0.00180291	-0.00106121	-0.00164958	0.00517368	-0.0016276	0.00987705	-0.00469468
3476.07	0.00481349	0.00194983	-0.00108436	-0.00193517	0.00530171	-0.00170747	0.0103689	-0.00519476
3477.34	0.00534886	0.00209879	-0.00108768	-0.00222884	0.00543936	-0.0017747	0.0108844	-0.00570864
3478.61	0.00594148	0.00224877	-0.00106843	-0.00252851	0.00558886	-0.00182666	0.0114242	-0.00623435
3479.88	0.00659624	0.00239864	-0.0010238	-0.00283173	0.00575272	-0.00186055	0.011989	-0.00676967
3481.16	0.00731813	0.0025471	-0.000950905	-0.00313577	0.00593366	-0.00187345	0.0125791	-0.00731217
3482.43	0.00811223	0.00269273	-0.000846841	-0.00343751	0.00613469	-0.0018623	0.0131951	-0.00785922
3483.7	0.00898363	0.00283395	-0.000708689	-0.00373357	0.00635902	-0.00182397	0.013837	-0.00840798
3484.97	0.00993739	0.00296909	-0.000533576	-0.00402023	0.00661006	-0.00175525	0.0145049	-0.00895547
3486.24	0.0109785	0.00309638	-0.000318707	-0.00429349	0.00689145	-0.00165289	0.0151986	-0.00949853
3487.51	0.0121117	0.00321397	-6.14091e-05	-0.00454913	0.00720696	-0.00151366	0.0159177	-0.0100339
3488.78	0.0133416	0.00331999	0.000240819	-0.00478271	0.00756048	-0.00133435	0.0166616	-0.0105583
3490.06	0.0146724	0.00341253	0.000590263	-0.00498964	0.007956	-0.00111185	0.0174293	-0.0110682
3491.33	0.0161081	0.00348978	0.000988942	-0.00516524	0.00839751	-0.000843149	0.0182195	-0.0115602
3492.6	0.0176519	0.00354998	0.00143856	-0.00530482	0.008889	-0.000525424	0.0190308	-0.012031
3493.87	0.0193066	0.00359155	0.00194047	-0.00540374	0.00943434	-0.000156048	0.0198611	-0.0124772
3495.14	0.0210744	0.0036131	0.0024956	-0.0054575	0.0100373	0.000267345	0.0207082	-0.0128955
3496.41	0.0229566	0.00361356	0.00310446	-0.00546181	0.0107012	0.000746823	0.0215696	-0.0132827
3497.69	0.0249538	0.00359214	0.00376703	-0.00541274	0.0114295	0.00128411	0.022442	-0.0136358
3498.96	0.0270655	0.00354852	0.00448281	-0.00530673	0.0122247	0.00188052	0.0233222	-0.013952
3500.23	0.0292902	0.00348279	0.00525072	-0.00514077	0.0130892	0.00253697	0.0242063	-0.0142286
3501.5	0.0316254	0.00339561	0.00606913	-0.00491243	0.0140247	0.00325388	0.0250901	-0.0144632
3502.77	0.0340671	0.00328819	0.00693581	-0.00461996	0.0150322	0.00403113	0.0259692	-0.0146537
3504.04	0.0366104	0.00316236	0.00784791	-0.00426242	0.0161122	0.00486809	0.0268386	-0.0147981
3505.32	0.0392486	0.00302059	0.00880201	-0.00383967	0.0172641	0.00576349	0.0276932	-0.0148948
3506.59	0.041974	0.002866	0.00979408	-0.00335249	0.0184865	0.00671546	0.0285275	-0.0149424
3507.86	0.0447771	0.00270236	0.0108195	-0.00280262	0.0197769	0.00772143	0.0293358	-0.0149398
3509.13	0.047647	0.00253405	0.0118731	-0.00219277	0.0211321	0.00877816	0.0301123	-0.0148864
3510.4	0.0505711	0.00236602	0.0129492	-0.00152662	0.0225475	0.00988166	0.0308509	-0.0147816
3511.67	0.0535354	0.00220373	0.0140415	-0.000808872	0.0240174	0.0110272	0.0315457	-0.0146253
3512.94	0.0565242	0.00205303	0.0151433	-4.5148e-05	0.0255351	0.0122092	0.0321906	-0.0144177
3514.22	0.0595202	0.00192008	0.0162477	0.000758015	0.0270925	0.0134214	0.0327797	-0.0141593
3515.49	0.0625044	0.00181117	0.0173471	0.00159325	0.0286803	0.0146566	0.0333071	-0.013851
3516.76	0.0654567	0.0017326	0.0184339	0.00245244	0.0302882	0.0159069	0.0337674	-0.0134941
3518.03	0.0683552	0.00169046	0.0194999	0.00332688	0.0319046	0.0171634	0.0341552	-0.0130903
3519.3	0.0711769	0.0016905	0.0205372	0.00420735	0.0335168	0.0184167	0.0344659	-0.0126417
3520.57	0.0738975	0.00173784	0.0215374	0.0050843	0.035111	0.0196563	0.034695	-0.0121507
3521.85	0.0764917	0.00183686	0.0224924	0.00594802	0.0366726	0.0208713	0.0348387	-0.0116206
3523.12	0.0789335	0.00199091	0.0233939	0.00678882	0.0381859	0.0220499	0.0348938	-0.0110547
3524.39	0.081196	0.00220215	0.024234	0.00759722	0.0396348	0.0231798	0.0348579	-0.0104571
3525.66	0.0832523	0.00247135	0.0250047	0.00836411	0.0410024	0.0242481	0.0347291	-0.0098325
3526.93	0.0850752	0.00279772	0.0256986	0.00908104	0.0422714	0.0252419	0.0345063	-0.00918606
3528.2	0.0866376	0.00317876	0.0263086	0.00974031	0.0434244	0.0261476	0.0341893	-0.00852354
3529.48	0.0879133	0.00361015	0.0268279	0.0103352	0.0444439	0.0269518	0.0337787	-0.00785128
3530.75	0.0888768	0.00408567	0.0272507	0.0108602	0.0453128	0.0276414	0.0332757	-0.00717618
3532.02	0.0895038	0.00459715	0.0275713	0.0113112	0.0460142	0.0282033	0.0326826	-0.00650566
3533.29	0.0897719	0.00513451	0.027785	0.0116852	0.0465322	0.028625	0.0320023	-0.00584761
3534.56	0.0896606	0.00568582	0.027888	0.0119813	0.0468517	0.0288951	0.0312384	-0.00521036
3535.83	0.0891519	0.00623737	0.0278771	0.0121998	0.0469589	0.0290029	0.0303952	-0.00460253
3537.1	0.0882305	0.00677387	0.0277502	0.0123429	0.0468414	0.0289391	0.0294779	-0.00403299
3538.38	0.0868845	0.00727868	0.0275062	0.0124146	0.0464887	0.028696	0.028492	-0.00351073
3539.65	0.0851052	0.00773401	0.0271448	0.0124204	0.0458922	0.0282675	0.0274436	-0.00304468
3540.92	0.082888	0.0081213	0.0266669	0.0123677	0.0450455	0.0276495	0.0263392	-0.00264362
3542.19	0.0802322	0.00842151	0.0260747	0.0122652	0.0439447	0.0268403	0.0251857	-0.00231597
3543.46	0.0771414	0.00861552	0.0253711	0.0121231	0.0425882	0.0258402	0.0239902	-0.00206966
3544.73	0.0736236	0.00868453	0.0245603	0.0119528	0.0409775	0.0246522	0.0227599	-0.00191192
3546.01	0.0696913	0.00861045	0.0236477	0.0117667	0.0391166	0.0232819	0.0215023	-0.00184913
3547.28	0.0653615	0.00837636	0.0226394	0.0115782	0.0370125	0.0217374	0.0202246	-0.00188666
3548.55	0.0606557	0.00796685	0.0215428	0.0114008	0.0346749	0.0200296	0.0189341	-0.00202868
3549.82	0.0555996	0.00736848	0.0203661	0.0112485	0.0321166	0.0181717	0.0176379	-0.00227805
3551.09	0.050223	0.00657013	0.0191182	0.0111352	0.0293529	0.0161795	0.0163427	-0.00263617
3552.36	0.0445597	0.00556328	0.017809	0.0110742	0.0264018	0.0140712	0.015055	-0.00310292
3553.63	0.0386467	0.00434233	0.0164487	0.0110784	0.0232836	0.0118669	0.0137811	-0.00367653
3554.91	0.0325241	0.00290484	0.0150482	0.0111594	0.0200208	0.00958857	0.0125265	-0.00435361
3556.18	0.0262347	0.00125164	0.0136186	0.0113276	0.0166377	0.00725955	0.0112966	-0.00512908
3557.45	0.019823	-0.000613045	0.0121714	0.0115919	0.0131604	0.0049044	0.0100961	-0.00599626
3558.72	0.0133353	-0.00268155	0.0107179	0.0119592	0.0096158	0.00254839	0.00892933	-0.00694686
3559.99	0.00681856	-0.00494287	0.00926938	0.0124346	0.00603197	0.000217082	0.00780006	-0.00797116
3561.26	0.000319999	-0.00738273	0.00783682	0.013021	0.00243721	-0.00206409	0.00671153	-0.00905807
3562.54	-0.00611351	-0.0099838	0.00643078	0.0137187	-0.00114015	-0.00427024	0.0056665	-0.0101954
3563.81	-0.0124361	-0.012726	0.00506124	0.014526	-0.00467218	-0.00637747	0.00466721	-0.0113698
3565.08	-0.0186035	-0.0155866	0.00373744	0.0154387	-0.00813176	-0.00836328	0.00371544	-0.0125674
3566.35	-0.0245734	-0.0185409	0.00246778	0.0164503	-0.011493	-0.0102069	0.00281253	-0.0137737
3567.62	-0.0303064	-0.0215624	0.0012597	0.0175519	-0.0147314	-0.0118899	0.00195939	-0.0149738
3568.89	-0.0357661	-0.0246234	0.000119629	0.0187326	-0.0178246	-0.0133959	0.00115654	-0.0161529
3570.16	-0.0409195	-0.0276954	-0.000947152	0.0199798	-0.0207523	-0.0147116	0.00040415	-0.0172964
3571.44	-0.0457374	-0.0307494	-0.00193651	0.0212788	-0.0234966	-0.0158264	-0.000297913	-0.0183901
3572.71	-0.0501948	-0.0337567	-0.00284547	0.022614	-0.0260421	-0.0167329	-0.00095005	-0.0194206
3573.98	-0.054271	-0.0366891	-0.00367229	0.0239683	-0.0283765	-0.0174265	-0.00155291	-0.0203755
3575.25	-0.0579495	-0.0395197	-0.00441635	0.0253241	-0.0304899	-0.0179061	-0.0021073	-0.0212435
3576.52	-0.0612183	-0.0422227	-0.00507817	0.0266632	-0.0323756	-0.0181734	-0.00261421	-0.0220143
3577.79	-0.0640697	-0.0447745	-0.0056593	0.0279676	-0.0340296	-0.0182331	-0.00307473	-0.0226797
3579.07	-0.0665002	-0.0471534	-0.0061623	0.0292194	-0.0354506	-0.0180928	-0.00348999	-0.0232325
3580.34	-0.0685104	-0.0493403	-0.00659057	0.0304013	-0.0366399	-0.0177627	-0.00386121	-0.0236676
3581.61	-0.0701048	-0.0513188	-0.00694829	0.0314972	-0.0376015	-0.0172551	-0.00418958	-0.0239813
3582.88	-0.0712914	-0.0530753	-0.00724027	0.0324921	-0.0383413	-0.0165845	-0.00447627	-0.0241719
3584.15	-0.0720814	-0.054599	-0.00747183	0.0333725	-0.0388675	-0.015767	-0.00472241	-0.0242393
3585.42	-0.0724888	-0.0558823	-0.00764866	0.0341267	-0.0391898	-0.0148201	-0.00492905	-0.0241852
3586.7	-0.0725303	-0.0569203	-0.0077767	0.0347451	-0.0393193	-0.0137623	-0.00509717	-0.0240126
3587.97	-0.0722246	-0.0577113	-0.00786199	0.0352201	-0.0392686	-0.0126127	-0.00522762	-0.0237263
3589.24	-0.0715923	-0.0582562	-0.00791055	0.0355462	-0.0390508	-0.0113907	-0.00532118	-0.0233324
3590.51	-0.0706552	-0.0585583	-0.00792826	0.0357201	-0.0386796	-0.0101156	-0.0053785	-0.0228382
3591.78	-0.0694364	-0.0586237	-0.00792078	0.0357411	-0.0381692	-0.00880645	-0.00540012	-0.0222519
3593.05	-0.0679595	-0.0584602	-0.00789342	0.0356102	-0.0375336	-0.0074815	-0.00538651	-0.0215827
3594.32	-0.0662484	-0.0580779	-0.00785106	0.0353308	-0.0367868	-0.0061582	-0.00533802	-0.0208406
3595.6	-0.0643272	-0.0574883	-0.00779814	0.0349081	-0.0359421	-0.00485284	-0.00525498	-0.0200358
3596.87	-0.0622199	-0.0567043	-0.00773853	0.0343492	-0.0350125	-0.00358039	-0.00513764	-0.0191792
3598.14	-0.0599499	-0.0557397	-0.00767557	0.0336628	-0.0340101	-0.00235438	-0.00498627	-0.0182814
3599.41	-0.0575401	-0.0546094	-0.00761203	0.0328589	-0.0329463	-0.00118675	-0.00480115	-0.0173534
3600.68	-0.0550127	-0.0533284	-0.00755007	0.0319485	-0.0318313	-8.7836e-05	-0.00458259	-0.0164057
3601.95	-0.052389	-0.0519123	-0.00749133	0.0309437	-0.0306746	0.000933702	-0.00433102	-0.0154486
3603.23	-0.0496893	-0.0503764	-0.00743687	0.0298572	-0.0294847	0.00187086	-0.00404698	-0.0144919
3604.5	-0.0469329	-0.048736	-0.00738728	0.028702	-0.028269	0.00271826	-0.00373116	-0.0135447
3605.77	-0.044138	-0.047006	-0.00734269	0.0274912	-0.0270339	0.00347209	-0.00338447	-0.0126156
3607.04	-0.0413218	-0.0452007	-0.0073028	0.0262379	-0.0257853	0.00413002	-0.00300802	-0.0117124
3608.31	-0.0385002	-0.0433336	-0.00726698	0.0249548	-0.024528	0.00469112	-0.00260319	-0.0108421
3609.58	-0.0356882	-0.0414177	-0.0072343	0.0236541	-0.023266	0.0051557	-0.00217165	-0.0100107
3610.86	-0.0328996	-0.0394649	-0.0072036	0.0223476	-0.0220031	0.00552524	-0.00171535	-0.00922353
3612.13	-0.0301474	-0.0374864	-0.00717353	0.0210458	-0.0207421	0.00580222	-0.00123657	-0.00848496
3613.4	-0.0274433	-0.0354923	-0.00714265	0.0197586	-0.0194859	0.00599	-0.000737909	-0.00779851
3614.67	-0.0247982	-0.0334918	-0.00710944	0.0184949	-0.0182368	0.00609271	-0.000222288	-0.00716689
3615.94	-0.0222221	-0.0314935	-0.00707234	0.0172624	-0.0169968	0.00611507	0.00030706	-0.006592
3617.21	-0.0197239	-0.0295046	-0.00702983	0.0160677	-0.0157682	0.00606235	0.000846602	-0.006075
3618.49	-0.0173118	-0.0275319	-0.00698045	0.0149164	-0.0145528	0.00594016	0.00139253	-0.00561637
3619.76	-0.0149931	-0.0255812	-0.00692279	0.013813	-0.0133528	0.00575444	0.00194078	-0.00521597
3621.03	-0.0127741	-0.0236577	-0.00685557	0.0127608	-0.0121702	0.0055113	0.00248708	-0.00487307
3622.3	-0.0106606	-0.021766	-0.00677761	0.0117622	-0.0110074	0.00521698	0.00302701	-0.00458649
3623.57	-0.00865724	-0.01991	-0.00668784	0.0108188	-0.00986674	0.00487777	0.00355599	-0.00435461
3624.84	-0.00676793	-0.0180932	-0.00658533	0.00993116	-0.00875081	0.00449993	0.00406941	-0.00417546
3626.11	-0.00499575	-0.0163185	-0.00646926	0.00909917	-0.00766239	0.00408969	0.00456261	-0.0040468
3627.39	-0.00334295	-0.0145888	-0.00633892	0.00832205	-0.00660441	0.00365316	0.00503098	-0.00396615
3628.66	-0.00181087	-0.0129063	-0.00619369	0.00759843	-0.00557998	0.00319633	0.00547004	-0.00393089
3629.93	-0.000399994	-0.0112731	-0.00603306	0.00692648	-0.00459231	0.00272504	0.00587542	-0.00393826
3631.2	0.00089008	-0.00969113	-0.00585657	0.00630397	-0.00364474	0.00224493	0.006243	-0.00398546
3632.47	0.00206065	-0.00816214	-0.00566384	0.00572837	-0.00274067	0.00176151	0.00656891	-0.00406967
3633.74	0.00311393	-0.00668772	-0.00545454	0.00519691	-0.00188353	0.00128004	0.00684961	-0.00418807
3635.02	0.004053	-0.00526936	-0.00522838	0.00470668	-0.00107673	0.00080562	0.0070819	-0.00433789
3636.29	0.00488188	-0.00390849	-0.00498509	0.00425463	-0.000323654	0.000343113	0.00726304	-0.00451641
3637.56	0.00560543	-0.00260645	-0.00472444	0.00383769	0.000372434	-0.000102819	0.00739068	-0.00472099
3638.83	0.00622942	-0.00136452	-0.00444624	0.00345274	0.00100839	-0.000527736	0.00746299	-0.00494907
3640.1	0.00676043	-0.00018396	-0.00415032	0.0030967	0.00158123	-0.000927429	0.00747863	-0.0051982
3641.37	0.00720585	0.00093406	-0.00383653	0.00276651	0.00208822	-0.00129792	0.00743677	-0.00546599
3642.64	0.00757382	0.00198841	-0.00350478	0.00245915	0.00252682	-0.00163547	0.00733713	-0.00575013
3643.92	0.00787318	0.00297803	-0.00315506	0.00217166	0.00289482	-0.00193661	0.00717997	-0.00604841
3645.19	0.00811343	0.00390194	-0.00278739	0.00190114	0.00319031	-0.00219813	0.00696611	-0.00635866
3646.46	0.00830459	0.00475925	-0.00240189	0.00164475	0.00341171	-0.00241708	0.00669687	-0.00667876
3647.73	0.00845721	0.00554916	-0.00199878	0.00139967	0.00355785	-0.00259082	0.00637414	-0.00700664
3649	0.00858218	0.00627102	-0.00157839	0.00116315	0.00362793	-0.00271702	0.00600029	-0.00734024
3650.27	0.00869071	0.0069243	-0.00114117	0.000932466	0.0036216	-0.00279365	0.0055782	-0.00767753
3651.55	0.0087942	0.00750864	-0.00068771	0.000704937	0.00353898	-0.00281903	0.00511122	-0.00801644
3652.82	0.00890409	0.00802389	-0.000218726	0.000477916	0.00338064	-0.00279179	0.00460311	-0.00835492
3654.09	0.00903182	0.00847007	0.000264924	0.000248795	0.0031477	-0.00271095	0.00405807	-0.00869087
3655.36	0.00918865	0.00884745	0.000762251	1.50209e-05	0.00284176	-0.00257587	0.00348064	-0.00902218
3656.63	0.00938557	0.00915656	0.00127215	-0.000225897	0.00246499	-0.00238629	0.00287572	-0.00934667
3657.9	0.00963316	0.0093982	0.00179341	-0.000476364	0.00202012	-0.00214232	0.00224847	-0.00966214
3659.17	0.00994151	0.00957349	0.00232475	-0.00073867	0.00151044	-0.00184445	0.00160432	-0.00996634
3660.45	0.0103201	0.00968386	0.00286485	-0.00101497	0.000939831	-0.00149354	0.000948902	-0.010257
3661.72	0.0107776	0.00973111	0.00341238	-0.00130723	0.000312748	-0.00109083	0.000288011	-0.0105317
3662.99	0.0113219	0.00971741	0.00396605	-0.0016172	-0.000365773	-0.000637919	-0.000372436	-0.0107881
3664.26	0.01196	0.00964535	0.00452465	-0.00194637	-0.00109013	-0.000136764	-0.00102645	-0.0110237
3665.53	0.0126979	0.00951791	0.00508711	-0.00229591	-0.00185417	0.000410338	-0.001668	-0.0112362
3666.8	0.0135405	0.00933854	0.00565256	-0.00266667	-0.00265122	0.00100076	-0.00229107	-0.011423
3668.08	0.0144917	0.00911114	0.00622037	-0.00305904	-0.00347412	0.00163157	-0.00288969	-0.0115816
3669.35	0.0155541	0.00884008	0.00679018	-0.00347302	-0.00431526	0.00229957	-0.00345798	-0.0117094
3670.62	0.0167292	0.00853022	0.00736198	-0.0039081	-0.00516665	0.00300128	-0.00399019	-0.011804
3671.89	0.0180174	0.0081869	0.00793612	-0.00436324	-0.00601995	0.00373301	-0.0044807	-0.0118629
3673.16	0.0194178	0.00781597	0.00851337	-0.00483688	-0.00686659	0.00449087	-0.00492414	-0.0118833
3674.43	0.0209287	0.00742372	0.00909489	-0.00532688	-0.00769782	0.00527084	-0.00531532	-0.011863
3675.71	0.0225469	0.00701697	0.00968227	-0.00583052	-0.00850476	0.00606874	-0.00564934	-0.0117993
3676.98	0.0242685	0.00660294	0.0102775	-0.00634453	-0.00927858	0.00688036	-0.00592157	-0.0116898
3678.25	0.0260884	0.0061893	0.0108829	-0.00686506	-0.0100105	0.00770143	-0.00612772	-0.0115321
3679.52	0.028001	0.0057841	0.0115013	-0.00738774	-0.010692	0.00852772	-0.00626385	-0.0113238
3680.79	0.0299997	0.00539571	0.0121356	-0.00790772	-0.0113149	0.00935505	-0.00632638	-0.0110628
3682.06	0.032077	0.00503281	0.0127889	-0.0084197	-0.0118712	0.0101794	-0.00631215	-0.0107467
3683.33	0.0342253	0.00470427	0.0134646	-0.00891805	-0.0123537	0.0109968	-0.00621844	-0.0103737
3684.61	0.0364362	0.00441908	0.014166	-0.00939683	-0.0127556	0.0118036	-0.00604302	-0.00994177
3685.88	0.038701	0.00418629	0.0148961	-0.00984992	-0.0130709	0.0125965	-0.00578411	-0.00944931
3687.15	0.0410107	0.00401489	0.015658	-0.0102711	-0.0132943	0.0133724	-0.00544053	-0.00889486
3688.42	0.0433563	0.00391369	0.0164542	-0.0106543	-0.0134216	0.0141284	-0.00501161	-0.00827725
3689.69	0.0457286	0.00389124	0.0172867	-0.0109935	-0.0134491	0.0148624	-0.00449732	-0.00759563
3690.96	0.0481182	0.00395566	0.018157	-0.0112829	-0.0133746	0.0155724	-0.00389825	-0.00684949
3692.24	0.050516	0.00411455	0.0190657	-0.0115172	-0.0131964	0.0162569	-0.00321565	-0.00603874
3693.51	0.0529128	0.00437483	0.0200128	-0.0116918	-0.0129142	0.0169152	-0.00245149	-0.00516373
3694.78	0.0552999	0.00474267	0.020997	-0.0118025	-0.0125286	0.0175466	-0.00160841	-0.00422527
3696.05	0.0576684	0.00522329	0.0220164	-0.0118461	-0.0120414	0.0181513	-0.000689847	-0.00322472
3697.32	0.0600099	0.0058209	0.0230676	-0.01182	-0.0114551	0.0187298	0.000300065	-0.00216394
3698.59	0.0623161	0.00653858	0.0241465	-0.0117229	-0.0107735	0.0192831	0.00135642	-0.00104537
3699.86	0.0645789	0.00737816	0.0252478	-0.0115544	-0.010001	0.0198127	0.00247356	0.000128018
3701.14	0.0667908	0.00834022	0.0263653	-0.0113152	-0.00914329	0.0203205	0.00364513	0.0013527
3702.41	0.0689441	0.00942397	0.0274916	-0.0110071	-0.00820634	0.0208086	0.00486407	0.00262465
3703.68	0.0710317	0.0106273	0.0286188	-0.0106332	-0.00719703	0.0212795	0.00612267	0.00393938
3704.95	0.0730467	0.0119466	0.0297381	-0.0101974	-0.00612272	0.0217359	0.00741268	0.00529198
3706.22	0.0749825	0.013377	0.0308403	-0.00970497	-0.00499117	0.0221807	0.00872532	0.00667725
3707.49	0.0768328	0.0149126	0.0319159	-0.00916196	-0.00381043	0.0226167	0.0100514	0.00808977
3708.77	0.0785915	0.0165459	0.0329552	-0.00857537	-0.0025887	0.0230469	0.0113815	0.009524
3710.04	0.0802531	0.0182687	0.0339486	-0.0079529	-0.00133418	0.0234739	0.0127059	0.0109744
3711.31	0.0818123	0.0200716	0.0348869	-0.00730286	-5.49347e-05	0.0239004	0.014015	0.0124358
3712.58	0.0832643	0.0219449	0.0357616	-0.00663395	0.00124123	0.0243285	0.0152991	0.013903
3713.85	0.0846047	0.023878	0.0365645	-0.00595514	0.00254693	0.0247602	0.016549	0.0153715
3715.12	0.0858296	0.0258603	0.037289	-0.00527536	0.00385529	0.0251971	0.0177557	0.0168375
3716.4	0.086936	0.027881	0.0379292	-0.00460343	0.00516009	0.02564	0.0189108	0.0182977
3717.67	0.0879211	0.0299296	0.0384808	-0.00394777	0.00645583	0.0260897	0.0200066	0.0197501
3718.94	0.088783	0.0319959	0.0389406	-0.00331625	0.00773786	0.0265461	0.0210362	0.0211933
3720.21	0.0895206	0.0340707	0.0393074	-0.00271597	0.00900241	0.0270088	0.0219937	0.0226274
3721.48	0.0901336	0.0361454	0.0395812	-0.00215313	0.0102467	0.0274768	0.0228741	0.0240535
3722.75	0.0906225	0.0382126	0.0397637	-0.00163292	0.0114687	0.0279487	0.0236735	0.025474
3724.03	0.0909887	0.0402664	0.0398582	-0.00115932	0.0126678	0.0284228	0.0243895	0.0268926
3725.3	0.0912343	0.042302	0.0398693	-0.000735104	0.0138439	0.0288969	0.0250207	0.0283142
3726.57	0.0913627	0.0443165	0.0398031	-0.000361745	0.0149981	0.0293687	0.0255667	0.0297449
3727.84	0.0913778	0.0463084	0.0396668	-3.94009e-05	0.0161324	0.0298357	0.0260289	0.031192
3729.11	0.0912845	0.0482777	0.0394689	0.000233045	0.0172493	0.0302955	0.0264093	0.0326635
3730.38	0.0910884	0.0502263	0.0392185	0.000457971	0.0183524	0.0307456	0.0267113	0.0341684
3731.65	0.0907958	0.0521574	0.0389254	0.000638915	0.0194455	0.0311839	0.0269395	0.0357164
3732.93	0.0904136	0.0540758	0.0386002	0.000780504	0.0205331	0.0316085	0.0270992	0.0373175
3734.2	0.0899494	0.0559874	0.0382535	0.000888321	0.0216199	0.032018	0.0271966	0.0389818
3735.47	0.0894108	0.0578992	0.0378962	0.000968791	0.0227106	0.0324116	0.0272388	0.0407193
3736.74	0.0888058	0.0598191	0.0375392	0.00102905	0.0238098	0.032789	0.0272333	0.04254
3738.01	0.0881428	0.0617558	0.0371933	0.00107683	0.0249222	0.0331506	0.0271881	0.0444529
3739.28	0.0874297	0.063718	0.0368693	0.00112034	0.0260514	0.0334978	0.0271116	0.0464665
3740.56	0.0866746	0.0657151	0.0365775	0.00116813	0.0272008	0.0338326	0.0270124	0.048588
3741.83	0.0858854	0.067756	0.0363283	0.00122908	0.0283726	0.0341576	0.0268993	0.0508236
3743.1	0.0850692	0.0698495	0.0361319	0.00131231	0.0295679	0.0344765	0.0267809	0.0531778
3744.37	0.0842332	0.072004	0.0359982	0.00142714	0.0307867	0.0347936	0.0266659	0.0556536
3745.64	0.0833838	0.0742273	0.0359374	0.00158313	0.0320271	0.0351139	0.0265627	0.0582523
3746.91	0.0825268	0.0765261	0.0359597	0.00179007	0.0332858	0.0354429	0.0264795	0.0609732
3748.19	0.0816676	0.0789065	0.0360756	0.00205805	0.0345575	0.0357866	0.0264242	0.0638137
3749.46	0.080811	0.0813738	0.0362958	0.00239756	0.0358349	0.0361513	0.0264041	0.0667695
3750.73	0.0799613	0.083932	0.0366317	0.0028195	0.0371086	0.0365435	0.0264265	0.0698339
3752	0.0791222	0.0865843	0.0370953	0.00333532	0.0383672	0.0369699	0.0264977	0.0729988
3753.27	0.0782971	0.089333	0.037699	0.00395707	0.039597	0.0374368	0.0266239	0.0762538
3754.54	0.0774892	0.0921794	0.0384561	0.00469742	0.0407824	0.0379504	0.0268106	0.079587
3755.81	0.0767014	0.095124	0.0393804	0.0055697	0.0419057	0.0385163	0.0270626	0.0829847
3757.09	0.0759363	0.0981663	0.0404861	0.00658788	0.0429474	0.0391395	0.0273842	0.0864317
3758.36	0.0751967	0.101305	0.0417877	0.00776644	0.0438866	0.0398242	0.0277787	0.0899115
3759.63	0.0744855	0.104539	0.0433	0.00912026	0.0447009	0.0405736	0.028249	0.0934061
3760.9	0.0738055	0.107866	0.0450373	0.0106644	0.0453673	0.0413897	0.0287969	0.0968968
3762.17	0.0731598	0.111281	0.0470134	0.0124137	0.0458623	0.0422735	0.0294233	0.100364
3763.44	0.0725515	0.114781	0.0492411	0.0143825	0.0461624	0.0432245	0.0301283	0.103787
3764.72	0.0719842	0.118361	0.0517318	0.0165844	0.0462448	0.0442406	0.030911	0.107145
3765.99	0.0714612	0.122014	0.0544947	0.0190313	0.0460882	0.0453185	0.0317693	0.110417
3767.26	0.070986	0.125732	0.0575368	0.0217331	0.0456727	0.0464532	0.0327002	0.113582
3768.53	0.0705618	0.129508	0.0608618	0.0246973	0.0449815	0.047638	0.0336995	0.116619
3769.8	0.0701915	0.13333	0.0644701	0.0279279	0.0440006	0.0488648	0.0347622	0.119507
3771.07	0.0698775	0.137186	0.0683583	0.0314252	0.0427201	0.0501238	0.035882	0.122228
3772.34	0.0696215	0.14106	0.0725184	0.0351849	0.0411343	0.0514039	0.0370518	0.124762
3773.62	0.0694241	0.144935	0.076938	0.0391979	0.0392427	0.0526924	0.0382637	0.127091
3774.89	0.0692847	0.148791	0.0815998	0.0434495	0.0370501	0.0539753	0.0395089	0.1292
3776.16	0.0692012	0.152604	0.0864813	0.0479191	0.0345671	0.0552376	0.0407782	0.131073
3777.43	0.0691697	0.156349	0.0915554	0.05258	0.03181	0.056463	0.0420618	0.132699
3778.7	0.0691844	0.159995	0.0967895	0.0573993	0.0288017	0.0576346	0.0433496	0.134067
3779.97	0.0692376	0.16351	0.102147	0.0623377	0.0255706	0.0587348	0.0446315	0.135169
3781.25	0.069319	0.166858	0.107586	0.0673501	0.0221511	0.0597456	0.0458974	0.135997
3782.52	0.0694165	0.170001	0.11306	0.0723855	0.018583	0.0606487	0.0471373	0.13655
3783.79	0.0695153	0.172897	0.118523	0.0773879	0.0149108	0.0614259	0.0483417	0.136825
3785.06	0.0695987	0.175503	0.123921	0.0822968	0.0111832	0.0620596	0.0495013	0.136825
3786.33	0.069648	0.177775	0.1292	0.0870484	0.00745199	0.0625324	0.0506076	0.136552
3787.6	0.0696428	0.179666	0.134306	0.0915761	0.00377148	0.0628281	0.0516524	0.136014
3788.87	0.0695612	0.181131	0.139183	0.0958121	0.000196974	0.0629315	0.0526283	0.135217
3790.15	0.0693803	0.182124	0.143775	0.0996885	-0.00321618	0.062829	0.0535282	0.134173
3791.42	0.069077	0.182601	0.148028	0.103138	-0.00641385	0.0625085	0.0543455	0.132891
3792.69	0.0686278	0.182521	0.151889	0.106098	-0.00934438	0.0619601	0.0550739	0.131386
3793.96	0.0680102	0.181845	0.15531	0.108505	-0.0119597	0.0611758	0.055707	0.129671
3795.23	0.0672028	0.18054	0.158243	0.110307	-0.0142168	0.0601501	0.0562386	0.12776
3796.5	0.0661861	0.178577	0.160648	0.111453	-0.0160782	0.0588801	0.0566619	0.125668
3797.78	0.0649431	0.175933	0.162487	0.111901	-0.0175135	0.0573654	0.0569699	0.123408
3799.05	0.06346	0.172592	0.163728	0.11162	-0.0184998	0.0556086	0.0571547	0.120994
3800.32	0.0617268	0.168547	0.164347	0.110584	-0.0190226	0.0536149	0.0572074	0.118439
3801.59	0.0597375	0.163796	0.164323	0.108779	-0.0190758	0.0513925	0.0571181	0.115754
3802.86	0.0574909	0.158349	0.163645	0.106201	-0.0186621	0.0489523	0.0568759	0.112949
3804.13	0.0549908	0.152222	0.162306	0.102857	-0.0177933	0.0463079	0.0564685	0.110033
3805.41	0.0522462	0.145443	0.160308	0.098762	-0.0164893	0.0434755	0.0558825	0.107012
3806.68	0.0492714	0.138044	0.157658	0.0939436	-0.0147782	0.0404738	0.0551034	0.103892
3807.95	0.0460861	0.130071	0.154372	0.0884374	-0.0126956	0.0373234	0.0541158	0.100676
3809.22	0.0427151	0.121575	0.150471	0.0822883	-0.0102833	0.0340472	0.0529038	0.0973662
3810.49	0.0391883	0.112616	0.145984	0.0755492	-0.00758886	0.0306694	0.0514512	0.0939645
3811.76	0.0355399	0.10326	0.140945	0.0682802	-0.00466403	0.0272157	0.0497417	0.0904708
3813.04	0.0318082	0.0935806	0.135395	0.0605472	-0.00156367	0.0237127	0.0477601	0.086885
3814.31	0.028035	0.0836545	0.129379	0.0524211	0.00165553	0.0201874	0.045492	0.0832069
3815.58	0.0242647	0.0735639	0.122949	0.0439762	0.00493642	0.0166674	0.0429247	0.0794366
3816.85	0.0205433	0.0633936	0.11616	0.0352891	0.00822262	0.0131799	0.0400482	0.0755751
3818.12	0.0169184	0.0532297	0.109072	0.0264377	0.0114598	0.00975143	0.0368549	0.0716246
3819.39	0.0134371	0.0431592	0.101747	0.0174993	0.0145967	0.00640787	0.0333408	0.0675889
3820.66	0.0101461	0.0332676	0.0942511	0.00855032	0.0175864	0.00317373	0.0295059	0.0634738
3821.94	0.00709028	0.0236388	0.0866518	-0.000335561	0.0203871	7.19728e-05	0.0253546	0.0592873
3823.21	0.00431191	0.0143532	0.0790177	-0.00908789	0.0229625	-0.00287631	0.0208956	0.0550401
3824.48	0.00184989	0.0054866	0.0714182	-0.0176404	0.0252829	-0.0056521	0.016143	0.0507451
3825.75	-0.000261056	-0.00289051	0.0639223	-0.0259319	0.0273252	-0.00823874	0.0111158	0.0464184
3827.02	-0.00199107	-0.0107142	0.056598	-0.0339064	0.029073	-0.010622	0.00583803	0.0420784
3828.29	-0.00331571	-0.0179276	0.0495116	-0.0415143	0.030517	-0.0127903	0.000338933	0.037746
3829.57	-0.0042164	-0.0244821	0.0427267	-0.0487118	0.0316541	-0.0147348	-0.00534761	0.0334444
3830.84	-0.00468083	-0.0303372	0.0363037	-0.0554618	0.0324879	-0.0164492	-0.0111833	0.0291987
3832.11	-0.00470309	-0.0354616	0.0302988	-0.0617335	0.0330274	-0.0179301	-0.0171257	0.0250354
3833.38	-0.00428378	-0.0398328	0.0247634	-0.0675025	0.033287	-0.0191765	-0.0231294	0.0209822
3834.65	-0.00342998	-0.0434377	0.0197438	-0.0727506	0.0332853	-0.0201901	-0.0291457	0.017067
3835.92	-0.00215503	-0.0462722	0.01528	-0.0774656	0.0330446	-0.0209748	-0.0351246	0.0133179
3837.19	-0.000478254	-0.0483412	0.0114057	-0.0816409	0.0325903	-0.021537	-0.0410143	0.00976218
3838.47	0.00157546	-0.0496581	0.00814749	-0.0852749	0.0319494	-0.0218847	-0.0467631	0.00642596
3839.74	0.00397616	-0.0502445	0.00552493	-0.0883711	0.0311503	-0.0220279	-0.0523197	0.00333352
3841.01	0.00668942	-0.0501295	0.00354992	-0.0909371	0.0302218	-0.0219781	-0.0576342	0.000506788
3842.28	0.00967701	-0.0493491	0.00222679	-0.0929845	0.0291923	-0.0217481	-0.062659	-0.00203514
3843.55	0.0128976	-0.0479455	0.00155214	-0.094528	0.0280891	-0.0213516	-0.0673493	-0.00427642
3844.82	0.0163075	-0.0459662	0.00151505	-0.0955856	0.026938	-0.020803	-0.0716642	-0.00620484
3846.1	0.0198613	-0.0434634	0.0020972	-0.0961774	0.0257627	-0.0201175	-0.0755671	-0.00781204
3847.37	0.0235131	-0.0404927	0.00327315	-0.0963256	0.0245843	-0.0193101	-0.0790263	-0.00909377
3848.64	0.0272167	-0.0371127	0.00501074	-0.0960542	0.0234212	-0.0183962	-0.0820155	-0.0100499
3849.91	0.0309263	-0.0333838	0.00727163	-0.0953883	0.0222889	-0.0173909	-0.0845142	-0.0106846
3851.18	0.0345979	-0.0293674	0.0100119	-0.0943537	0.0211998	-0.0163087	-0.0865076	-0.0110058
3852.45	0.0381892	-0.0251253	0.0131827	-0.0929771	0.0201633	-0.0151639	-0.0879871	-0.0110258
3853.73	0.0416604	-0.0207183	0.0167309	-0.0912856	0.0191858	-0.0139699	-0.0889502	-0.0107601
3855	0.0449746	-0.0162062	0.0205999	-0.0893061	0.0182709	-0.0127394	-0.0894003	-0.0102277
3856.27	0.0480986	-0.0116468	0.0247307	-0.0870657	0.0174199	-0.0114842	-0.0893466	-0.00945066
3857.54	0.0510028	-0.00709499	0.0290624	-0.0845911	0.0166316	-0.0102152	-0.0888038	-0.00845334
3858.81	0.0536613	-0.00260264	0.0335332	-0.0819088	0.015903	-0.00894228	-0.0877915	-0.00726223
3860.08	0.0560529	0.00178209	0.0380814	-0.0790446	0.0152294	-0.00767436	-0.0863341	-0.0059053
3861.35	0.0581604	0.00601514	0.0426459	-0.0760238	0.0146049	-0.00641942	-0.0844601	-0.00441155
3862.63	0.0599707	0.0100568	0.0471676	-0.0728712	0.0140229	-0.00518448	-0.0822014	-0.00281045
3863.9	0.0614752	0.0138721	0.0515895	-0.0696105	0.0134759	-0.00397566	-0.0795932	-0.0011315
3865.17	0.0626693	0.0174308	0.0558578	-0.0662651	0.0129566	-0.00279825	-0.0766728	0.000596321
3866.44	0.0635524	0.0207075	0.0599225	-0.0628572	0.0124575	-0.00165676	-0.0734794	0.00234496
3867.71	0.0641274	0.023682	0.063738	-0.0594082	0.0119716	-0.000554979	-0.0700532	0.00408772
3868.98	0.0644009	0.0263388	0.0672635	-0.0559387	0.0114924	0.000503915	-0.0664352	0.00579964
3870.26	0.0643824	0.0286671	0.0704632	-0.0524684	0.0110143	0.00151731	-0.062666	0.00745779
3871.53	0.0640843	0.0306609	0.0733072	-0.0490159	0.0105323	0.00248309	-0.058786	0.00904154
3872.8	0.0635213	0.0323187	0.0757711	-0.0455987	0.0100429	0.00339954	-0.0548344	0.0105327
3874.07	0.0627105	0.0336428	0.0778364	-0.0422335	0.00954316	0.00426532	-0.0508488	0.0119159
3875.34	0.0616703	0.0346398	0.0794904	-0.0389356	0.00903158	0.00507936	-0.0468649	0.0131783
3876.61	0.0604207	0.0353194	0.0807264	-0.0357194	0.00850755	0.00584087	-0.0429162	0.0143099
3877.89	0.0589826	0.0356948	0.0815431	-0.0325978	0.00797149	0.00654925	-0.0390337	0.0153035
3879.16	0.0573774	0.0357817	0.0819446	-0.0295829	0.00742474	0.00720411	-0.0352454	0.0161544
3880.43	0.055627	0.0355984	0.08194	-0.0266851	0.00686948	0.00780518	-0.0315765	0.0168606
3881.7	0.0537533	0.0351649	0.0815432	-0.0239138	0.00630855	0.00835238	-0.0280489	0.0174224
3882.97	0.0517776	0.034503	0.080772	-0.0212769	0.00574535	0.00884572	-0.0246816	0.0178423
3884.24	0.0497209	0.0336355	0.0796483	-0.018781	0.00518369	0.00928539	-0.0214903	0.0181247
3885.51	0.0476034	0.032586	0.0781968	-0.0164313	0.00462765	0.00967169	-0.0184875	0.0182758
3886.79	0.0454443	0.0313784	0.0764449	-0.0142318	0.00408142	0.0100051	-0.0156827	0.0183032
3888.06	0.0432616	0.0300367	0.0744222	-0.0121849	0.00354919	0.0102862	-0.0130825	0.0182159
3889.33	0.0410721	0.0285845	0.0721595	-0.0102921	0.00303499	0.0105158	-0.0106907	0.0180236
3890.6	0.0388912	0.0270447	0.0696886	-0.00855316	0.00254261	0.0106949	-0.00850842	0.0177367
3891.87	0.0367327	0.0254394	0.0670419	-0.00696696	0.00207549	0.0108246	-0.00653445	0.0173663
3893.14	0.0346091	0.0237896	0.0642513	-0.00553113	0.00163663	0.0109063	-0.00476539	0.0169234
3894.41	0.0325312	0.0221148	0.0613484	-0.00424226	0.00122856	0.0109415	-0.00319593	0.0164191
3895.69	0.0305084	0.0204331	0.0583635	-0.00309595	0.000853257	0.0109319	-0.00181906	0.0158643
3896.96	0.0285485	0.018761	0.0553258	-0.00208697	0.000512166	0.0108796	-0.000626351	0.0152695
3898.23	0.0266579	0.0171131	0.0522625	-0.00120931	0.000206154	0.0107867	0.0003918	0.0146448
3899.5	0.0248415	0.0155024	0.0491989	-0.000456341	-6.44555e-05	0.0106554	0.00124593	0.0139994
3900.77	0.0231032	0.0139399	0.0461583	0.000179104	-0.000299868	0.0104882	0.00194727	0.013342
3902.05	0.0214452	0.0124353	0.0431613	0.000704581	-0.000500778	0.0102878	0.00250751	0.0126805
3903.32	0.019869	0.0109959	0.0402264	0.00112793	-0.000668319	0.0100567	0.00293862	0.0120217
3904.59	0.0183747	0.00962796	0.0373693	0.00145715	-0.000804014	0.00979793	0.0032526	0.0113718
3905.86	0.0169619	0.0083358	0.0346035	0.00170031	-0.000909708	0.00951417	0.00346137	0.010736
3907.13	0.0156291	0.00712242	0.0319401	0.0018654	-0.000987511	0.00920834	0.00357659	0.0101188
3908.4	0.0143742	0.00598947	0.0293876	0.0019603	-0.00103972	0.00888328	0.00360952	0.00952377
3909.67	0.0131945	0.00493741	0.0269525	0.00199264	-0.00106878	0.00854182	0.0035709	0.00895368
3910.95	0.0120869	0.00396564	0.0246393	0.00196974	-0.00107719	0.00818672	0.00347092	0.00841069
3912.22	0.011048	0.00307266	0.0224505	0.00189857	-0.00106746	0.00782063	0.00331907	0.00789631
3913.49	0.0100739	0.00225619	0.020387	0.00178568	-0.00104206	0.0074461	0.00312416	0.00741146
3914.76	0.00916067	0.00151332	0.0184481	0.00163718	-0.00100339	0.00706553	0.00289423	0.00695658
3916.03	0.00830435	0.000840631	0.0166319	0.00145867	-0.000953713	0.00668118	0.00263658	0.00653168
3917.3	0.00750084	0.000234348	0.0149355	0.00125528	-0.000895127	0.00629512	0.00235775	0.00613641
3918.57	0.00674611	-0.000309575	0.013355	0.00103164	-0.000829562	0.00590924	0.00206355	0.00577014
3919.85	0.00603623	-0.00079534	0.0118857	0.000791888	-0.000758748	0.00552527	0.00175904	0.00543202
3921.12	0.00536741	-0.00122721	0.0105225	0.000539666	-0.000684207	0.00514472	0.00144863	0.00512103
3922.39	0.004736	-0.00160945	0.00925987	0.000278168	-0.000607251	0.00476892	0.00113605	0.00483603
3923.66	0.00413858	-0.00194623	0.00809208	1.015e-05	-0.000528985	0.00439901	0.000824463	0.0045758
3924.93	0.00357195	-0.00224158	0.00701323	-0.000262037	-0.00045031	0.00403596	0.000516452	0.00433909
3926.2	0.00303314	-0.00249938	0.00601745	-0.000536416	-0.00037194	0.00368056	0.00021412	0.00412466
3927.48	0.00251942	-0.00272326	0.00509893	-0.000811345	-0.000294412	0.00333345	-8.08767e-05	0.00393125
3928.75	0.00202831	-0.00291664	0.00425203	-0.00108548	-0.000218104	0.00299511	-0.000367278	0.00375767
3930.02	0.00155756	-0.0030827	0.00347135	-0.00135775	-0.000143255	0.00266589	-0.000644163	0.00360278
3931.29	0.00110517	-0.00322432	0.00275173	-0.00162731	-6.99818e-05	0.00234604	-0.000910905	0.00346546
3932.56	0.00066937	-0.00334418	0.0020883	-0.00189351	1.6998e-06	0.00203567	-0.00116712	0.0033447
3933.83	0.000248584	-0.00344466	0.00147652	-0.00215585	7.18557e-05	0.00173482	-0.00141264	0.00323952
3935.11	-0.000158549	-0.00352791	0.000912173	-0.002414	0.000140616	0.00144346	-0.00164745	0.00314902
3936.38	-0.000553208	-0.00359587	0.000391365	-0.00266771	0.000208156	0.00116146	-0.00187167	0.00307235
3937.65	-0.000936406	-0.00365022	-8.94765e-05	-0.00291684	0.000274684	0.000888686	-0.00208552	0.00300872
3938.92	-0.001309	-0.00369249	-0.000533613	-0.00316128	0.000340423	0.000624928	-0.00228931	0.00295739
3940.19	-0.00167172	-0.00372397	-0.000944011	-0.00340101	0.000405601	0.000369957	-0.00248339	0.00291766
3941.46	-0.00202515	-0.00374583	-0.00132336	-0.00363601	0.000470441	0.000123523	-0.00266813	0.00288886
3942.74	-0.0023698	-0.00375907	-0.00167408	-0.00386632	0.000535152	-0.000114639	-0.00284394	0.00287037
3944.01	-0.00270608	-0.00376455	-0.00199837	-0.00409195	0.00059992	-0.000344805	-0.00301123	0.00286156
3945.28	-0.00303429	-0.00376303	-0.0022982	-0.00431295	0.000664909	-0.000567248	-0.0031704	0.00286187
3946.55	-0.00335471	-0.00375516	-0.00257536	-0.00452935	0.00073025	-0.000782243	-0.00332184	0.0028707
3947.82	-0.00366754	-0.0037415	-0.00283144	-0.00474118	0.000796046	-0.000990057	-0.00346592	0.00288752
3949.09	-0.00397292	-0.00372253	-0.00306788	-0.00494847	0.000862365	-0.00119095	-0.00360301	0.00291177
3950.36	-0.00427098	-0.00369869	-0.00328601	-0.00515124	0.000929246	-0.00138517	-0.00373343	0.00294291
3951.64	-0.0045618	-0.00367034	-0.003487	-0.0053495	0.000996696	-0.00157296	-0.00385749	0.00298041
3952.91	-0.00484545	-0.0036378	-0.00367193	-0.00554325	0.00106469	-0.00175454	-0.00397548	0.00302375
3954.18	-0.00512198	-0.00360137	-0.00384178	-0.00573248	0.00113319	-0.00193012	-0.00408767	0.00307242
3955.45	-0.0053914	-0.0035613	-0.00399744	-0.00591717	0.00120211	-0.00209992	-0.00419428	0.00312591
3956.72	-0.00565375	-0.00351782	-0.00413976	-0.00609733	0.00127136	-0.00226411	-0.00429556	0.00318372
3957.99	-0.00590905	-0.00347114	-0.0042695	-0.00627291	0.00134084	-0.00242287	-0.0043917	0.00324536
3959.27	-0.0061573	-0.00342147	-0.00438735	-0.00644389	0.00141041	-0.00257636	-0.00448289	0.00331036
3960.54	-0.00639853	-0.003369	-0.00449399	-0.00661026	0.00147994	-0.00272476	-0.00456931	0.00337825
3961.81	-0.00663275	-0.00331389	-0.00459004	-0.00677198	0.00154928	-0.00286819	-0.00465112	0.00344859
3963.08	-0.00685998	-0.00325632	-0.00467608	-0.00692903	0.00161828	-0.00300679	-0.00472848	0.00352094
3964.35	-0.00708024	-0.00319646	-0.00475266	-0.0070814	0.00168679	-0.0031407	-0.00480152	0.00359489
3965.62	-0.00729357	-0.00313447	-0.0048203	-0.00722906	0.00175464	-0.00327004	-0.00487039	0.00367004
3966.9	-0.0075	-0.00307051	-0.0048795	-0.007372	0.00182169	-0.00339491	-0.00493521	0.00374602
3968.17	-0.00769958	-0.00300474	-0.00493075	-0.00751022	0.00188778	-0.00351543	-0.00499611	0.00382246
3969.44	-0.00789236	-0.0029373	-0.00497448	-0.00764371	0.00195277	-0.0036317	-0.0050532	0.00389905
3970.71	-0.0080784	-0.00286837	-0.00501113	-0.00777249	0.00201652	-0.00374382	-0.00510662	0.00397546
3971.98	-0.00825777	-0.00279809	-0.00504113	-0.00789657	0.0020789	-0.00385188	-0.00515646	0.00405141
3973.25	-0.00843055	-0.00272661	-0.00506487	-0.00801596	0.0021398	-0.00395597	-0.00520285	0.00412664
3974.52	-0.00859682	-0.00265408	-0.00508274	-0.0081307	0.0021991	-0.00405618	-0.0052459	0.0042009
3975.8	-0.00875667	-0.00258066	-0.00509512	-0.00824082	0.00225671	-0.00415259	-0.00528572	0.00427399
3977.07	-0.00891021	-0.00250649	-0.00510236	-0.00834636	0.00231254	-0.00424529	-0.00532241	0.00434569
3978.34	-0.00905755	-0.00243172	-0.00510481	-0.00844739	0.00236651	-0.00433437	-0.0053561	0.00441584
3979.61	-0.0091988	-0.00235647	-0.0051028	-0.00854396	0.00241856	-0.00441989	-0.00538688	0.0044843
3980.88	-0.00933409	-0.00228091	-0.00509667	-0.00863614	0.00246864	-0.00450195	-0.00541487	0.00455092
3982.15	-0.00946354	-0.00220515	-0.00508671	-0.00872399	0.00251671	-0.00458062	-0.00544017	0.00461561
3983.42	-0.0095873	-0.00212932	-0.00507323	-0.00880761	0.00256274	-0.00465599	-0.00546291	0.00467827
3984.7	-0.00970549	-0.00205356	-0.00505652	-0.00888708	0.00260672	-0.00472813	-0.00548318	0.00473884
3985.97	-0.00981828	-0.00197798	-0.00503684	-0.0089625	0.00264863	-0.00479713	-0.00550109	0.00479726
3987.24	-0.0099258	-0.0019027	-0.00501448	-0.00903396	0.00268849	-0.00486306	-0.00551676	0.00485348
3988.51	-0.0100282	-0.00182782	-0.00498968	-0.00910157	0.00272631	-0.00492602	-0.0055303	0.00490751
3989.78	-0.0101257	-0.00175346	-0.00496268	-0.00916545	0.00276211	-0.00498608	-0.00554181	0.00495931
3991.06	-0.0102183	-0.0016797	-0.00493373	-0.0092257	0.00279592	-0.00504334	-0.0055514	0.0050089
3992.33	-0.0103064	-0.00160665	-0.00490303	-0.00928245	0.00282777	-0.00509787	-0.00555918	0.0050563
3993.6	-0.0103899	-0.00153438	-0.00487081	-0.00933581	0.00285772	-0.00514976	-0.00556525	0.00510153
3994.87	-0.0104692	-0.00146299	-0.00483727	-0.00938592	0.00288581	-0.00519911	-0.00556973	0.00514462
3996.14	-0.0105443	-0.00139254	-0.00480259	-0.00943289	0.0029121	-0.00524599	-0.00557271	0.00518563
3997.41	-0.0106155	-0.0013231	-0.00476696	-0.00947686	0.00293666	-0.00529051	-0.0055743	0.0052246
3998.68	-0.0106829	-0.00125475	-0.00473054	-0.00951797	0.00295953	-0.00533274	-0.00557459	0.00526159
3999.96	-0.0107466	-0.00118752	-0.0046935	-0.00955634	0.0029808	-0.00537278	-0.0055737	0.00529666
4001.23	-0.0108068	-0.00112149	-0.00465599	-0.0095921	0.00300053	-0.00541072	-0.0055717	0.00532989
4002.5	-0.0108637	-0.00105668	-0.00461816	-0.00962538	0.0030188	-0.00544664	-0.00556871	0.00536133
4003.77	-0.0109175	-0.000993155	-0.00458012	-0.00965633	0.00303567	-0.00548065	-0.00556481	0.00539107
4005.04	-0.0109682	-0.000930939	-0.00454202	-0.00968506	0.00305122	-0.00551281	-0.00556009	0.00541917
4006.31	-0.0110161	-0.000870065	-0.00450396	-0.00971171	0.00306554	-0.00554323	-0.00555465	0.00544571
4007.58	-0.0110614	-0.000810559	-0.00446604	-0.00973641	0.00307868	-0.00557199	-0.00554855	0.00547077
4008.86	-0.011104	-0.000752443	-0.00442837	-0.00975928	0.00309072	-0.00559918	-0.00554189	0.00549443
4010.13	-0.0111443	-0.000695734	-0.00439104	-0.00978045	0.00310174	-0.00562487	-0.00553474	0.00551676
4011.4	-0.0111824	-0.000640445	-0.00435413	-0.00980003	0.00311181	-0.00564916	-0.00552718	0.00553784
4012.67	-0.0112183	-0.000586584	-0.00431772	-0.00981816	0.003121	-0.00567212	-0.00551927	0.00555773
4013.94	-0.0112522	-0.000534157	-0.00428186	-0.00983493	0.00312937	-0.00569384	-0.00551109	0.00557652
4015.22	-0.0112843	-0.000483163	-0.00424664	-0.00985046	0.00313699	-0.00571438	-0.00550269	0.00559428
4016.49	-0.0113147	-0.000433602	-0.00421209	-0.00986486	0.00314393	-0.00573382	-0.00549415	0.00561107
4017.76	-0.0113434	-0.000385466	-0.00417827	-0.00987824	0.00315023	-0.00575224	-0.00548551	0.00562695
4019.03	-0.0113707	-0.000338747	-0.00414523	-0.00989069	0.00315597	-0.00576971	-0.00547682	0.005642
4020.3	-0.0113967	-0.000293433	-0.00411299	-0.00990231	0.00316119	-0.00578629	-0.00546815	0.00565627
4021.57	-0.0114213	-0.000249509	-0.00408159	-0.00991319	0.00316595	-0.00580205	-0.00545953	0.00566983
4022.84	-0.0114449	-0.000206957	-0.00405106	-0.00992342	0.0031703	-0.00581705	-0.00545099	0.00568273
4024.12	-0.0114673	-0.000165758	-0.00402141	-0.00993308	0.00317427	-0.00583135	-0.0054426	0.00569502
4025.39	-0.0114888	-0.000125889	-0.00399267	-0.00994225	0.00317793	-0.005845	-0.00543436	0.00570675
4026.66	-0.0115095	-8.73266e-05	-0.00396485	-0.00995099	0.00318129	-0.00585807	-0.00542632	0.00571797
4027.93	-0.0115293	-5.00449e-05	-0.00393795	-0.00995938	0.00318441	-0.00587059	-0.00541851	0.00572873
4029.2	-0.0115485	-1.40157e-05	-0.00391199	-0.00996748	0.00318731	-0.00588262	-0.00541093	0.00573906
4030.47	-0.011567	2.07893e-05	-0.00388695	-0.00997534	0.00319003	-0.00589421	-0.00540363	0.005749
4031.74	-0.0115849	5.44008e-05	-0.00386284	-0.00998303	0.0031926	-0.00590538	-0.0053966	0.00575859
4033.02	-0.0116024	8.685e-05	-0.00383965	-0.00999058	0.00319503	-0.00591619	-0.00538987	0.00576787
4034.29	-0.0116194	0.000118169	-0.00381737	-0.00999804	0.00319736	-0.00592667	-0.00538344	0.00577685
4035.56	-0.011636	0.000148391	-0.00379599	-0.0100054	0.00319959	-0.00593686	-0.00537732	0.00578557
4036.83	-0.0116522	0.000177549	-0.0037755	-0.0100128	0.00320176	-0.00594677	-0.00537151	0.00579405
4038.1	-0.0116681	0.000205677	-0.00375588	-0.0100202	0.00320387	-0.00595645	-0.00536602	0.0058023
4039.37	-0.0116838	0.000232808	-0.00373712	-0.0100277	0.00320593	-0.00596591	-0.00536084	0.00581036
4040.65	-0.0116993	0.000258978	-0.00371918	-0.0100351	0.00320796	-0.00597517	-0.00535597	0.00581823
4041.92	-0.0117145	0.000284219	-0.00370205	-0.0100427	0.00320997	-0.00598427	-0.0053514	0.00582593
4043.19	-0.0117295	0.000308565	-0.00368571	-0.0100503	0.00321195	-0.00599321	-0.00534713	0.00583346
4044.46	-0.0117444	0.000332049	-0.00367012	-0.010058	0.00321392	-0.006002	-0.00534314	0.00584084
4045.73	-0.0117591	0.000354703	-0.00365528	-0.0100659	0.00321587	-0.00601067	-0.00533943	0.00584807
4047	-0.0117737	0.000376558	-0.00364114	-0.0100738	0.00321781	-0.00601922	-0.00533597	0.00585515
4048.28	-0.0117881	0.000397646	-0.00362768	-0.0100818	0.00321974	-0.00602766	-0.00533275	0.00586209
4049.55	-0.0118024	0.000417994	-0.00361488	-0.0100899	0.00322166	-0.00603599	-0.00532976	0.00586888
4050.82	-0.0118166	0.000437633	-0.00360271	-0.010098	0.00322355	-0.00604423	-0.00532699	0.00587553
4052.09	-0.0118306	0.000456588	-0.00359114	-0.0101062	0.00322543	-0.00605236	-0.0053244	0.00588203
4053.36	-0.0118445	0.000474886	-0.00358013	-0.0101145	0.00322727	-0.0060604	-0.00532199	0.00588837
4054.63	-0.0118582	0.000492552	-0.00356968	-0.0101229	0.00322909	-0.00606834	-0.00531974	0.00589456
4055.91	-0.0118718	0.000509609	-0.00355975	-0.0101312	0.00323087	-0.00607618	-0.00531762	0.00590059
4057.18	-0.0118852	0.000526077	-0.00355031	-0.0101396	0.0032326	-0.00608392	-0.00531563	0.00590644
4058.45	-0.0118984	0.000541977	-0.00354134	-0.010148	0.00323429	-0.00609156	-0.00531373	0.00591211
4059.72	-0.0119114	0.000557328	-0.00353281	-0.0101563	0.00323591	-0.00609908	-0.00531192	0.0059176
4060.99	-0.0119242	0.000572146	-0.00352471	-0.0101646	0.00323748	-0.00610649	-0.00531018	0.00592288
4062.26	-0.0119368	0.000586447	-0.00351701	-0.0101728	0.00323897	-0.00611377	-0.00530849	0.00592797
4063.53	-0.0119491	0.000600244	-0.0035097	-0.010181	0.00324039	-0.00612093	-0.00530684	0.00593284
4064.81	-0.0119612	0.000613551	-0.00350274	-0.010189	0.00324172	-0.00612795	-0.00530521	0.00593749
4066.08	-0.011973	0.000626378	-0.00349614	-0.010197	0.00324296	-0.00613483	-0.00530358	0.0059419
4067.35	-0.0119845	0.000638736	-0.00348986	-0.0102048	0.00324412	-0.00614156	-0.00530196	0.00594609
4068.62	-0.0119957	0.00065063	-0.0034839	-0.0102124	0.00324517	-0.00614814	-0.00530032	0.00595003
4069.89	-0.0120065	0.00066207	-0.00347825	-0.0102199	0.00324612	-0.00615456	-0.00529866	0.00595371
4071.16	-0.0120171	0.000673061	-0.00347288	-0.0102273	0.00324697	-0.0061608	-0.00529697	0.00595715
4072.43	-0.0120272	0.000683607	-0.00346781	-0.0102344	0.00324771	-0.00616688	-0.00529525	0.00596032
4073.71	-0.0120371	0.000693712	-0.003463	-0.0102414	0.00324834	-0.00617278	-0.00529348	0.00596323
4074.98	-0.0120465	0.00070338	-0.00345847	-0.0102481	0.00324886	-0.0061785	-0.00529167	0.00596588
4076.25	-0.0120556	0.000712611	-0.0034542	-0.0102547	0.00324928	-0.00618403	-0.00528982	0.00596826
4077.52	-0.0120643	0.000721408	-0.00345019	-0.010261	0.00324958	-0.00618937	-0.00528792	0.00597038
4078.79	-0.0120727	0.000729771	-0.00344644	-0.0102671	0.00324977	-0.00619453	-0.00528599	0.00597223
4080.07	-0.0120806	0.0007377	-0.00344295	-0.010273	0.00324986	-0.00619949	-0.00528401	0.00597382
4081.34	-0.0120882	0.000745196	-0.00343971	-0.0102787	0.00324985	-0.00620426	-0.00528199	0.00597516
4082.61	-0.0120954	0.000752258	-0.00343673	-0.0102842	0.00324975	-0.00620883	-0.00527994	0.00597624
4083.88	-0.0121023	0.000758885	-0.00343402	-0.0102894	0.00324954	-0.00621322	-0.00527787	0.00597707
4085.15	-0.0121087	0.000765077	-0.00343156	-0.0102945	0.00324926	-0.00621741	-0.00527578	0.00597766
4086.42	-0.0121148	0.000770834	-0.00342938	-0.0102993	0.00324888	-0.00622142	-0.00527368	0.00597802
4087.69	-0.0121206	0.000776155	-0.00342747	-0.010304	0.00324844	-0.00622525	-0.00527157	0.00597815
4088.97	-0.012126	0.00078104	-0.00342583	-0.0103085	0.00324792	-0.00622889	-0.00526948	0.00597807
4090.24	-0.0121311	0.00078549	-0.00342447	-0.0103129	0.00324735	-0.00623237	-0.0052674	0.00597779
4091.51	-0.0121359	0.000789504	-0.0034234	-0.0103171	0.00324671	-0.00623567	-0.00526535	0.00597731
4092.78	-0.0121404	0.000793085	-0.00342262	-0.0103211	0.00324604	-0.00623882	-0.00526334	0.00597665
4094.05	-0.0121447	0.000796234	-0.00342214	-0.0103251	0.00324532	-0.0062418	-0.00526137	0.00597582
4095.32	-0.0121486	0.000798952	-0.00342195	-0.0103289	0.00324457	-0.00624464	-0.00525946	0.00597483
4096.59	-0.0121523	0.000801244	-0.00342208	-0.0103326	0.0032438	-0.00624733	-0.00525762	0.0059737
4097.87	-0.0121558	0.000803112	-0.00342251	-0.0103363	0.00324301	-0.0062499	-0.00525586	0.00597243
4099.14	-0.012159	0.00080456	-0.00342325	-0.0103399	0.00324222	-0.00625233	-0.00525418	0.00597103
4100.41	-0.0121621	0.000805595	-0.00342431	-0.0103434	0.00324142	-0.00625465	-0.00525259	0.00596953
4101.68	-0.0121649	0.00080622	-0.00342569	-0.0103469	0.00324063	-0.00625686	-0.00525111	0.00596793
4102.95	-0.0121676	0.000806442	-0.00342739	-0.0103504	0.00323985	-0.00625896	-0.00524973	0.00596623
4104.23	-0.0121702	0.000806268	-0.00342941	-0.0103538	0.00323909	-0.00626097	-0.00524846	0.00596447
4105.5	-0.0121726	0.000805706	-0.00343174	-0.0103573	0.00323835	-0.00626288	-0.00524731	0.00596263
4106.77	-0.0121749	0.000804764	-0.00343439	-0.0103607	0.00323764	-0.00626472	-0.00524629	0.00596073
4108.04	-0.0121771	0.00080345	-0.00343736	-0.0103642	0.00323696	-0.00626648	-0.00524539	0.00595878
4109.31	-0.0121791	0.000801774	-0.00344064	-0.0103677	0.00323631	-0.00626818	-0.00524461	0.00595679
4110.58	-0.0121811	0.000799745	-0.00344423	-0.0103713	0.00323571	-0.00626981	-0.00524397	0.00595476
4111.85	-0.012183	0.000797372	-0.00344812	-0.0103749	0.00323514	-0.00627138	-0.00524344	0.00595269
4113.13	-0.0121849	0.000794668	-0.00345231	-0.0103785	0.00323461	-0.0062729	-0.00524305	0.0059506
4114.4	-0.0121867	0.000791641	-0.00345679	-0.0103822	0.00323413	-0.00627437	-0.00524277	0.00594849
4115.67	-0.0121884	0.000788302	-0.00346156	-0.0103859	0.00323369	-0.00627579	-0.00524261	0.00594636
4116.94	-0.01219	0.000784662	-0.00346659	-0.0103897	0.00323329	-0.00627718	-0.00524257	0.00594421
4118.21	-0.0121917	0.000780732	-0.0034719	-0.0103935	0.00323293	-0.00627852	-0.00524264	0.00594203
4119.48	-0.0121932	0.000776521	-0.00347746	-0.0103974	0.00323261	-0.00627983	-0.00524281	0.00593984
4120.75	-0.0121947	0.000772041	-0.00348326	-0.0104013	0.00323233	-0.00628109	-0.00524308	0.00593763
4122.03	-0.0121962	0.000767302	-0.0034893	-0.0104053	0.00323207	-0.00628232	-0.00524343	0.0059354
4123.3	-0.0121976	0.000762311	-0.00349557	-0.0104092	0.00323185	-0.00628352	-0.00524387	0.00593314
4124.57	-0.0121989	0.000757079	-0.00350206	-0.0104133	0.00323166	-0.00628468	-0.00524438	0.00593086
4125.84	-0.0122002	0.000751615	-0.00350875	-0.0104173	0.00323148	-0.0062858	-0.00524497	0.00592854
4127.11	-0.0122014	0.000745925	-0.00351563	-0.0104213	0.00323133	-0.00628688	-0.00524561	0.00592619
4128.38	-0.0122025	0.000740018	-0.0035227	-0.0104254	0.00323118	-0.00628792	-0.0052463	0.00592379
4129.65	-0.0122036	0.000733899	-0.00352995	-0.0104295	0.00323105	-0.00628892	-0.00524704	0.00592135
4130.93	-0.0122045	0.000727573	-0.00353736	-0.0104335	0.00323092	-0.00628987	-0.00524782	0.00591886
4132.2	-0.0122054	0.000721047	-0.00354493	-0.0104375	0.00323079	-0.00629078	-0.00524863	0.00591631
4133.47	-0.0122062	0.000714322	-0.00355265	-0.0104415	0.00323065	-0.00629164	-0.00524946	0.0059137
4134.74	-0.0122068	0.000707403	-0.00356051	-0.0104454	0.0032305	-0.00629245	-0.00525032	0.00591102
4136.01	-0.0122074	0.000700291	-0.00356851	-0.0104494	0.00323035	-0.0062932	-0.00525119	0.00590827
4137.29	-0.0122078	0.000692988	-0.00357665	-0.0104532	0.00323017	-0.0062939	-0.00525208	0.00590544
4138.56	-0.0122082	0.000685492	-0.00358491	-0.010457	0.00322997	-0.00629454	-0.00525298	0.00590254
4139.83	-0.0122084	0.000677803	-0.0035933	-0.0104607	0.00322975	-0.00629511	-0.00525389	0.00589955
4141.1	-0.0122084	0.00066992	-0.00360181	-0.0104644	0.00322951	-0.00629563	-0.00525481	0.00589648
4142.37	-0.0122084	0.000661839	-0.00361045	-0.010468	0.00322924	-0.00629608	-0.00525574	0.00589332
4143.64	-0.0122082	0.000653557	-0.00361921	-0.0104716	0.00322893	-0.00629647	-0.00525669	0.00589007
4144.91	-0.0122079	0.00064507	-0.0036281	-0.010475	0.00322861	-0.00629679	-0.00525766	0.00588674
4146.19	-0.0122074	0.000636371	-0.00363712	-0.0104784	0.00322825	-0.00629704	-0.00525866	0.00588331
4147.46	-0.0122069	0.000627456	-0.00364628	-0.0104817	0.00322786	-0.00629723	-0.00525968	0.00587981
4148.73	-0.0122062	0.000618318	-0.00365557	-0.010485	0.00322745	-0.00629736	-0.00526075	0.00587622
4150	-0.0122054	0.000608951	-0.00366502	-0.0104882	0.00322701	-0.00629741	-0.00526186	0.00587256
4151.27	-0.0122045	0.000599345	-0.00367461	-0.0104914	0.00322654	-0.00629741	-0.00526304	0.00586882
4152.54	-0.0122035	0.000589496	-0.00368437	-0.0104945	0.00322606	-0.00629734	-0.00526428	0.00586501
4153.81	-0.0122024	0.000579393	-0.00369431	-0.0104976	0.00322557	-0.00629722	-0.0052656	0.00586115
4155.09	-0.0122013	0.000569029	-0.00370443	-0.0105006	0.00322506	-0.00629704	-0.00526701	0.00585724
4156.36	-0.0122001	0.000558397	-0.00371474	-0.0105037	0.00322455	-0.00629681	-0.00526853	0.00585328
4157.63	-0.0121988	0.000547488	-0.00372525	-0.0105067	0.00322404	-0.00629653	-0.00527017	0.0058493
4158.9	-0.0121975	0.000536295	-0.00373599	-0.0105098	0.00322353	-0.0062962	-0.00527195	0.00584529
4160.17	-0.0121962	0.000524811	-0.00374695	-0.0105129	0.00322304	-0.00629584	-0.00527387	0.00584127
4161.45	-0.0121949	0.000513028	-0.00375816	-0.0105161	0.00322257	-0.00629545	-0.00527596	0.00583726
4162.72	-0.0121936	0.000500941	-0.00376961	-0.0105193	0.00322212	-0.00629502	-0.00527822	0.00583325
4163.99	-0.0121924	0.000488543	-0.00378133	-0.0105226	0.00322171	-0.00629458	-0.00528068	0.00582928
4165.26	-0.0121912	0.000475831	-0.00379333	-0.010526	0.00322134	-0.00629411	-0.00528334	0.00582534
4166.53	-0.0121901	0.0004628	-0.00380561	-0.0105295	0.00322101	-0.00629364	-0.00528622	0.00582146
4167.8	-0.012189	0.000449447	-0.00381819	-0.0105331	0.00322074	-0.00629316	-0.00528933	0.00581764
4169.07	-0.0121881	0.000435771	-0.00383107	-0.0105369	0.00322053	-0.00629269	-0.00529268	0.0058139
4170.35	-0.0121873	0.000421771	-0.00384426	-0.0105409	0.00322039	-0.00629223	-0.00529629	0.00581025
4171.62	-0.0121866	0.000407447	-0.00385777	-0.010545	0.00322033	-0.00629178	-0.00530015	0.00580671
4172.89	-0.0121861	0.000392803	-0.0038716	-0.0105493	0.00322034	-0.00629135	-0.00530428	0.00580327
4174.16	-0.0121858	0.00037784	-0.00388575	-0.0105538	0.00322044	-0.00629095	-0.00530869	0.00579996
4175.43	-0.0121856	0.000362564	-0.00390023	-0.0105585	0.00322063	-0.00629059	-0.00531337	0.00579678
4176.7	-0.0121857	0.00034698	-0.00391504	-0.0105635	0.00322091	-0.00629027	-0.00531834	0.00579375
4177.98	-0.0121859	0.000331096	-0.00393018	-0.0105687	0.00322129	-0.00628999	-0.00532358	0.00579086
4179.25	-0.0121864	0.000314921	-0.00394563	-0.0105741	0.00322176	-0.00628977	-0.00532911	0.00578812
4180.52	-0.0121871	0.000298466	-0.00396141	-0.0105798	0.00322234	-0.0062896	-0.00533491	0.00578554
4181.79	-0.0121881	0.000281741	-0.00397749	-0.0105857	0.00322302	-0.00628949	-0.00534097	0.00578312
4183.06	-0.0121892	0.00026476	-0.00399387	-0.0105919	0.00322379	-0.00628945	-0.0053473	0.00578087
4184.33	-0.0121906	0.000247537	-0.00401054	-0.0105983	0.00322467	-0.00628948	-0.00535389	0.00577877
4185.6	-0.0121923	0.000230087	-0.00402749	-0.010605	0.00322564	-0.00628957	-0.00536071	0.00577684
4186.88	-0.0121941	0.000212428	-0.0040447	-0.0106119	0.00322671	-0.00628975	-0.00536777	0.00577507
4188.15	-0.0121962	0.000194575	-0.00406215	-0.010619	0.00322786	-0.00629	-0.00537503	0.00577345
4189.42	-0.0121985	0.000176548	-0.00407984	-0.0106263	0.0032291	-0.00629033	-0.00538249	0.00577197
4190.69	-0.0122011	0.000158366	-0.00409772	-0.0106339	0.00323042	-0.00629075	-0.00539013	0.00577063
4191.96	-0.0122038	0.000140049	-0.0041158	-0.0106416	0.0032318	-0.00629124	-0.00539792	0.00576942
4193.23	-0.0122067	0.000121617	-0.00413404	-0.0106496	0.00323324	-0.00629182	-0.00540585	0.00576833
4194.51	-0.0122098	0.000103091	-0.00415242	-0.0106577	0.00323474	-0.00629248	-0.00541389	0.00576734
4195.78	-0.012213	8.44916e-05	-0.00417092	-0.0106659	0.00323628	-0.00629323	-0.00542202	0.00576643
4197.05	-0.0122164	6.58397e-05	-0.00418951	-0.0106743	0.00323785	-0.00629405	-0.00543021	0.00576561
4198.32	-0.01222	4.71557e-05	-0.00420817	-0.0106828	0.00323944	-0.00629496	-0.00543845	0.00576484
4199.59	-0.0122236	2.84608e-05	-0.00422687	-0.0106913	0.00324105	-0.00629594	-0.00544669	0.00576411
4200.86	-0.0122273	9.77543e-06	-0.00424559	-0.0107	0.00324264	-0.00629701	-0.00545493	0.0057634
4202.14	-0.0122311	-8.88153e-06	-0.00426431	-0.0107087	0.00324423	-0.00629814	-0.00546313	0.0057627
4203.41	-0.0122349	-2.74907e-05	-0.00428298	-0.0107174	0.00324579	-0.00629936	-0.00547127	0.00576198
4204.68	-0.0122387	-4.60346e-05	-0.00430161	-0.010726	0.0032473	-0.00630064	-0.00547933	0.00576123
4205.95	-0.0122425	-6.44957e-05	-0.00432015	-0.0107347	0.00324877	-0.00630199	-0.00548728	0.00576042
4207.22	-0.0122464	-8.28589e-05	-0.00433859	-0.0107433	0.00325017	-0.0063034	-0.0054951	0.00575954
4208.49	-0.0122501	-0.000101109	-0.0043569	-0.0107519	0.00325149	-0.00630488	-0.00550277	0.00575856
4209.76	-0.0122539	-0.000119233	-0.00437507	-0.0107603	0.00325273	-0.00630641	-0.00551027	0.00575747
4211.04	-0.0122575	-0.000137221	-0.00439308	-0.0107686	0.00325386	-0.006308	-0.00551758	0.00575625
4212.31	-0.012261	-0.00015506	-0.00441091	-0.0107768	0.00325488	-0.00630964	-0.00552468	0.00575489
4213.58	-0.0122644	-0.000172745	-0.00442855	-0.0107849	0.00325578	-0.00631132	-0.00553157	0.00575336
4214.85	-0.0122677	-0.000190266	-0.00444597	-0.0107927	0.00325655	-0.00631305	-0.00553822	0.00575166
4216.12	-0.0122708	-0.000207621	-0.00446318	-0.0108004	0.00325718	-0.00631482	-0.00554463	0.00574976
4217.39	-0.0122738	-0.000224807	-0.00448016	-0.0108079	0.00325765	-0.00631663	-0.0055508	0.00574765
4218.67	-0.0122766	-0.000241821	-0.00449691	-0.0108152	0.00325797	-0.00631847	-0.00555671	0.00574533
4219.94	-0.0122792	-0.000258666	-0.00451342	-0.0108222	0.00325813	-0.00632033	-0.00556236	0.00574278
4221.21	-0.0122815	-0.000275343	-0.00452969	-0.0108291	0.00325811	-0.00632222	-0.00556775	0.00574
4222.48	-0.0122837	-0.000291859	-0.00454572	-0.0108356	0.00325793	-0.00632413	-0.00557289	0.00573698
4223.75	-0.0122857	-0.000308218	-0.00456152	-0.010842	0.00325756	-0.00632606	-0.00557778	0.00573372
4225.02	-0.0122875	-0.000324429	-0.00457708	-0.0108481	0.00325702	-0.006328	-0.00558242	0.00573021
4226.3	-0.012289	-0.000340503	-0.00459242	-0.0108539	0.0032563	-0.00632995	-0.00558682	0.00572647
4227.57	-0.0122904	-0.00035645	-0.00460754	-0.0108595	0.0032554	-0.00633191	-0.005591	0.00572248
4228.84	-0.0122915	-0.000372283	-0.00462246	-0.0108649	0.00325432	-0.00633386	-0.00559497	0.00571825
4230.11	-0.0122924	-0.000388018	-0.00463718	-0.01087	0.00325307	-0.00633581	-0.00559873	0.0057138
4231.38	-0.0122932	-0.000403669	-0.00465174	-0.0108749	0.00325164	-0.00633776	-0.00560232	0.00570912
4232.65	-0.0122937	-0.000419254	-0.00466613	-0.0108795	0.00325005	-0.00633969	-0.00560575	0.00570423
4233.92	-0.012294	-0.000434791	-0.00468038	-0.0108839	0.00324829	-0.0063416	-0.00560903	0.00569915
4235.2	-0.0122942	-0.000450297	-0.00469451	-0.0108882	0.00324638	-0.0063435	-0.0056122	0.00569387
4236.47	-0.0122942	-0.000465794	-0.00470855	-0.0108922	0.00324431	-0.00634537	-0.00561526	0.00568843
4237.74	-0.012294	-0.000481301	-0.0047225	-0.0108961	0.0032421	-0.00634721	-0.00561826	0.00568284
4239.01	-0.0122937	-0.000496838	-0.0047364	-0.0108997	0.00323977	-0.00634902	-0.0056212	0.00567711
4240.28	-0.0122933	-0.000512426	-0.00475028	-0.0109033	0.0032373	-0.00635079	-0.00562412	0.00567127
4241.55	-0.0122928	-0.000528086	-0.00476414	-0.0109066	0.00323473	-0.00635251	-0.00562704	0.00566534
4242.82	-0.0122921	-0.000543838	-0.00477803	-0.0109099	0.00323205	-0.0063542	-0.00562999	0.00565934
4244.1	-0.0122914	-0.000559702	-0.00479195	-0.0109131	0.00322928	-0.00635582	-0.00563298	0.00565329
4245.37	-0.0122907	-0.0005757	-0.00480595	-0.0109161	0.00322642	-0.0063574	-0.00563606	0.00564721
4246.64	-0.0122899	-0.000591849	-0.00482004	-0.0109191	0.0032235	-0.00635891	-0.00563923	0.00564114
4247.91	-0.0122891	-0.000608169	-0.00483425	-0.0109221	0.00322052	-0.00636036	-0.00564253	0.00563509
4249.18	-0.0122882	-0.000624676	-0.0048486	-0.0109249	0.0032175	-0.00636173	-0.00564597	0.00562909
4250.46	-0.0122874	-0.000641388	-0.00486311	-0.0109278	0.00321444	-0.00636304	-0.00564958	0.00562315
4251.73	-0.0122866	-0.000658318	-0.0048778	-0.0109307	0.00321136	-0.00636426	-0.00565338	0.00561732
4253	-0.0122858	-0.000675483	-0.0048927	-0.0109335	0.00320828	-0.0063654	-0.00565739	0.0056116
4254.27	-0.0122851	-0.000692893	-0.00490782	-0.0109364	0.00320519	-0.00636646	-0.00566162	0.00560603
4255.54	-0.0122845	-0.000710559	-0.00492319	-0.0109393	0.00320212	-0.00636743	-0.00566609	0.00560062
4256.81	-0.012284	-0.000728491	-0.00493881	-0.0109422	0.00319907	-0.0063683	-0.00567082	0.0055954
4258.08	-0.0122835	-0.000746696	-0.0049547	-0.0109452	0.00319606	-0.00636908	-0.00567581	0.00559038
4259.36	-0.0122832	-0.00076518	-0.00497088	-0.0109483	0.00319309	-0.00636976	-0.00568108	0.00558559
4260.63	-0.012283	-0.000783946	-0.00498735	-0.0109515	0.00319018	-0.00637034	-0.00568664	0.00558104
4261.9	-0.012283	-0.000802996	-0.00500413	-0.0109547	0.00318734	-0.00637081	-0.00569249	0.00557674
4263.17	-0.0122831	-0.000822329	-0.00502122	-0.010958	0.00318458	-0.00637118	-0.00569863	0.00557272
4264.44	-0.0122833	-0.000841944	-0.00503862	-0.0109615	0.00318189	-0.00637144	-0.00570508	0.00556898
4265.71	-0.0122837	-0.000861837	-0.00505634	-0.010965	0.0031793	-0.0063716	-0.00571183	0.00556554
4266.98	-0.0122843	-0.000882001	-0.00507438	-0.0109687	0.00317681	-0.00637165	-0.00571887	0.00556241
4268.26	-0.0122851	-0.000902428	-0.00509274	-0.0109724	0.00317443	-0.0063716	-0.00572621	0.00555958
4269.53	-0.012286	-0.000923109	-0.00511141	-0.0109764	0.00317216	-0.00637145	-0.00573385	0.00555707
4270.8	-0.0122872	-0.000944032	-0.00513039	-0.0109804	0.00317001	-0.0063712	-0.00574177	0.00555489
4272.07	-0.0122885	-0.000965183	-0.00514967	-0.0109846	0.00316798	-0.00637086	-0.00574997	0.00555302
4273.34	-0.01229	-0.000986548	-0.00516924	-0.0109889	0.00316608	-0.00637042	-0.00575843	0.00555148
4274.61	-0.0122918	-0.00100811	-0.00518909	-0.0109933	0.00316431	-0.0063699	-0.00576716	0.00555026
4275.89	-0.0122937	-0.00102985	-0.0052092	-0.0109979	0.00316268	-0.0063693	-0.00577613	0.00554935
4277.16	-0.0122958	-0.00105175	-0.00522957	-0.0110027	0.00316119	-0.00636864	-0.00578534	0.00554874
4278.43	-0.0122982	-0.00107379	-0.00525018	-0.0110075	0.00315983	-0.00636791	-0.00579477	0.00554845
4279.7	-0.0123007	-0.00109595	-0.00527099	-0.0110126	0.00315862	-0.00636713	-0.0058044	0.00554844
4280.97	-0.0123034	-0.0011182	-0.00529201	-0.0110178	0.00315756	-0.0063663	-0.00581423	0.00554871
4282.24	-0.0123064	-0.00114053	-0.00531321	-0.0110231	0.00315663	-0.00636545	-0.00582424	0.00554925
4283.52	-0.0123095	-0.00116291	-0.00533456	-0.0110286	0.00315585	-0.00636458	-0.0058344	0.00555004
4284.79	-0.0123128	-0.00118531	-0.00535605	-0.0110343	0.00315521	-0.00636371	-0.00584472	0.00555106
4286.06	-0.0123163	-0.00120771	-0.00537765	-0.0110401	0.00315471	-0.00636285	-0.00585516	0.00555231
4287.33	-0.0123201	-0.00123009	-0.00539934	-0.0110461	0.00315435	-0.00636202	-0.00586573	0.00555376
4288.6	-0.0123239	-0.00125243	-0.00542109	-0.0110522	0.00315412	-0.00636122	-0.00587639	0.0055554
4289.87	-0.012328	-0.0012747	-0.00544289	-0.0110585	0.00315403	-0.00636049	-0.00588714	0.0055572
4291.15	-0.0123323	-0.00129687	-0.0054647	-0.0110651	0.00315408	-0.00635983	-0.00589797	0.00555914
4292.42	-0.0123367	-0.00131893	-0.00548651	-0.0110717	0.00315424	-0.00635927	-0.00590886	0.00556121
4293.69	-0.0123414	-0.00134086	-0.0055083	-0.0110786	0.00315453	-0.00635882	-0.0059198	0.00556339
4294.96	-0.0123461	-0.00136264	-0.00553004	-0.0110857	0.00315494	-0.0063585	-0.00593078	0.00556564
4296.23	-0.0123511	-0.00138424	-0.0055517	-0.011093	0.00315546	-0.00635833	-0.00594179	0.00556796
4297.5	-0.0123563	-0.00140565	-0.00557328	-0.0111005	0.00315609	-0.00635832	-0.00595283	0.00557032
4298.77	-0.0123616	-0.00142686	-0.00559475	-0.0111082	0.00315683	-0.00635851	-0.00596387	0.00557271
4300.05	-0.012367	-0.00144785	-0.0056161	-0.0111161	0.00315766	-0.00635889	-0.00597493	0.00557509
4301.32	-0.0123727	-0.00146862	-0.00563731	-0.0111242	0.00315858	-0.0063595	-0.00598599	0.00557746
4302.59	-0.0123785	-0.00148914	-0.00565836	-0.0111327	0.00315959	-0.00636034	-0.00599706	0.00557979
4303.86	-0.0123844	-0.00150943	-0.00567925	-0.0111413	0.00316068	-0.00636143	-0.00600812	0.00558208
4305.13	-0.0123905	-0.00152946	-0.00569997	-0.0111502	0.00316184	-0.0063628	-0.00601918	0.00558429
4306.4	-0.0123968	-0.00154925	-0.0057205	-0.0111594	0.00316306	-0.00636444	-0.00603024	0.00558643
4307.68	-0.0124033	-0.00156878	-0.00574084	-0.0111689	0.00316435	-0.00636637	-0.0060413	0.00558846
4308.95	-0.0124099	-0.00158806	-0.00576099	-0.0111786	0.00316568	-0.00636861	-0.00605236	0.0055904
4310.22	-0.0124166	-0.0016071	-0.00578095	-0.0111886	0.00316706	-0.00637116	-0.00606343	0.00559221
4311.49	-0.0124235	-0.0016259	-0.00580071	-0.011199	0.00316848	-0.00637402	-0.00607451	0.0055939
4312.76	-0.0124306	-0.00164448	-0.00582029	-0.0112096	0.00316993	-0.0063772	-0.0060856	0.00559545
4314.03	-0.0124378	-0.00166284	-0.00583968	-0.0112206	0.0031714	-0.00638071	-0.00609671	0.00559687
4315.31	-0.0124451	-0.001681	-0.0058589	-0.0112318	0.00317288	-0.00638454	-0.00610785	0.00559814
4316.58	-0.0124526	-0.00169898	-0.00587795	-0.0112434	0.00317438	-0.00638869	-0.00611902	0.00559927
4317.85	-0.0124603	-0.00171679	-0.00589685	-0.0112553	0.00317587	-0.00639316	-0.00613023	0.00560026
4319.12	-0.0124681	-0.00173445	-0.00591561	-0.0112676	0.00317736	-0.00639794	-0.00614148	0.00560111
4320.39	-0.0124761	-0.001752	-0.00593425	-0.0112801	0.00317883	-0.00640301	-0.00615277	0.00560182
4321.66	-0.0124842	-0.00176944	-0.00595278	-0.011293	0.00318028	-0.00640837	-0.00616412	0.00560239
4322.93	-0.0124924	-0.00178681	-0.00597122	-0.0113062	0.00318171	-0.006414	-0.00617553	0.00560284
4324.21	-0.0125008	-0.00180412	-0.00598959	-0.0113197	0.00318309	-0.00641989	-0.006187	0.00560318
4325.48	-0.0125093	-0.00182142	-0.00600791	-0.0113336	0.00318443	-0.00642601	-0.00619854	0.0056034
4326.75	-0.012518	-0.00183872	-0.00602621	-0.0113477	0.00318571	-0.00643234	-0.00621013	0.00560353
4328.02	-0.0125268	-0.00185606	-0.0060445	-0.0113621	0.00318693	-0.00643886	-0.0062218	0.00560357
4329.29	-0.0125357	-0.00187346	-0.00606281	-0.0113769	0.00318809	-0.00644555	-0.00623353	0.00560354
4330.56	-0.0125447	-0.00189094	-0.00608116	-0.0113919	0.00318916	-0.00645238	-0.00624532	0.00560345
4331.83	-0.0125539	-0.00190854	-0.00609958	-0.0114071	0.00319015	-0.00645932	-0.00625717	0.00560332
4333.11	-0.0125632	-0.00192629	-0.00611807	-0.0114227	0.00319105	-0.00646634	-0.00626906	0.00560315
4334.38	-0.0125726	-0.0019442	-0.00613668	-0.0114384	0.00319183	-0.00647341	-0.00628101	0.00560298
4335.65	-0.0125821	-0.00196231	-0.0061554	-0.0114544	0.00319251	-0.00648051	-0.00629298	0.0056028
4336.92	-0.0125917	-0.00198063	-0.00617427	-0.0114706	0.00319307	-0.0064876	-0.00630498	0.00560265
4338.19	-0.0126015	-0.00199919	-0.00619329	-0.011487	0.00319349	-0.00649465	-0.00631699	0.00560252
4339.47	-0.0126113	-0.002018	-0.00621249	-0.0115036	0.00319377	-0.00650164	-0.006329	0.00560244
4340.74	-0.0126213	-0.00203708	-0.00623188	-0.0115203	0.00319391	-0.00650853	-0.00634098	0.00560241
4342.01	-0.0126313	-0.00205645	-0.00625146	-0.0115371	0.00319389	-0.0065153	-0.00635293	0.00560246
4343.28	-0.0126414	-0.0020761	-0.00627124	-0.0115541	0.00319369	-0.00652193	-0.00636481	0.00560258
4344.55	-0.0126517	-0.00209606	-0.00629122	-0.0115711	0.00319332	-0.00652839	-0.00637661	0.0056028
4345.82	-0.012662	-0.00211631	-0.00631141	-0.0115883	0.00319277	-0.00653466	-0.00638832	0.00560311
4347.09	-0.0126724	-0.00213687	-0.0063318	-0.0116055	0.00319201	-0.00654073	-0.00639989	0.00560352
4348.37	-0.0126829	-0.00215773	-0.00635239	-0.0116227	0.00319105	-0.00654656	-0.00641131	0.00560404
4349.64	-0.0126935	-0.00217887	-0.00637317	-0.01164	0.00318987	-0.00655216	-0.00642255	0.00560466
4350.91	-0.0127042	-0.00220029	-0.00639411	-0.0116572	0.00318847	-0.00655752	-0.00643358	0.00560539
4352.18	-0.0127149	-0.00222197	-0.00641521	-0.0116744	0.00318683	-0.00656261	-0.00644437	0.0056062
4353.45	-0.0127257	-0.00224388	-0.00643644	-0.0116916	0.00318494	-0.00656745	-0.0064549	0.00560711
4354.72	-0.0127366	-0.00226601	-0.00645776	-0.0117087	0.0031828	-0.00657203	-0.00646514	0.00560809
4355.99	-0.0127475	-0.00228832	-0.00647916	-0.0117257	0.0031804	-0.00657635	-0.00647504	0.00560913
4357.27	-0.0127585	-0.00231078	-0.0065006	-0.0117426	0.00317773	-0.00658042	-0.00648459	0.00561021
4358.54	-0.0127695	-0.00233335	-0.00652203	-0.0117593	0.00317478	-0.00658424	-0.00649375	0.0056113
4359.81	-0.0127805	-0.00235599	-0.00654341	-0.0117759	0.00317154	-0.00658783	-0.00650249	0.00561238
4361.08	-0.0127915	-0.00237865	-0.00656469	-0.0117923	0.003168	-0.0065912	-0.00651078	0.00561343
4362.35	-0.0128024	-0.00240129	-0.00658582	-0.0118085	0.00316416	-0.00659436	-0.00651858	0.00561439
4363.63	-0.0128133	-0.00242384	-0.00660674	-0.0118244	0.00316001	-0.00659733	-0.00652587	0.00561524
4364.9	-0.0128241	-0.00244626	-0.0066274	-0.01184	0.00315555	-0.00660012	-0.00653261	0.00561594
4366.17	-0.0128348	-0.00246848	-0.00664772	-0.0118552	0.00315077	-0.00660276	-0.00653878	0.00561642
4367.44	-0.0128453	-0.00249045	-0.00666764	-0.0118701	0.00314565	-0.00660526	-0.00654433	0.00561666
4368.71	-0.0128555	-0.00251211	-0.0066871	-0.0118846	0.00314021	-0.00660764	-0.00654925	0.00561658
4369.98	-0.0128655	-0.00253338	-0.00670601	-0.0118986	0.00313443	-0.00660993	-0.0065535	0.00561615
4371.25	-0.0128752	-0.0025542	-0.0067243	-0.0119121	0.0031283	-0.00661212	-0.00655705	0.00561528
4372.53	-0.0128844	-0.00257451	-0.00674189	-0.0119249	0.00312184	-0.00661424	-0.00655988	0.00561393
4373.8	-0.0128932	-0.00259424	-0.00675871	-0.0119372	0.00311503	-0.0066163	-0.00656196	0.00561203
4375.07	-0.0129013	-0.00261332	-0.00677468	-0.0119486	0.00310787	-0.0066183	-0.00656326	0.00560952
4376.34	-0.0129089	-0.0026317	-0.00678971	-0.0119593	0.00310037	-0.00662025	-0.00656375	0.00560631
4377.61	-0.0129156	-0.00264931	-0.00680372	-0.0119691	0.00309252	-0.00662215	-0.00656342	0.00560235
4378.88	-0.0129215	-0.00266608	-0.00681664	-0.0119778	0.00308432	-0.006624	-0.00656223	0.00559757
4380.15	-0.0129265	-0.00268197	-0.00682838	-0.0119855	0.00307578	-0.00662578	-0.00656017	0.00559189
4381.43	-0.0129303	-0.00269693	-0.00683888	-0.011992	0.0030669	-0.00662747	-0.00655721	0.00558525
4382.7	-0.0129329	-0.00271089	-0.00684804	-0.0119972	0.00305767	-0.00662905	-0.00655333	0.00557758
4383.97	-0.0129342	-0.00272382	-0.00685581	-0.012001	0.00304812	-0.0066305	-0.00654853	0.00556882
4385.24	-0.0129339	-0.00273568	-0.00686211	-0.0120033	0.00303824	-0.00663178	-0.00654277	0.0055589
4386.51	-0.012932	-0.00274644	-0.00686688	-0.0120038	0.00302804	-0.00663284	-0.00653605	0.00554776
4387.78	-0.0129283	-0.00275607	-0.00687005	-0.0120026	0.00301753	-0.00663363	-0.00652835	0.00553535
4389.06	-0.0129227	-0.00276454	-0.00687158	-0.0119995	0.00300672	-0.00663409	-0.00651966	0.00552161
4390.33	-0.012915	-0.00277186	-0.00687141	-0.0119943	0.00299562	-0.00663416	-0.00650997	0.00550652
4391.6	-0.012905	-0.00277801	-0.00686951	-0.0119868	0.00298424	-0.00663375	-0.00649928	0.00549002
4392.87	-0.0128925	-0.002783	-0.00686583	-0.011977	0.0029726	-0.00663281	-0.00648757	0.00547208
4394.14	-0.0128774	-0.00278684	-0.00686035	-0.0119647	0.00296071	-0.00663122	-0.00647486	0.00545268
4395.41	-0.0128596	-0.00278955	-0.00685303	-0.0119497	0.00294858	-0.00662889	-0.00646112	0.0054318
4396.69	-0.0128388	-0.00279115	-0.00684388	-0.0119319	0.00293624	-0.00662573	-0.00644637	0.00540944
4397.96	-0.0128149	-0.00279169	-0.00683289	-0.0119112	0.0029237	-0.00662162	-0.0064306	0.0053856
4399.23	-0.0127878	-0.0027912	-0.00682004	-0.0118873	0.00291098	-0.00661645	-0.00641382	0.00536029
4400.5	-0.0127572	-0.00278975	-0.00680535	-0.0118601	0.0028981	-0.00661009	-0.00639604	0.00533353
4401.77	-0.012723	-0.00278738	-0.00678885	-0.0118296	0.00288509	-0.0066024	-0.00637725	0.00530534
4403.04	-0.0126851	-0.00278417	-0.00677054	-0.0117954	0.00287195	-0.00659328	-0.00635747	0.00527577
4404.31	-0.0126432	-0.00278019	-0.00675046	-0.0117576	0.00285871	-0.00658256	-0.0063367	0.00524486
4405.59	-0.0125974	-0.00277551	-0.00672865	-0.0117159	0.0028454	-0.00657011	-0.00631494	0.00521268
4406.86	-0.0125473	-0.00277023	-0.00670515	-0.0116703	0.00283203	-0.00655578	-0.00629221	0.00517929
4408.13	-0.012493	-0.00276443	-0.00668	-0.0116205	0.00281862	-0.00653943	-0.00626852	0.00514477
4409.4	-0.0124342	-0.0027582	-0.00665326	-0.0115665	0.00280519	-0.0065209	-0.00624385	0.0051092
4410.67	-0.0123708	-0.00275163	-0.00662498	-0.0115082	0.00279177	-0.00650004	-0.00621823	0.00507267
4411.94	-0.0123028	-0.00274483	-0.00659523	-0.0114454	0.00277836	-0.0064767	-0.00619164	0.00503529
4413.22	-0.01223	-0.00273788	-0.00656406	-0.0113781	0.00276498	-0.00645072	-0.00616409	0.00499716
4414.49	-0.0121524	-0.00273089	-0.00653153	-0.0113061	0.00275164	-0.00642195	-0.00613558	0.00495838
4415.76	-0.0120697	-0.00272393	-0.00649771	-0.0112294	0.00273836	-0.00639025	-0.00610608	0.00491908
4417.03	-0.0119821	-0.00271711	-0.00646266	-0.0111478	0.00272514	-0.00635545	-0.0060756	0.00487937
4418.3	-0.0118894	-0.0027105	-0.00642643	-0.0110614	0.00271198	-0.00631743	-0.00604412	0.00483937
4419.57	-0.0117914	-0.00270417	-0.00638907	-0.0109699	0.00269888	-0.00627603	-0.00601161	0.0047992
4420.84	-0.0116883	-0.0026982	-0.00635064	-0.0108735	0.00268584	-0.00623112	-0.00597805	0.00475898
4422.12	-0.0115798	-0.00269265	-0.00631118	-0.010772	0.00267286	-0.00618258	-0.00594342	0.00471881
4423.39	-0.0114661	-0.00268756	-0.00627073	-0.0106655	0.00265992	-0.00613028	-0.00590767	0.00467883
4424.66	-0.011347	-0.00268298	-0.00622933	-0.0105538	0.00264701	-0.00607412	-0.00587077	0.00463913
4425.93	-0.0112225	-0.00267892	-0.00618699	-0.0104369	0.00263411	-0.00601399	-0.00583269	0.00459982
4427.2	-0.0110926	-0.00267541	-0.00614375	-0.010315	0.0026212	-0.0059498	-0.00579337	0.004561
4428.48	-0.0109573	-0.00267244	-0.0060996	-0.0101879	0.00260825	-0.00588149	-0.00575277	0.00452274
4429.75	-0.0108167	-0.00267001	-0.00605455	-0.0100557	0.00259523	-0.00580899	-0.00571084	0.00448514
4431.02	-0.0106707	-0.00266808	-0.0060086	-0.00991849	0.00258211	-0.00573225	-0.00566754	0.00444826
4432.29	-0.0105193	-0.00266661	-0.00596174	-0.00977627	0.00256886	-0.00565126	-0.00562283	0.00441216
4433.56	-0.0103627	-0.00266555	-0.00591396	-0.00962914	0.00255543	-0.00556601	-0.00557665	0.00437689
4434.83	-0.0102009	-0.00266484	-0.00586523	-0.00947719	0.00254178	-0.00547651	-0.00552897	0.00434249
4436.1	-0.010034	-0.00266439	-0.00581553	-0.00932053	0.00252789	-0.00538279	-0.00547976	0.00430899
4437.38	-0.00986209	-0.00266412	-0.00576485	-0.00915931	0.00251369	-0.00528493	-0.00542899	0.0042764
4438.65	-0.00968529	-0.00266392	-0.00571314	-0.00899367	0.00249916	-0.005183	-0.00537664	0.00424473
4439.92	-0.00950379	-0.00266371	-0.00566039	-0.0088238	0.00248425	-0.00507711	-0.00532271	0.00421397
4441.19	-0.00931775	-0.00266335	-0.00560659	-0.00864993	0.00246892	-0.00496741	-0.00526722	0.00418411
4442.46	-0.0091274	-0.00266274	-0.0055517	-0.00847226	0.00245313	-0.00485405	-0.00521017	0.00415514
4443.73	-0.00893299	-0.00266176	-0.00549573	-0.00829108	0.00243685	-0.00473724	-0.00515161	0.00412701
4445	-0.00873479	-0.0026603	-0.00543868	-0.00810667	0.00242004	-0.00461718	-0.0050916	0.0040997
4446.28	-0.0085331	-0.00265824	-0.00538055	-0.00791934	0.00240269	-0.00449413	-0.0050302	0.00407315
4447.55	-0.00832829	-0.00265548	-0.00532137	-0.00772944	0.00238475	-0.00436835	-0.00496751	0.00404734
4448.82	-0.00812073	-0.00265192	-0.00526119	-0.00753734	0.00236621	-0.00424015	-0.00490364	0.00402219
4450.09	-0.00791083	-0.00264746	-0.00520004	-0.00734343	0.00234705	-0.00410984	-0.00483872	0.00399767
4451.36	-0.00769905	-0.00264205	-0.00513801	-0.00714813	0.00232727	-0.00397776	-0.00477289	0.00397371
4452.64	-0.00748587	-0.00263562	-0.00507518	-0.00695188	0.00230684	-0.00384428	-0.00470632	0.00395025
4453.91	-0.00727182	-0.00262812	-0.00501166	-0.00675514	0.00228577	-0.00370976	-0.00463919	0.00392725
4455.18	-0.00705743	-0.00261953	-0.00494756	-0.00655838	0.00226404	-0.00357461	-0.00457169	0.00390465
4456.45	-0.00684328	-0.00260985	-0.00488303	-0.00636209	0.00224167	-0.0034392	-0.00450403	0.00388239
4457.72	-0.00662996	-0.00259909	-0.00481821	-0.00616677	0.00221864	-0.00330396	-0.00443642	0.0038604
4458.99	-0.0064181	-0.0025873	-0.00475329	-0.00597292	0.00219496	-0.00316929	-0.00436909	0.00383865
4460.26	-0.0062083	-0.00257451	-0.00468843	-0.00578104	0.00217063	-0.00303558	-0.00430225	0.00381707
4461.54	-0.00600121	-0.00256083	-0.00462384	-0.00559163	0.00214565	-0.00290323	-0.00423613	0.0037956
4462.81	-0.00579746	-0.00254633	-0.00455971	-0.00540518	0.00212002	-0.00277264	-0.00417095	0.00377419
4464.08	-0.00559768	-0.00253113	-0.00449626	-0.00522217	0.00209372	-0.00264417	-0.00410692	0.00375277
4465.35	-0.00540248	-0.00251536	-0.00443368	-0.00504306	0.00206675	-0.00251818	-0.00404423	0.00373127
4466.62	-0.00521248	-0.00249916	-0.0043722	-0.00486829	0.00203908	-0.00239501	-0.00398307	0.00370962
4467.89	-0.00502823	-0.00248268	-0.00431202	-0.00469825	0.0020107	-0.00227495	-0.0039236	0.00368775
4469.16	-0.00485027	-0.00246608	-0.00425333	-0.00453335	0.00198157	-0.00215829	-0.00386596	0.00366556
4470.44	-0.00467912	-0.00244951	-0.00419632	-0.00437391	0.00195166	-0.00204528	-0.00381028	0.00364296
4471.71	-0.00451523	-0.00243315	-0.00414118	-0.00422026	0.00192093	-0.00193615	-0.00375662	0.00361984
4472.98	-0.004359	-0.00241714	-0.00408805	-0.00407267	0.00188933	-0.00183107	-0.00370507	0.00359608
4474.25	-0.00421079	-0.00240165	-0.00403708	-0.00393135	0.00185679	-0.00173021	-0.00365565	0.00357156
4475.52	-0.00407088	-0.0023868	-0.00398838	-0.00379651	0.00182328	-0.00163369	-0.00360836	0.00354614
4476.79	-0.00393949	-0.00237272	-0.00394205	-0.00366828	0.00178871	-0.0015416	-0.00356317	0.00351965
4478.06	-0.0038168	-0.00235952	-0.00389816	-0.00354677	0.00175303	-0.00145399	-0.00352002	0.00349196
4479.34	-0.00370289	-0.0023473	-0.00385674	-0.00343204	0.00171617	-0.00137089	-0.00347883	0.00346288
4480.61	-0.00359778	-0.0023361	-0.00381781	-0.00332409	0.00167807	-0.00129231	-0.00343948	0.00343224
4481.88	-0.00350143	-0.00232599	-0.00378136	-0.00322292	0.00163868	-0.00121822	-0.00340183	0.00339986
4483.15	-0.00341372	-0.00231697	-0.00374733	-0.00312845	0.00159794	-0.00114856	-0.00336572	0.00336557
4484.42	-0.00333447	-0.00230902	-0.00371566	-0.00304059	0.00155581	-0.00108327	-0.00333099	0.00332917
4485.7	-0.00326346	-0.00230213	-0.00368624	-0.00295921	0.00151226	-0.00102227	-0.00329744	0.0032905
4486.97	-0.00320037	-0.00229621	-0.00365896	-0.00288414	0.00146728	-0.000965436	-0.00326486	0.0032494
4488.24	-0.00314485	-0.00229119	-0.00363367	-0.0028152	0.00142086	-0.000912665	-0.00323307	0.0032057
4489.51	-0.00309651	-0.00228694	-0.00361019	-0.00275218	0.00137303	-0.000863828	-0.00320183	0.00315928
4490.78	-0.0030549	-0.00228335	-0.00358834	-0.00269482	0.00132381	-0.000818787	-0.00317096	0.00311002
4492.05	-0.00301955	-0.00228024	-0.00356791	-0.00264289	0.00127327	-0.000777401	-0.00314025	0.00305783
4493.32	-0.00298995	-0.00227746	-0.0035487	-0.0025961	0.00122148	-0.000739526	-0.00310951	0.00300265
4494.6	-0.00296557	-0.00227483	-0.00353046	-0.00255417	0.00116854	-0.000705011	-0.00307856	0.00294444
4495.87	-0.00294588	-0.00227214	-0.00351297	-0.00251681	0.00111457	-0.000673707	-0.00304723	0.0028832
4497.14	-0.00293031	-0.00226923	-0.003496	-0.0024837	0.00105971	-0.000645461	-0.00301539	0.00281898
4498.41	-0.00291832	-0.00226587	-0.00347932	-0.00245455	0.00100412	-0.000620122	-0.0029829	0.00275183
4499.68	-0.00290936	-0.0022619	-0.00346268	-0.00242904	0.00094797	-0.000597537	-0.00294966	0.00268188
4500.95	-0.0029029	-0.00225711	-0.00344589	-0.00240684	0.000891446	-0.000577555	-0.00291558	0.00260926
4502.23	-0.00289842	-0.00225135	-0.00342872	-0.00238767	0.00083475	-0.000560024	-0.00288061	0.00253416
4503.5	-0.00289544	-0.00224445	-0.00341098	-0.00237119	0.00077809	-0.000544793	-0.00284471	0.00245678
4504.77	-0.00289349	-0.00223628	-0.0033925	-0.00235712	0.000721677	-0.000531712	-0.00280786	0.00237737
4506.04	-0.00289214	-0.00222672	-0.00337313	-0.00234515	0.000665725	-0.000520631	-0.00277008	0.00229619
4507.31	-0.002891	-0.00221567	-0.00335273	-0.00233501	0.000610445	-0.0005114	-0.00273139	0.00221353
4508.58	-0.00288971	-0.00220307	-0.00333119	-0.00232643	0.000556042	-0.00050387	-0.00269184	0.0021297
4509.86	-0.00288797	-0.00218887	-0.00330845	-0.00231913	0.00050271	-0.000497891	-0.00265151	0.00204503
4511.13	-0.00288551	-0.00217305	-0.00328444	-0.0023129	0.000450632	-0.000493318	-0.00261047	0.00195983
4512.4	-0.0028821	-0.00215564	-0.00325914	-0.0023075	0.000399974	-0.000490004	-0.00256882	0.00187443
4513.67	-0.00287757	-0.00213665	-0.00323255	-0.00230273	0.000350885	-0.000487806	-0.00252668	0.00178915
4514.94	-0.00287177	-0.00211617	-0.00320471	-0.00229842	0.00030349	-0.000486583	-0.00248417	0.00170432
4516.21	-0.00286462	-0.00209426	-0.00317566	-0.0022944	0.000257896	-0.000486198	-0.00244142	0.00162023
4517.48	-0.00285606	-0.00207105	-0.00314551	-0.00229053	0.000214185	-0.000486518	-0.00239856	0.00153716
4518.76	-0.00284608	-0.00204665	-0.00311433	-0.00228671	0.000172414	-0.000487416	-0.00235575	0.00145537
4520.03	-0.00283468	-0.00202121	-0.00308226	-0.00228285	0.000132621	-0.00048877	-0.0023131	0.00137509
4521.3	-0.00282192	-0.00199488	-0.00304943	-0.00227888	9.48164e-05	-0.000490464	-0.00227078	0.00129654
4522.57	-0.00280786	-0.00196783	-0.00301599	-0.00227475	5.89934e-05	-0.000492391	-0.0022289	0.00121988
4523.84	-0.0027926	-0.00194021	-0.0029821	-0.00227043	2.51237e-05	-0.000494448	-0.0021876	0.00114526
4525.11	-0.00277624	-0.0019122	-0.00294792	-0.00226592	-6.83798e-06	-0.000496544	-0.002147	0.0010728
4526.39	-0.00275892	-0.00188397	-0.0029136	-0.00226121	-3.6951e-05	-0.000498593	-0.0021072	0.00100259
4527.66	-0.00274074	-0.00185566	-0.00287929	-0.00225634	-6.52871e-05	-0.000500516	-0.00206831	0.000934673
4528.93	-0.00272183	-0.00182744	-0.00284516	-0.00225131	-9.19269e-05	-0.000502245	-0.00203041	0.000869091
4530.2	-0.00270233	-0.00179943	-0.00281131	-0.00224616	-0.000116957	-0.000503715	-0.00199355	0.000805853
4531.47	-0.00268234	-0.00177177	-0.00277788	-0.00224092	-0.000140468	-0.000504872	-0.0019578	0.000744948
4532.74	-0.00266198	-0.00174454	-0.00274495	-0.00223562	-0.000162549	-0.000505665	-0.00192319	0.000686349
4534.01	-0.00264133	-0.00171785	-0.0027126	-0.00223029	-0.00018329	-0.000506051	-0.00188972	0.00063002
4535.29	-0.00262047	-0.00169176	-0.00268089	-0.00222493	-0.000202773	-0.000505992	-0.0018574	0.000575912
4536.56	-0.00259946	-0.0016663	-0.00264983	-0.00221957	-0.000221078	-0.000505456	-0.00182621	0.000523972
4537.83	-0.00257835	-0.00164151	-0.00261945	-0.00221419	-0.000238275	-0.000504414	-0.0017961	0.000474147
4539.1	-0.00255715	-0.00161739	-0.00258971	-0.00220879	-0.000254425	-0.000502844	-0.00176703	0.000426383
4540.37	-0.00253587	-0.00159392	-0.00256059	-0.00220333	-0.000269584	-0.000500727	-0.00173892	0.000380629
4541.65	-0.0025145	-0.00157107	-0.00253202	-0.00219777	-0.000283795	-0.000498048	-0.00171171	0.00033684
4542.92	-0.00249303	-0.0015488	-0.00250395	-0.00219206	-0.000297095	-0.000494801	-0.00168531	0.000294979
4544.19	-0.00247142	-0.00152705	-0.00247628	-0.00218615	-0.000309514	-0.00049098	-0.00165962	0.000255013
4545.46	-0.00244964	-0.00150574	-0.00244893	-0.00217998	-0.000321074	-0.000486588	-0.00163455	0.00021692
4546.73	-0.00242765	-0.00148479	-0.00242182	-0.00217347	-0.000331794	-0.000481633	-0.00161001	0.000180682
4548	-0.00240541	-0.00146414	-0.00239487	-0.00216657	-0.000341691	-0.000476131	-0.00158592	0.000146287
4549.27	-0.00238289	-0.00144369	-0.00236799	-0.00215921	-0.000350777	-0.000470104	-0.00156219	0.000113729
4550.55	-0.00236009	-0.00142336	-0.00234114	-0.00215134	-0.00035907	-0.000463581	-0.00153875	8.30032e-05
4551.82	-0.00233699	-0.00140309	-0.00231426	-0.00214294	-0.000366588	-0.0004566	-0.00151557	5.41052e-05
4553.09	-0.00231362	-0.0013828	-0.00228734	-0.00213398	-0.000373353	-0.000449205	-0.00149259	2.70289e-05
4554.36	-0.00229001	-0.00136243	-0.00226038	-0.00212447	-0.000379394	-0.000441449	-0.0014698	1.7636e-06
4555.63	-0.00226622	-0.00134195	-0.00223341	-0.00211443	-0.000384748	-0.00043339	-0.00144721	-2.17072e-05
4556.9	-0.00224234	-0.0013213	-0.0022065	-0.00210393	-0.00038946	-0.000425093	-0.00142484	-4.34085e-05
4558.17	-0.00221847	-0.00130048	-0.00217974	-0.00209305	-0.000393582	-0.000416625	-0.00140275	-6.33755e-05
4559.45	-0.00219475	-0.00127947	-0.00215324	-0.00208189	-0.000397178	-0.000408059	-0.001381	-8.16536e-05
4560.72	-0.00217133	-0.00125827	-0.00212715	-0.00207059	-0.000400319	-0.000399467	-0.00135967	-9.83006e-05
4561.99	-0.00214839	-0.00123691	-0.00210163	-0.00205931	-0.000403085	-0.000390918	-0.00133889	-0.000113385
4563.26	-0.00212609	-0.0012154	-0.00207687	-0.00204824	-0.000405562	-0.000382479	-0.00131876	-0.000126989
4564.53	-0.00210465	-0.00119377	-0.00205309	-0.00203757	-0.000407843	-0.000374208	-0.00129943	-0.000139201
4565.8	-0.00208426	-0.00117206	-0.00203047	-0.00202752	-0.000410023	-0.000366157	-0.00128104	-0.00015012
4567.08	-0.0020651	-0.00115031	-0.00200926	-0.00201831	-0.0004122	-0.00035836	-0.00126372	-0.000159853
4568.35	-0.00204737	-0.00112855	-0.00198964	-0.00201016	-0.00041447	-0.000350839	-0.00124761	-0.000168508
4569.62	-0.00203122	-0.00110681	-0.00197183	-0.00200329	-0.000416928	-0.000343597	-0.00123285	-0.000176195
4570.89	-0.0020168	-0.00108511	-0.00195601	-0.00199789	-0.000419658	-0.000336616	-0.00121956	-0.00018302
4572.16	-0.00200422	-0.00106346	-0.00194235	-0.00199416	-0.00042274	-0.000329856	-0.00120784	-0.000189083
4573.43	-0.00199354	-0.00104185	-0.00193098	-0.00199224	-0.000426239	-0.000323252	-0.00119776	-0.000194477
4574.71	-0.0019848	-0.00102026	-0.001922	-0.00199228	-0.000430205	-0.000316715	-0.00118937	-0.000199278
4575.98	-0.00197798	-0.000998648	-0.00191547	-0.00199434	-0.000434673	-0.000310128	-0.00118269	-0.000203549
4577.25	-0.00197301	-0.000976944	-0.00191142	-0.0019985	-0.000439654	-0.000303351	-0.00117769	-0.000207331
4578.52	-0.00196978	-0.00095506	-0.00190983	-0.00200475	-0.000445141	-0.000296217	-0.00117433	-0.000210646
4579.79	-0.00196809	-0.000932884	-0.00191062	-0.00201306	-0.0004511	-0.000288537	-0.00117251	-0.000213492
4581.06	-0.00196773	-0.000910282	-0.00191369	-0.00202335	-0.00045747	-0.000280101	-0.00117209	-0.00021584
4582.33	-0.00196841	-0.0008871	-0.00191889	-0.00203549	-0.000464166	-0.00027068	-0.00117289	-0.000217639
4583.61	-0.0019698	-0.000863163	-0.00192602	-0.00204933	-0.000471072	-0.00026003	-0.00117471	-0.000218811
4584.88	-0.00197155	-0.000838284	-0.00193486	-0.00206466	-0.000478044	-0.000247897	-0.0011773	-0.000219253
4586.15	-0.00197323	-0.000812262	-0.00194514	-0.00208125	-0.000484909	-0.000234021	-0.00118037	-0.000218841
4587.42	-0.00197443	-0.000784892	-0.00195657	-0.00209884	-0.000491465	-0.000218138	-0.00118361	-0.000217428
4588.69	-0.00197468	-0.000755965	-0.00196885	-0.00211717	-0.000497485	-0.000199989	-0.0011867	-0.000214852
4589.96	-0.00197353	-0.000725278	-0.00198165	-0.00213596	-0.000502714	-0.000179323	-0.00118928	-0.000210933
4591.23	-0.00197052	-0.000692639	-0.00199467	-0.00215491	-0.000506873	-0.000155904	-0.00119098	-0.000205483
4592.51	-0.0019652	-0.000657873	-0.00200756	-0.00217376	-0.000509664	-0.000129515	-0.00119144	-0.000198308
4593.78	-0.00195714	-0.000620829	-0.00202001	-0.00219225	-0.000510771	-9.99612e-05	-0.00119029	-0.000189209
4595.05	-0.00194595	-0.000581387	-0.00203172	-0.00221015	-0.000509861	-6.70794e-05	-0.00118716	-0.000177993
4596.32	-0.00193128	-0.000539461	-0.00204242	-0.00222724	-0.000506596	-3.07386e-05	-0.0011817	-0.000164472
4597.59	-0.00191284	-0.000495009	-0.00205185	-0.00224336	-0.000500632	9.15416e-06	-0.00117359	-0.000148474
4598.87	-0.00189038	-0.000448034	-0.00205979	-0.00225838	-0.000491624	5.2651e-05	-0.00116252	-0.000129838
4600.14	-0.00186373	-0.00039859	-0.00206605	-0.00227224	-0.000479236	9.97599e-05	-0.00114821	-0.00010843
4601.41	-0.00183281	-0.000346787	-0.00207049	-0.00228489	-0.000463148	0.000150443	-0.00113043	-8.41368e-05
4602.68	-0.00179759	-0.000292788	-0.00207299	-0.00229636	-0.000443055	0.000204614	-0.00110897	-5.68762e-05
4603.95	-0.00175814	-0.000236813	-0.00207349	-0.00230672	-0.000418685	0.000262139	-0.00108369	-2.65969e-05
4605.22	-0.0017146	-0.000179139	-0.00207195	-0.00231607	-0.000389796	0.000322834	-0.00105447	6.71778e-06
4606.49	-0.0016672	-0.000120096	-0.00206838	-0.00232459	-0.000356192	0.00038647	-0.00102126	4.30477e-05
4607.77	-0.00161625	-6.00674e-05	-0.00206281	-0.00233246	-0.000317721	0.000452768	-0.000984039	8.23348e-05
4609.04	-0.00156213	5.18845e-07	-0.00205533	-0.00233992	-0.00027429	0.000521406	-0.000942859	0.000124481
4610.31	-0.00150529	6.11926e-05	-0.00204602	-0.00234721	-0.000225867	0.000592023	-0.000897809	0.000169351
4611.58	-0.00144624	0.000121449	-0.00203502	-0.0023546	-0.000172487	0.000664216	-0.000849035	0.000216765
4612.85	-0.00138554	0.000180757	-0.00202244	-0.00236238	-0.000114255	0.000737551	-0.00079673	0.00026651
4614.12	-0.00132381	0.000238566	-0.00200845	-0.00237082	-5.1353e-05	0.000811564	-0.000741137	0.000318331
4615.4	-0.00126169	0.000294317	-0.0019932	-0.00238018	1.59586e-05	0.000885769	-0.000682541	0.000371938
4616.67	-0.00119984	0.000347451	-0.00197684	-0.0023907	8.73419e-05	0.000959659	-0.000621274	0.000427007
4617.94	-0.00113893	0.000397418	-0.00195954	-0.00240262	0.00016238	0.00103272	-0.000557703	0.000483183
4619.21	-0.00107964	0.000443689	-0.00194143	-0.00241611	0.000240578	0.00110442	-0.000492233	0.000540082
4620.48	-0.0010226	0.000485765	-0.00192266	-0.00243131	0.000321371	0.00117424	-0.000425298	0.000597295
4621.75	-0.000968465	0.000523184	-0.00190335	-0.00244831	0.000404124	0.00124167	-0.000357362	0.000654392
4623.02	-0.000917811	0.000555534	-0.00188361	-0.00246717	0.000488142	0.0013062	-0.000288906	0.000710926
4624.3	-0.000871184	0.000582455	-0.00186351	-0.00248787	0.000572676	0.00136736	-0.00022043	0.000766436
4625.57	-0.000829067	0.000603652	-0.00184314	-0.00251034	0.000656937	0.00142467	-0.000152444	0.000820458
4626.84	-0.000791881	0.000618895	-0.00182255	-0.00253445	0.000740102	0.00147773	-8.54622e-05	0.00087252
4628.11	-0.000759969	0.000628029	-0.00180175	-0.00256002	0.00082133	0.00152613	-1.99988e-05	0.000922157
4629.38	-0.000733598	0.000630972	-0.00178078	-0.00258682	0.000899773	0.00156953	4.34386e-05	0.00096891
4630.65	-0.000712953	0.000627719	-0.00175962	-0.00261457	0.000974592	0.00160763	0.000104356	0.00101234
4631.93	-0.000698133	0.000618343	-0.00173827	-0.00264293	0.00104497	0.00164018	0.000162278	0.00105201
4633.2	-0.00068915	0.000602994	-0.00171668	-0.00267154	0.00111011	0.00166698	0.000216754	0.00108753
4634.47	-0.000685932	0.000581893	-0.00169484	-0.0027	0.0011693	0.00168788	0.000267362	0.00111853
4635.74	-0.000688324	0.000555332	-0.0016727	-0.0027279	0.00122186	0.00170278	0.000313716	0.00114467
4637.01	-0.000696093	0.000523666	-0.00165021	-0.00275478	0.00126718	0.00171166	0.000355472	0.00116567
4638.28	-0.000708929	0.000487311	-0.00162733	-0.00278022	0.00130475	0.00171452	0.000392329	0.00118127
4639.56	-0.000726458	0.000446732	-0.00160402	-0.00280376	0.00133416	0.00171145	0.000424034	0.00119128
4640.83	-0.000748246	0.000402438	-0.00158025	-0.00282496	0.00135508	0.00170257	0.000450387	0.00119554
4642.1	-0.000773804	0.000354973	-0.00155599	-0.00284341	0.0013673	0.00168805	0.000471242	0.00119397
4643.37	-0.000802603	0.000304907	-0.00153122	-0.00285872	0.00137072	0.0016681	0.000486509	0.00118654
4644.64	-0.000834083	0.000252826	-0.00150592	-0.0028705	0.00136533	0.001643	0.000496154	0.00117326
4645.91	-0.000867657	0.000199326	-0.0014801	-0.00287845	0.00135127	0.00161303	0.000500201	0.00115421
4647.18	-0.000902727	0.000145	-0.00145378	-0.00288225	0.00132875	0.00157852	0.00049873	0.00112954
4648.46	-0.000938692	9.04328e-05	-0.00142698	-0.00288169	0.00129811	0.00153984	0.000491876	0.00109944
4649.73	-0.000974956	3.61907e-05	-0.00139973	-0.00287655	0.00125975	0.00149736	0.000479825	0.00106414
4651	-0.00101094	-1.71848e-05	-0.00137207	-0.0028667	0.00121419	0.00145147	0.000462813	0.00102396
4652.27	-0.00104608	-6.91836e-05	-0.00134408	-0.00285204	0.00116201	0.00140258	0.000441123	0.000979222
4653.54	-0.00107986	-0.000119334	-0.0013158	-0.00283254	0.00110387	0.00135111	0.000415076	0.000930322
4654.81	-0.00111179	-0.000167206	-0.00128731	-0.0028082	0.00104047	0.00129745	0.000385031	0.000877676
4656.09	-0.00114141	-0.000212417	-0.00125869	-0.00277908	0.000972547	0.00124203	0.000351378	0.000821735
4657.36	-0.00116834	-0.000254632	-0.00123	-0.0027453	0.00090088	0.00118524	0.000314531	0.000762973
4658.63	-0.00119222	-0.00029357	-0.00120133	-0.002707	0.000826258	0.00112747	0.000274923	0.000701883
4659.9	-0.00121276	-0.000329	-0.00117276	-0.00266438	0.000749473	0.00106909	0.000233005	0.000638971
4661.17	-0.00122972	-0.000360745	-0.00114436	-0.00261767	0.000671308	0.00101045	0.000189233	0.00057475
4662.44	-0.00124292	-0.000388679	-0.00111619	-0.00256712	0.000592528	0.000951887	0.000144067	0.000509732
4663.72	-0.00125223	-0.000412726	-0.00108833	-0.00251303	0.000513866	0.000893706	9.79637e-05	0.000444424
4664.99	-0.00125758	-0.000432857	-0.00106083	-0.00245569	0.000436018	0.000836194	5.13755e-05	0.000379323
4666.26	-0.00125893	-0.000449092	-0.00103374	-0.00239544	0.000359633	0.000779613	4.74104e-06	0.000314909
4667.53	-0.00125631	-0.000461488	-0.00100709	-0.00233262	0.000285306	0.000724197	-4.15147e-05	0.000251647
4668.8	-0.0012498	-0.000470142	-0.000980908	-0.00226757	0.000213577	0.000670159	-8.69864e-05	0.000189972
4670.07	-0.00123951	-0.000475188	-0.000955215	-0.00220064	0.000144919	0.000617687	-0.00013129	0.000130298
4671.34	-0.00122558	-0.000476786	-0.000930014	-0.00213217	7.97451e-05	0.000566944	-0.000174066	7.30056e-05
4672.62	-0.0012082	-0.000475123	-0.000905298	-0.00206252	1.83996e-05	0.000518073	-0.000214982	1.84447e-05
4673.89	-0.00118758	-0.00047041	-0.000881051	-0.00199201	-3.88383e-05	0.000471196	-0.000253732	-3.30689e-05
4675.16	-0.00116397	-0.000462871	-0.000857244	-0.00192097	-9.17555e-05	0.000426416	-0.000290043	-8.12555e-05
4676.43	-0.00113763	-0.000452747	-0.000833843	-0.00184971	-0.000140203	0.000383818	-0.00032367	-0.000125872
4677.7	-0.00110883	-0.000440284	-0.000810803	-0.00177853	-0.000184093	0.000343471	-0.000354404	-0.000166712
4678.97	-0.00107788	-0.000425736	-0.000788075	-0.0017077	-0.000223397	0.000305429	-0.000382065	-0.00020361
4680.24	-0.00104507	-0.000409355	-0.000765605	-0.00163749	-0.000258142	0.000269732	-0.000406511	-0.000236437
4681.52	-0.00101072	-0.000391392	-0.000743337	-0.00156813	-0.000288408	0.000236408	-0.00042763	-0.000265103
4682.79	-0.000975151	-0.00037209	-0.000721214	-0.00149985	-0.00031432	0.000205471	-0.00044535	-0.000289557
4684.06	-0.000938678	-0.000351681	-0.000699185	-0.00143284	-0.000336046	0.000176926	-0.00045963	-0.000309788
4685.33	-0.000901619	-0.000330386	-0.000677201	-0.00136729	-0.000353794	0.000150765	-0.000470468	-0.00032582
4686.6	-0.000864284	-0.000308404	-0.000655222	-0.00130335	-0.000367806	0.000126968	-0.000477896	-0.000337716
4687.88	-0.00082698	-0.000285917	-0.000633217	-0.00124116	-0.000378348	0.000105504	-0.000481982	-0.000345573
4689.15	-0.000790002	-0.000263081	-0.000611171	-0.00118084	-0.000385714	8.63274e-05	-0.00048283	-0.000349521
4690.42	-0.000753633	-0.000240026	-0.000589081	-0.00112248	-0.000390212	6.93801e-05	-0.000480576	-0.000349724
4691.69	-0.00071814	-0.00021685	-0.000566964	-0.00106617	-0.000392166	5.45876e-05	-0.000475392	-0.000346371
4692.96	-0.000683775	-0.000193621	-0.000544854	-0.00101195	-0.000391903	4.1859e-05	-0.000467479	-0.000339679
4694.23	-0.000650767	-0.000170369	-0.000522808	-0.000959859	-0.000389754	3.10847e-05	-0.000457068	-0.000329885
4695.5	-0.000619325	-0.000147087	-0.000500906	-0.000909915	-0.000386044	2.21353e-05	-0.000444414	-0.000317243
4696.78	-0.000589631	-0.000123729	-0.00047925	-0.000862111	-0.000381087	1.48591e-05	-0.000429796	-0.000302019
4698.05	-0.000561843	-0.000100207	-0.000457966	-0.000816419	-0.000375181	9.08132e-06	-0.000413507	-0.000284485
4699.32	-0.000536088	-7.63927e-05	-0.000437203	-0.000772791	-0.000368602	4.60176e-06	-0.000395855	-0.000264912
4700.59	-0.000512463	-5.21143e-05	-0.000417134	-0.00073116	-0.000361598	1.19392e-06	-0.00037715	-0.000243568
4701.86	-0.000491033	-2.71592e-05	-0.000397952	-0.000691437	-0.000354383	-1.39636e-06	-0.000357703	-0.000220706
4703.13	-0.000471831	-1.27426e-06	-0.000379872	-0.000653513	-0.000347132	-3.45172e-06	-0.000337816	-0.000196561
4704.4	-0.000454857	2.58319e-05	-0.000363126	-0.000617261	-0.000339976	-5.28376e-06	-0.000317775	-0.000171346
4705.68	-0.000440077	5.44859e-05	-0.000347963	-0.000582534	-0.000332999	-7.23318e-06	-0.000297841	-0.000145241
4706.95	-0.000427425	8.50457e-05	-0.000334643	-0.000549167	-0.000326233	-9.66946e-06	-0.000278242	-0.000118391
4708.22	-0.000416805	0.000117896	-0.000323438	-0.000516979	-0.000319655	-1.29901e-05	-0.000259166	-9.09054e-05
4709.49	-0.000408089	0.000153444	-0.000314624	-0.000485776	-0.000313186	-1.76193e-05	-0.000240752	-6.2848e-05
4710.76	-0.000401125	0.000192108	-0.000308485	-0.000455349	-0.000306688	-2.40063e-05	-0.000223082	-3.4241e-05
4712.04	-0.000395736	0.000234318	-0.0003053	-0.000425479	-0.000299965	-3.2623e-05	-0.000206177	-5.06274e-06
4713.31	-0.000391726	0.000280502	-0.000305348	-0.000395942	-0.000292767	-4.39614e-05	-0.000189988	2.47508e-05
4714.58	-0.000388882	0.000331079	-0.000308902	-0.000366506	-0.000284784	-5.853e-05	-0.000174393	5.5303e-05
4715.85	-0.000386983	0.000386451	-0.000316225	-0.000336937	-0.000275659	-7.68506e-05	-0.000159194	8.67316e-05
4717.12	-0.000385799	0.000446996	-0.000327573	-0.000307003	-0.000264985	-9.94534e-05	-0.000144114	0.000119203
4718.39	-0.000385101	0.000513056	-0.000343184	-0.000276477	-0.000252315	-0.000126873	-0.000128799	0.000152904
4719.66	-0.000384667	0.000584927	-0.000363286	-0.000245139	-0.000237164	-0.000159644	-0.000112819	0.000188034
4720.94	-0.000384282	0.000662858	-0.000388092	-0.000212779	-0.000219022	-0.000198293	-9.56693e-05	0.00022479
4722.21	-0.000383749	0.000747035	-0.000417797	-0.000179203	-0.000197358	-0.000243338	-7.67784e-05	0.000263365
4723.48	-0.000382892	0.000837579	-0.000452584	-0.000144232	-0.00017163	-0.000295276	-5.55148e-05	0.000303923
4724.75	-0.000381562	0.000934536	-0.00049262	-0.000107707	-0.000141295	-0.000354585	-3.11954e-05	0.000346601
4726.02	-0.00037964	0.00103788	-0.00053806	-6.94903e-05	-0.000105819	-0.000421709	-3.09675e-06	0.000391483
4727.29	-0.000377039	0.00114749	-0.000589045	-2.94698e-05	-6.46875e-05	-0.000497059	2.95331e-05	0.0004386
4728.56	-0.000373713	0.00126317	-0.000645708	1.24428e-05	-1.74131e-05	-0.000581004	6.74611e-05	0.000487914
4729.84	-0.000369653	0.00138464	-0.000708172	5.63083e-05	3.64511e-05	-0.000673867	0.000111454	0.000539305
4731.11	-0.000364893	0.00151152	-0.000776554	0.00010216	9.73035e-05	-0.000775914	0.000162265	0.00059257
4732.38	-0.00035951	0.00164336	-0.000850966	0.000150004	0.000165484	-0.000887354	0.000220614	0.000647412
4733.65	-0.000353622	0.00177961	-0.000931518	0.000199818	0.000241265	-0.00100833	0.000287174	0.000703438
4734.92	-0.00034739	0.00191966	-0.00101832	0.00025155	0.000324844	-0.00113893	0.000362556	0.000760152
4736.19	-0.000341013	0.0020628	-0.00111147	0.000305122	0.000416336	-0.00127914	0.000447288	0.000816964
4737.47	-0.00033473	0.00220828	-0.00121108	0.000360432	0.000515766	-0.0014289	0.000541808	0.000873184
4738.74	-0.000328813	0.00235527	-0.00131725	0.000417349	0.000623065	-0.00158805	0.00064644	0.000928036
4740.01	-0.000323565	0.00250288	-0.0014301	0.00047572	0.000738066	-0.00175635	0.000761391	0.000980658
4741.28	-0.000319317	0.0026502	-0.00154971	0.000535367	0.0008605	-0.0019335	0.000886732	0.00103012
4742.55	-0.000316421	0.00279627	-0.00167619	0.000596093	0.000989994	-0.00211909	0.00102239	0.00107542
4743.82	-0.000315245	0.00294009	-0.00180963	0.000657681	0.00112607	-0.00231263	0.00116816	0.00111554
4745.1	-0.000316172	0.00308066	-0.0019501	0.000719893	0.00126815	-0.00251356	0.00132365	0.00114939
4746.37	-0.000319587	0.00321699	-0.00209766	0.000782475	0.00141555	-0.00272125	0.00148833	0.00117591
4747.64	-0.000325876	0.00334806	-0.00225237	0.000845159	0.0015675	-0.00293496	0.00166153	0.00119402
4748.91	-0.000335423	0.00347289	-0.00241423	0.000907658	0.00172311	-0.00315392	0.00184239	0.00120267
4750.18	-0.000348597	0.00359052	-0.00258323	0.000969676	0.00188144	-0.00337727	0.00202992	0.00120087
4751.45	-0.000365751	0.00370002	-0.00275933	0.0010309	0.00204144	-0.0036041	0.00222299	0.00118767
4752.73	-0.000387219	0.0038005	-0.00294243	0.00109102	0.002202	-0.00383345	0.00242034	0.00116222
4754	-0.000413304	0.00389113	-0.0031324	0.00114969	0.00236196	-0.00406431	0.00262058	0.00112374
4755.27	-0.000444279	0.00397114	-0.00332904	0.00120658	0.00252008	-0.00429566	0.00282222	0.0010716
4756.54	-0.000480381	0.00403983	-0.00353211	0.00126135	0.00267513	-0.00452644	0.0030237	0.00100527
4757.81	-0.000521804	0.00409657	-0.0037413	0.00131364	0.0028258	-0.00475556	0.00322337	0.000924364
4759.08	-0.000568701	0.0041408	-0.00395623	0.0013631	0.00297081	-0.00498196	0.00341955	0.000828648
4760.35	-0.000621174	0.00417207	-0.00417645	0.00140939	0.00310887	-0.00520456	0.00361053	0.000718041
4761.63	-0.000679274	0.00419001	-0.00440145	0.00145214	0.00323869	-0.00542231	0.00379459	0.000592622
4762.9	-0.000743001	0.00419433	-0.00463064	0.00149102	0.00335905	-0.00563417	0.00397004	0.000452634
4764.17	-0.000812298	0.00418486	-0.00486336	0.00152569	0.00346874	-0.00583916	0.00413522	0.00029848
4765.44	-0.000887051	0.00416153	-0.00509887	0.00155582	0.00356664	-0.00603631	0.00428857	0.000130725
4766.71	-0.000967088	0.00412434	-0.00533639	0.0015811	0.00365171	-0.00622474	0.00442859	-4.99108e-05
4767.98	-0.00105218	0.00407343	-0.00557503	0.00160125	0.00372297	-0.0064036	0.00455389	-0.000242559
4769.25	-0.00114204	0.00400903	-0.00581387	0.001616	0.0037796	-0.0065721	0.00466323	-0.000446212
4770.53	-0.00123632	0.00393145	-0.00605193	0.00162512	0.00382085	-0.00672954	0.00475551	-0.000659732
4771.8	-0.00133461	0.00384114	-0.00628816	0.00162839	0.00384612	-0.00687527	0.00482979	-0.000881867
4773.07	-0.00143647	0.00373861	-0.0065215	0.00162566	0.00385498	-0.00700873	0.00488532	-0.00111126
4774.34	-0.00154139	0.00362447	-0.00675084	0.0016168	0.00384709	-0.00712942	0.00492153	-0.00134647
4775.61	-0.0016488	0.00349944	-0.00697503	0.00160174	0.00382233	-0.00723693	0.00493807	-0.00158597
4776.89	-0.0017581	0.0033643	-0.00719292	0.00158044	0.00378068	-0.00733092	0.00493477	-0.0018282
4778.16	-0.00186867	0.00321992	-0.00740335	0.00155292	0.00372234	-0.00741111	0.00491168	-0.00207153
4779.43	-0.00197981	0.00306723	-0.00760517	0.00151928	0.00364762	-0.00747731	0.00486905	-0.00231434
4780.7	-0.00209083	0.00290722	-0.00779722	0.00147963	0.00355703	-0.00752937	0.00480734	-0.00255498
4781.97	-0.002201	0.00274097	-0.00797841	0.00143418	0.00345123	-0.00756724	0.0047272	-0.00279181
4783.24	-0.00230957	0.00256954	-0.00814762	0.00138317	0.003331	-0.00759089	0.00462947	-0.00302323
4784.51	-0.00241579	0.00239409	-0.00830384	0.00132691	0.0031973	-0.00760036	0.00451517	-0.00324767
4785.79	-0.00251891	0.00221576	-0.00844607	0.00126576	0.00305118	-0.00759576	0.00438544	-0.00346363
4787.06	-0.00261818	0.00203572	-0.00857339	0.00120013	0.00289385	-0.0075772	0.00424161	-0.00366966
4788.33	-0.00271287	0.00185515	-0.00868495	0.00113049	0.00272658	-0.00754489	0.0040851	-0.0038644
4789.6	-0.00280226	0.0016752	-0.00877998	0.00105735	0.00255074	-0.00749902	0.00391744	-0.00404661
4790.87	-0.00288567	0.00149701	-0.0088578	0.000981245	0.00236778	-0.00743987	0.00374022	-0.00421512
4792.14	-0.00296247	0.0013217	-0.00891782	0.000902755	0.00217919	-0.00736771	0.00355511	-0.00436889
4793.41	-0.00303206	0.00115033	-0.00895956	0.000822483	0.00198647	-0.00728287	0.00336379	-0.00450701
4794.69	-0.0030939	0.000983897	-0.00898263	0.000741047	0.00179117	-0.0071857	0.00316795	-0.00462872
4795.96	-0.00314749	0.000823363	-0.00898678	0.000659078	0.00159479	-0.00707658	0.00296927	-0.00473335
4797.23	-0.00319243	0.000669593	-0.00897183	0.000577207	0.00139882	-0.00695592	0.00276939	-0.00482041
4798.5	-0.00322836	0.000523376	-0.00893775	0.000496057	0.00120472	-0.00682417	0.00256988	-0.00488956
4799.77	-0.00325501	0.000385408	-0.00888462	0.000416238	0.00101386	-0.0066818	0.00237224	-0.00494059
4801.05	-0.00327219	0.00025629	-0.00881261	0.000338334	0.000827538	-0.00652931	0.00217787	-0.00497344
4802.32	-0.00327978	0.000136519	-0.00872205	0.000262902	0.000646966	-0.00636724	0.00198807	-0.0049882
4803.59	-0.00327775	2.64854e-05	-0.00861335	0.000190456	0.000473241	-0.00619618	0.001804	-0.00498513
4804.86	-0.00326615	-7.35292e-05	-0.00848704	0.000121468	0.000307347	-0.00601672	0.00162669	-0.00496458
4806.13	-0.00324511	-0.000163354	-0.00834375	5.63587e-05	0.000150139	-0.00582952	0.00145703	-0.00492709
4807.4	-0.00321484	-0.000242928	-0.00818423	-4.50723e-06	2.3403e-06	-0.00563525	0.00129575	-0.0048733
4808.67	-0.00317564	-0.000312297	-0.0080093	-6.08247e-05	-0.000135461	-0.00543464	0.00114346	-0.00480396
4809.95	-0.00312785	-0.000371614	-0.00781989	-0.000112351	-0.000262816	-0.00522842	0.00100058	-0.00471996
4811.22	-0.00307191	-0.000421127	-0.00761699	-0.000158908	-0.000379413	-0.00501739	0.000867406	-0.00462227
4812.49	-0.00300831	-0.000461181	-0.00740169	-0.000200383	-0.000485074	-0.00480235	0.000744092	-0.00451195
4813.76	-0.00293758	-0.000492205	-0.0071751	-0.000236727	-0.000579753	-0.00458413	0.000630652	-0.00439016
4815.03	-0.00286033	-0.000514705	-0.00693843	-0.000267955	-0.000663526	-0.0043636	0.000526974	-0.00425808
4816.3	-0.00277719	-0.000529254	-0.00669289	-0.000294142	-0.000736583	-0.00414161	0.000432834	-0.00411698
4817.57	-0.00268881	-0.000536484	-0.00643975	-0.00031542	-0.000799221	-0.00391904	0.000347905	-0.00396813
4818.85	-0.00259588	-0.00053707	-0.00618029	-0.000331975	-0.000851828	-0.00369679	0.000271771	-0.00381283
4820.12	-0.00249911	-0.000531725	-0.0059158	-0.000344039	-0.000894874	-0.0034757	0.000203943	-0.0036524
4821.39	-0.0023992	-0.000521181	-0.00564756	-0.000351888	-0.000928899	-0.00325666	0.00014387	-0.00348813
4822.66	-0.00229687	-0.000506185	-0.00537685	-0.000355831	-0.000954496	-0.00304049	9.09593e-05	-0.00332128
4823.93	-0.0021928	-0.000487482	-0.00510492	-0.000356206	-0.000972299	-0.002828	4.45849e-05	-0.00315309
4825.2	-0.00208767	-0.000465807	-0.00483297	-0.000353376	-0.000982971	-0.00261996	4.10598e-06	-0.00298472
4826.48	-0.00198213	-0.000441874	-0.0045622	-0.000347716	-0.00098719	-0.0024171	-3.11211e-05	-0.0028173
4827.75	-0.00187681	-0.000416366	-0.0042937	-0.000339611	-0.000985637	-0.00222008	-6.17309e-05	-0.00265186
4829.02	-0.00177229	-0.000389926	-0.00402855	-0.000329445	-0.000978981	-0.00202953	-8.83365e-05	-0.00248935
4830.29	-0.00166911	-0.00036315	-0.00376772	-0.0003176	-0.000967874	-0.00184599	-0.000111521	-0.00233064
4831.56	-0.00156777	-0.000336583	-0.00351214	-0.000304446	-0.000952937	-0.00166995	-0.000131827	-0.00217648
4832.83	-0.0014687	-0.000310707	-0.00326263	-0.000290335	-0.000934756	-0.00150181	-0.000149753	-0.00202754
4834.11	-0.00137231	-0.000285946	-0.00301995	-0.000275601	-0.000913872	-0.00134189	-0.000165745	-0.00188437
4835.38	-0.00127894	-0.000262656	-0.00278477	-0.000260552	-0.000890775	-0.00119047	-0.000180193	-0.00174743
4836.65	-0.00118887	-0.00024113	-0.00255766	-0.000245465	-0.000865906	-0.00104771	-0.000193433	-0.00161704
4837.92	-0.00110234	-0.000221594	-0.00233911	-0.000230591	-0.00083965	-0.000913717	-0.000205741	-0.00149347
4839.19	-0.00101954	-0.000204209	-0.00212951	-0.000216145	-0.000812336	-0.00078852	-0.000217338	-0.00137684
4840.46	-0.000940603	-0.000189076	-0.0019292	-0.000202308	-0.000784238	-0.000672077	-0.000228389	-0.0012672
4841.73	-0.000865619	-0.000176236	-0.00173838	-0.00018923	-0.00075558	-0.000564276	-0.000239011	-0.00116452
4843.01	-0.000794637	-0.000165679	-0.00155722	-0.000177025	-0.000726534	-0.00046495	-0.000249271	-0.00106867
4844.28	-0.000727662	-0.000157347	-0.0013858	-0.000165778	-0.000697228	-0.000373873	-0.000259197	-0.000979474
4845.55	-0.00066467	-0.00015114	-0.00122412	-0.00015554	-0.000667747	-0.000290771	-0.000268781	-0.000896675
4846.82	-0.000605603	-0.000146922	-0.00107212	-0.000146337	-0.000638145	-0.000215332	-0.000277988	-0.000819976
4848.09	-0.000550377	-0.000144532	-0.000929699	-0.000138168	-0.000608446	-0.000147206	-0.000286756	-0.000749036
4849.36	-0.00049889	-0.000143787	-0.000796687	-0.000131011	-0.000578649	-8.60212e-05	-0.000295012	-0.000683485
4850.64	-0.00045102	-0.000144489	-0.000672878	-0.000124826	-0.00054874	-3.13848e-05	-0.000302671	-0.000622936
4851.91	-0.000406635	-0.000146435	-0.000558031	-0.000119554	-0.000518694	1.71048e-05	-0.000309644	-0.000566988
4853.18	-0.000365593	-0.000149422	-0.000451873	-0.000115127	-0.000488484	5.98532e-05	-0.000315848	-0.000515244
4854.45	-0.00032775	-0.000153254	-0.000354107	-0.00011147	-0.000458084	9.72622e-05	-0.000321204	-0.000467313
4855.72	-0.000292961	-0.000157746	-0.000264423	-0.000108498	-0.000427476	0.000129724	-0.000325647	-0.000422821
4856.99	-0.000261082	-0.000162729	-0.000182495	-0.000106129	-0.000396655	0.000157616	-0.000329128	-0.000381418
4858.27	-0.000231975	-0.000168058	-0.000107996	-0.000104279	-0.00036563	0.000181296	-0.000331618	-0.000342784
4859.54	-0.00020551	-0.000173609	-4.05967e-05	-0.000102869	-0.00033443	0.000201095	-0.000333107	-0.00030663
4860.81	-0.000181564	-0.000179288	2.00295e-05	-0.000101826	-0.000303108	0.000217319	-0.00033361	-0.000272707
4862.08	-0.000160025	-0.000185026	7.42014e-05	-0.000101084	-0.000271735	0.000230246	-0.000333163	-0.000240806
4863.35	-0.000140792	-0.000190787	0.000122228	-0.000100587	-0.000240408	0.00024012	-0.000331827	-0.000210758
4864.62	-0.000123772	-0.000196561	0.000164408	-0.00010029	-0.000209247	0.000247157	-0.000329681	-0.000182435
4865.9	-0.000108885	-0.000202367	0.000201023	-0.000100156	-0.000178393	0.000251538	-0.000326828	-0.00015575
4867.17	-9.60595e-05	-0.000208249	0.000232345	-0.000100164	-0.000148008	0.000253418	-0.000323386	-0.000130656
4868.44	-8.52324e-05	-0.000214276	0.000258627	-0.000100299	-0.000118269	0.000252922	-0.000319489	-0.000107137
4869.71	-7.63484e-05	-0.000220536	0.000280111	-0.000100561	-8.93713e-05	0.000250149	-0.000315283	-8.52146e-05
4870.98	-6.93578e-05	-0.000227134	0.000297024	-0.000100958	-6.15178e-05	0.000245174	-0.00031092	-6.49345e-05
4872.25	-6.42154e-05	-0.000234189	0.000309581	-0.000101507	-3.49201e-05	0.000238054	-0.000306558	-4.63677e-05
4873.52	-6.08782e-05	-0.000241825	0.000317984	-0.000102234	-9.7928e-06	0.000228827	-0.000302357	-2.96032e-05
4874.8	-5.9304e-05	-0.000250174	0.000322427	-0.00010317	1.36508e-05	0.000217519	-0.000298472	-1.47438e-05
4876.07	-5.94498e-05	-0.000259364	0.000323096	-0.000104353	3.52026e-05	0.000204147	-0.000295053	-1.90033e-06
4877.34	-6.12697e-05	-0.00026952	0.000320172	-0.000105822	5.46639e-05	0.000188722	-0.00029224	8.81301e-06
4878.61	-6.47136e-05	-0.000280755	0.00031383	-0.000107621	7.18496e-05	0.000171253	-0.00029016	1.72837e-05
4879.88	-6.97258e-05	-0.000293171	0.000304243	-0.000109792	8.65911e-05	0.000151749	-0.000288925	2.34053e-05
4881.15	-7.62439e-05	-0.000306852	0.000291584	-0.000112377	9.87406e-05	0.000130226	-0.00028863	2.70821e-05
4882.42	-8.41976e-05	-0.00032186	0.000276029	-0.000115417	0.000108173	0.000106704	-0.000289349	2.82323e-05
4883.7	-9.35081e-05	-0.000338235	0.000257751	-0.000118949	0.00011479	8.12158e-05	-0.000291139	2.67917e-05
4884.97	-0.000104088	-0.000355991	0.000236932	-0.000123005	0.000118519	5.38036e-05	-0.000294032	2.27159e-05
4886.24	-0.00011584	-0.000375116	0.000213754	-0.000127613	0.000119318	2.45236e-05	-0.000298041	1.59827e-05
4887.51	-0.000128658	-0.000395569	0.000188405	-0.000132795	0.000117174	-6.55339e-06	-0.000303155	6.59334e-06
4888.78	-0.000142428	-0.00041728	0.00016108	-0.000138566	0.000112103	-3.93416e-05	-0.000309347	-5.4269e-06
4890.06	-0.000157026	-0.000440151	0.000131976	-0.000144936	0.000104154	-7.37397e-05	-0.000316565	-2.00282e-05
4891.33	-0.000172322	-0.000464056	0.000101297	-0.000151908	9.34018e-05	-0.000109631	-0.000324741	-3.71366e-05
4892.6	-0.000188176	-0.000488846	6.92501e-05	-0.000159479	7.9951e-05	-0.000146883	-0.000333793	-5.66553e-05
4893.87	-0.000204446	-0.000514342	3.6046e-05	-0.00016764	6.39322e-05	-0.000185349	-0.00034362	-7.84655e-05
4895.14	-0.000220984	-0.000540349	1.89918e-06	-0.000176377	4.55004e-05	-0.000224871	-0.000354112	-0.000102429
4896.41	-0.000237638	-0.000566649	-3.29747e-05	-0.000185668	2.48329e-05	-0.000265277	-0.000365148	-0.000128388
4897.68	-0.000254254	-0.000593009	-6.83589e-05	-0.000195491	2.12665e-06	-0.000306385	-0.000376599	-0.000156173
4898.96	-0.000270676	-0.000619185	-0.000104037	-0.000205818	-2.24044e-05	-0.000348004	-0.000388331	-0.000185598
4900.23	-0.000286752	-0.00064492	-0.000139795	-0.000216619	-4.8532e-05	-0.000389937	-0.000400208	-0.000216468
4901.5	-0.000302328	-0.000669955	-0.000175421	-0.000227859	-7.60167e-05	-0.000431981	-0.000412093	-0.000248584
4902.77	-0.000317255	-0.000694027	-0.000210706	-0.000239507	-0.000104611	-0.00047393	-0.000423849	-0.000281739
4904.04	-0.000331386	-0.000716877	-0.000245449	-0.000251525	-0.00013406	-0.000515577	-0.000435346	-0.000315726
4905.31	-0.000344581	-0.000738248	-0.000279452	-0.000263881	-0.000164108	-0.000556715	-0.000446455	-0.000350342
4906.58	-0.000356705	-0.000757895	-0.000312526	-0.00027654	-0.000194499	-0.000597138	-0.000457056	-0.000385383
4907.86	-0.000367629	-0.000775583	-0.000344488	-0.000289469	-0.000224978	-0.000636646	-0.000467037	-0.000420657
4909.13	-0.000377232	-0.000791093	-0.000375167	-0.000302637	-0.000255295	-0.000675042	-0.000476295	-0.000455976
4910.4	-0.000385399	-0.000804223	-0.000404397	-0.000316016	-0.000285207	-0.000712137	-0.000484734	-0.000491166
4911.67	-0.000392026	-0.000814789	-0.000432024	-0.000329579	-0.000314478	-0.00074775	-0.00049227	-0.000526063
4912.94	-0.000397015	-0.000822633	-0.000457905	-0.000343303	-0.000342883	-0.000781708	-0.000498829	-0.000560517
4914.21	-0.000400276	-0.000827615	-0.000481904	-0.000357168	-0.000370208	-0.000813848	-0.000504346	-0.000594395
4915.49	-0.000401728	-0.000829625	-0.000503898	-0.000371155	-0.000396251	-0.000844018	-0.000508765	-0.000627575
4916.76	-0.000401299	-0.000828574	-0.000523772	-0.00038525	-0.000420824	-0.000872076	-0.000512039	-0.000659955
4918.03	-0.000398924	-0.000824402	-0.000541422	-0.000399441	-0.000443751	-0.000897895	-0.000514132	-0.000691448
4919.3	-0.000394546	-0.000817074	-0.000556756	-0.000413719	-0.000464873	-0.000921357	-0.000515012	-0.000721983
4920.57	-0.000388116	-0.000806581	-0.000569688	-0.000428077	-0.000484043	-0.000942358	-0.000514656	-0.000751504
4921.84	-0.000379591	-0.000792939	-0.000580146	-0.000442512	-0.000501131	-0.000960806	-0.000513047	-0.000779972
4923.12	-0.000368937	-0.00077619	-0.000588063	-0.000457021	-0.00051602	-0.000976624	-0.000510172	-0.000807365
4924.39	-0.000356125	-0.0007564	-0.000593384	-0.000471604	-0.00052861	-0.000989746	-0.000506021	-0.00083367
4925.66	-0.000341135	-0.000733657	-0.000596065	-0.000486262	-0.000538814	-0.00100012	-0.000500591	-0.000858893
4926.93	-0.00032395	-0.000708073	-0.000596066	-0.000500999	-0.00054656	-0.00100771	-0.000493879	-0.00088305
4928.2	-0.000304562	-0.000679777	-0.00059336	-0.000515819	-0.000551792	-0.00101248	-0.000485883	-0.000906168
4929.47	-0.000282969	-0.00064892	-0.000587927	-0.000530725	-0.000554467	-0.00101443	-0.000476606	-0.000928286
4930.74	-0.000259175	-0.000615668	-0.000579759	-0.000545725	-0.000554555	-0.00101356	-0.000466048	-0.000949452
4932.02	-0.00023319	-0.000580204	-0.000568854	-0.000560825	-0.000552043	-0.00100987	-0.000454214	-0.00096972
4933.29	-0.000205031	-0.000542725	-0.00055522	-0.000576031	-0.00054693	-0.00100341	-0.000441106	-0.000989155
4934.56	-0.000174724	-0.000503441	-0.000538878	-0.000591351	-0.000539229	-0.0009942	-0.000426729	-0.00100782
4935.83	-0.000142298	-0.000462571	-0.000519855	-0.000606793	-0.000528966	-0.000982305	-0.00041109	-0.0010258
4937.1	-0.000107793	-0.000420346	-0.000498191	-0.000622364	-0.000516183	-0.000967788	-0.000394194	-0.00104316
4938.37	-7.12557e-05	-0.000377002	-0.000473936	-0.000638074	-0.000500931	-0.00095073	-0.000376051	-0.00105999
4939.65	-3.27415e-05	-0.000332784	-0.000447153	-0.00065393	-0.000483279	-0.000931223	-0.000356672	-0.00107636
4940.92	7.68594e-06	-0.000287941	-0.000417914	-0.000669941	-0.000463307	-0.000909372	-0.000336072	-0.00109236
4942.19	4.99537e-05	-0.000242723	-0.000386306	-0.000686116	-0.000441107	-0.000885297	-0.000314268	-0.00110807
4943.46	9.39797e-05	-0.000197385	-0.000352425	-0.000702464	-0.000416786	-0.000859127	-0.000291282	-0.00112357
4944.73	0.000139672	-0.00015218	-0.000316384	-0.000718994	-0.000390461	-0.000831006	-0.000267141	-0.00113893
4946	0.000186929	-0.000107362	-0.000278306	-0.000735715	-0.000362264	-0.000801087	-0.000241879	-0.00115422
4947.28	0.00023564	-6.31798e-05	-0.000238327	-0.000752635	-0.000332336	-0.000769536	-0.000215533	-0.00116953
4948.55	0.000285683	-1.98813e-05	-0.000196597	-0.000769762	-0.000300829	-0.00073653	-0.000188151	-0.0011849
4949.82	0.000336928	2.22929e-05	-0.000153277	-0.000787102	-0.000267907	-0.000702254	-0.000159784	-0.0012004
4951.09	0.000389235	6.31088e-05	-0.000108541	-0.000804662	-0.000233741	-0.000666904	-0.000130493	-0.00121607
4952.36	0.000442456	0.000102341	-6.25753e-05	-0.000822446	-0.000198511	-0.000630683	-0.000100346	-0.00123196
4953.63	0.000496433	0.000139772	-1.55745e-05	-0.000840455	-0.000162405	-0.000593801	-6.94198e-05	-0.00124811
4954.9	0.000551003	0.0001752	3.22554e-05	-0.00085869	-0.000125616	-0.000556475	-3.77972e-05	-0.00126452
4956.18	0.000605993	0.000208432	8.07003e-05	-0.000877147	-8.83391e-05	-0.000518926	-5.56914e-06	-0.00128123
4957.45	0.000661229	0.000239291	0.000129539	-0.000895819	-5.07747e-05	-0.000481379	2.71665e-05	-0.00129822
4958.72	0.000716529	0.000267616	0.000178546	-0.000914694	-1.31225e-05	-0.000444059	6.03054e-05	-0.0013155
4959.99	0.000771708	0.000293265	0.000227489	-0.000933756	2.44185e-05	-0.000407194	9.37379e-05	-0.00133304
4961.26	0.000826582	0.000316112	0.000276137	-0.000952984	6.1652e-05	-0.000371006	0.000127349	-0.0013508
4962.53	0.000880963	0.000336053	0.000324257	-0.000972349	9.83867e-05	-0.000335718	0.000161022	-0.00136875
4963.81	0.000934667	0.000353006	0.000371618	-0.000991817	0.000134438	-0.000301545	0.000194634	-0.00138682
4965.08	0.00098751	0.000366908	0.000417996	-0.00101135	0.000169629	-0.000268697	0.000228063	-0.00140495
4966.35	0.00103931	0.000377724	0.000463169	-0.00103089	0.000203795	-0.000237373	0.000261187	-0.00142306
4967.62	0.00108991	0.00038544	0.000506927	-0.00105039	0.000236781	-0.000207762	0.000293885	-0.00144104
4968.89	0.00113912	0.000390068	0.000549069	-0.00106979	0.000268448	-0.000180042	0.000326037	-0.0014588
4970.16	0.00118679	0.000391642	0.000589406	-0.001089	0.000298671	-0.000154375	0.000357529	-0.00147622
4971.43	0.00123278	0.000390226	0.000627766	-0.00110796	0.00032734	-0.000130908	0.000388249	-0.00149319
4972.71	0.00127694	0.000385903	0.00066399	-0.00112657	0.000354364	-0.00010977	0.000418093	-0.00150956
4973.98	0.00131914	0.000378784	0.000697938	-0.00114473	0.000379671	-9.10717e-05	0.000446965	-0.0015252
4975.25	0.00135928	0.000369	0.00072949	-0.00116236	0.000403204	-7.49054e-05	0.000474776	-0.00153998
4976.52	0.00139725	0.000356706	0.000758546	-0.00117934	0.000424929	-6.13413e-05	0.000501445	-0.00155374
4977.79	0.00143295	0.000342077	0.000785024	-0.00119556	0.000444827	-5.04289e-05	0.000526903	-0.00156634
4979.06	0.00146632	0.000325305	0.000808868	-0.0012109	0.000462899	-4.21957e-05	0.00055109	-0.00157763
4980.34	0.00149729	0.0003066	0.000830039	-0.00122525	0.000479164	-3.66474e-05	0.000573955	-0.00158746
4981.61	0.00152581	0.000286187	0.000848523	-0.0012385	0.000493658	-3.37676e-05	0.000595461	-0.00159571
4982.88	0.00155185	0.000264302	0.000864325	-0.00125051	0.000506429	-3.35183e-05	0.000615578	-0.00160223
4984.15	0.00157538	0.000241188	0.00087747	-0.00126118	0.000517544	-3.58405e-05	0.00063429	-0.0016069
4985.42	0.00159639	0.000217096	0.000888004	-0.0012704	0.000527078	-4.06549e-05	0.000651586	-0.00160961
4986.69	0.00161488	0.000192282	0.00089599	-0.00127805	0.000535119	-4.78629e-05	0.00066747	-0.00161025
4987.97	0.00163086	0.000166999	0.000901506	-0.00128404	0.000541761	-5.7348e-05	0.000681949	-0.00160874
4989.24	0.00164436	0.000141499	0.000904648	-0.00128827	0.000547107	-6.89775e-05	0.000695043	-0.001605
4990.51	0.00165539	0.000116027	0.000905522	-0.00129067	0.000551262	-8.26036e-05	0.000706774	-0.00159897
4991.78	0.001664	9.08197e-05	0.000904246	-0.00129115	0.000554332	-9.80659e-05	0.000717173	-0.00159062
4993.05	0.00167022	6.61026e-05	0.000900945	-0.00128968	0.000556426	-0.000115193	0.000726273	-0.00157993
4994.32	0.0016741	4.20864e-05	0.000895754	-0.0012862	0.000557648	-0.000133804	0.000734113	-0.0015669
4995.59	0.00167569	1.89654e-05	0.000888809	-0.00128068	0.000558097	-0.000153713	0.000740732	-0.00155153
4996.87	0.00167504	-3.08499e-06	0.000880248	-0.00127312	0.000557866	-0.000174727	0.000746172	-0.00153388
4998.14	0.00167221	-2.39097e-05	0.000870212	-0.00126351	0.000557043	-0.000196653	0.000750471	-0.001514
4999.41	0.00166726	-4.33757e-05	0.000858836	-0.00125188	0.000555702	-0.000219296	0.000753672	-0.00149196
5000.68	0.00166023	-6.13733e-05	0.000846255	-0.00123827	0.000553909	-0.000242463	0.00075581	-0.00146786
5001.95	0.00165119	-7.78168e-05	0.000832596	-0.00122272	0.000551718	-0.000265965	0.000756923	-0.0014418
5003.23	0.00164019	-9.26446e-05	0.000817981	-0.00120531	0.000549172	-0.000289618	0.000757041	-0.00141392
5004.5	0.00162729	-0.00010582	0.000802522	-0.00118612	0.0005463	-0.000313245	0.000756191	-0.00138436
5005.77	0.00161254	-0.00011733	0.000786324	-0.00116526	0.00054312	-0.00033668	0.000754399	-0.00135326
5007.04	0.00159598	-0.000127184	0.00076948	-0.00114284	0.000539636	-0.000359763	0.000751683	-0.0013208
5008.31	0.00157767	-0.000135416	0.000752076	-0.00111897	0.000535843	-0.000382348	0.000748057	-0.00128714
5009.58	0.00155767	-0.000142079	0.000734184	-0.00109381	0.000531724	-0.000404299	0.000743534	-0.00125245
5010.85	0.00153601	-0.000147247	0.000715868	-0.00106749	0.000527251	-0.000425494	0.000738118	-0.00121694
5012.13	0.00151274	-0.000151009	0.000697183	-0.00104017	0.00052239	-0.000445824	0.000731814	-0.00118077
5013.4	0.00148792	-0.000153472	0.000678172	-0.001012	0.000517099	-0.000465193	0.000724622	-0.00114414
5014.67	0.0014616	-0.000154755	0.00065887	-0.000983155	0.00051133	-0.000483518	0.000716539	-0.00110723
5015.94	0.00143381	-0.000154988	0.000639304	-0.00095379	0.000505031	-0.00050073	0.000707562	-0.00107022
5017.21	0.00140462	-0.00015431	0.000619495	-0.000924074	0.000498149	-0.000516774	0.000697686	-0.00103329
5018.48	0.00137408	-0.000152866	0.000599457	-0.000894167	0.000490628	-0.000531606	0.000686908	-0.000996602
5019.75	0.00134225	-0.000150804	0.000579198	-0.000864232	0.000482416	-0.000545197	0.000675223	-0.000960318
5021.03	0.00130919	-0.000148275	0.000558724	-0.000834422	0.000473462	-0.000557526	0.000662631	-0.000924589
5022.3	0.00127497	-0.000145426	0.000538038	-0.000804887	0.00046372	-0.000568586	0.000649131	-0.000889553
5023.57	0.00123965	-0.000142406	0.000517141	-0.000775767	0.000453147	-0.000578379	0.000634729	-0.000855336
5024.84	0.00120331	-0.000139353	0.000496034	-0.000747195	0.00044171	-0.000586915	0.000619434	-0.000822055
5026.11	0.00116603	-0.000136404	0.000474719	-0.000719293	0.000429382	-0.000594214	0.000603258	-0.000789808
5027.38	0.0011279	-0.000133684	0.000453199	-0.000692173	0.000416146	-0.000600304	0.00058622	-0.000758683
5028.65	0.001089	-0.00013131	0.000431479	-0.000665936	0.000401991	-0.000605218	0.000568344	-0.000728755
5029.93	0.00104943	-0.000129387	0.000409568	-0.000640669	0.000386918	-0.000608994	0.000549661	-0.000700084
5031.2	0.0010093	-0.000128011	0.000387478	-0.00061645	0.000370937	-0.000611678	0.000530207	-0.000672715
5032.47	0.000968701	-0.000127262	0.000365226	-0.000593344	0.000354069	-0.000613316	0.000510023	-0.000646682
5033.74	0.000927749	-0.000127211	0.000342832	-0.000571402	0.000336343	-0.00061396	0.000489159	-0.000622006
5035.01	0.000886555	-0.000127913	0.000320321	-0.000550664	0.000317798	-0.000613663	0.000467669	-0.000598696
5036.29	0.000845234	-0.000129411	0.000297723	-0.000531161	0.000298481	-0.000612481	0.000445612	-0.00057675
5037.56	0.000803904	-0.000131737	0.000275072	-0.000512908	0.000278447	-0.00061047	0.000423052	-0.000556153
5038.83	0.000762682	-0.000134908	0.000252406	-0.000495914	0.00025776	-0.000607688	0.000400061	-0.000536884
5040.1	0.000721688	-0.00013893	0.000229767	-0.000480173	0.000236487	-0.00060419	0.00037671	-0.00051891
5041.37	0.00068104	-0.000143799	0.000207199	-0.000465675	0.000214704	-0.000600034	0.000353076	-0.000502192
5042.64	0.000640856	-0.000149497	0.000184753	-0.000452397	0.000192489	-0.000595275	0.000329239	-0.000486684
5043.91	0.000601252	-0.000156	0.000162478	-0.00044031	0.000169923	-0.000589968	0.00030528	-0.000472334
[truncated: 49 more rows]

## Sheet: Figure_2b
X-axis_wavenumber	Y-axis_Dimc(2)_(-0.5ps)	Y-axis_Dimc(2)_(0ps)	Y-axis_Dimc(2)_(0.1ps)	Y-axis_Dimc(2)_(0.3ps)	Y-axis_Dimc(2)_(0.5ps)	Y-axis_Dimc(2)_(0.7ps)	Y-axis_Dimc(2)_(1ps)	Y-axis_Dimc(2)_(1.5ps)
2503.32	-0.0418812	-0.0293606	0.0150302	0.0699959	-0.0518111	-0.0581633	-0.0536657	-0.00934426
2504.59	-0.0417522	-0.0293537	0.0151142	0.0703069	-0.0517842	-0.0581748	-0.0536	-0.00936597
2505.86	-0.0413676	-0.0293349	0.0153648	0.0712285	-0.0517059	-0.0582103	-0.0534052	-0.0094311
2507.13	-0.0407339	-0.0293087	0.0157774	0.072727	-0.0515828	-0.0582734	-0.0530881	-0.00953957
2508.4	-0.0398618	-0.0292828	0.0163444	0.0747478	-0.051426	-0.0583696	-0.0526596	-0.0096912
2509.68	-0.0387658	-0.0292671	0.0170561	0.0772171	-0.05125	-0.0585064	-0.0521344	-0.00988546
2510.95	-0.0374638	-0.0292737	0.0179005	0.0800447	-0.0510719	-0.0586927	-0.0515303	-0.0101213
2512.22	-0.0359766	-0.0293155	0.0188642	0.0831271	-0.0509107	-0.0589383	-0.0508673	-0.010397
2513.49	-0.0343271	-0.0294059	0.019933	0.0863514	-0.0507862	-0.0592537	-0.050167	-0.0107098
2514.76	-0.0325396	-0.029558	0.0210924	0.0895991	-0.0507177	-0.0596491	-0.0494512	-0.0110557
2516.03	-0.0306395	-0.0297835	0.0223282	0.0927501	-0.0507227	-0.060134	-0.0487414	-0.0114291
2517.31	-0.0286519	-0.0300918	0.0236274	0.0956873	-0.0508161	-0.0607165	-0.0480576	-0.0118232
2518.58	-0.0266017	-0.0304895	0.0249782	0.0982999	-0.0510088	-0.0614023	-0.0474171	-0.0122291
2519.85	-0.0245122	-0.0309795	0.0263706	0.100488	-0.0513071	-0.0621947	-0.0468342	-0.0126364
2521.12	-0.022405	-0.0315605	0.0277967	0.102163	-0.0517113	-0.0630937	-0.046319	-0.013033
2522.39	-0.0202994	-0.0322265	0.0292507	0.103257	-0.052216	-0.0640952	-0.0458771	-0.0134054
2523.66	-0.0182121	-0.0329668	0.0307288	0.103714	-0.0528093	-0.0651912	-0.0455091	-0.0137391
2524.93	-0.0161568	-0.0337658	0.0322292	0.103501	-0.053473	-0.0663691	-0.0452107	-0.0140187
2526.21	-0.0141443	-0.0346033	0.0337513	0.102605	-0.0541828	-0.0676121	-0.0449725	-0.0142284
2527.48	-0.0121823	-0.035455	0.0352956	0.10103	-0.0549092	-0.0688986	-0.0447806	-0.014353
2528.75	-0.010276	-0.036293	0.0368629	0.0987997	-0.0556182	-0.0702034	-0.044617	-0.0143778
2530.02	-0.00842785	-0.0370867	0.0384537	0.0959543	-0.0562725	-0.0714972	-0.0444601	-0.0142897
2531.29	-0.00663833	-0.0378039	0.0400677	0.0925486	-0.0568326	-0.072748	-0.0442862	-0.0140775
2532.56	-0.00490623	-0.0384119	0.0417026	0.0886492	-0.057259	-0.0739216	-0.04407	-0.0137327
2533.84	-0.00322921	-0.0388784	0.0433544	0.084332	-0.0575127	-0.0749827	-0.043786	-0.0132497
2535.11	-0.0016043	-0.0391731	0.0450159	0.0796788	-0.057558	-0.0758955	-0.0434096	-0.0126262
2536.38	-2.84566e-05	-0.0392686	0.046677	0.0747744	-0.0573627	-0.0766258	-0.0429181	-0.0118638
2537.65	0.001501	-0.0391415	0.0483246	0.0697033	-0.0569007	-0.077141	-0.0422919	-0.0109676
2538.92	0.00298594	-0.0387738	0.0499419	0.0645475	-0.0561523	-0.0774123	-0.0415154	-0.00994664
2540.19	0.00442706	-0.0381529	0.0515094	0.0593838	-0.0551051	-0.0774148	-0.0405775	-0.00881338
2541.46	0.00582367	-0.0372728	0.0530047	0.0542817	-0.0537551	-0.077129	-0.0394722	-0.00758356
2542.74	0.00717358	-0.0361341	0.0544032	0.0493021	-0.0521066	-0.0765415	-0.0381991	-0.00627571
2544.01	0.00847301	-0.0347443	0.055679	0.0444964	-0.0501719	-0.0756452	-0.0367632	-0.00491052
2545.28	0.00971672	-0.0331172	0.0568056	0.0399056	-0.0479712	-0.07444	-0.0351745	-0.00351028
2546.55	0.0108982	-0.0312731	0.0577567	0.0355604	-0.0455316	-0.0729321	-0.033448	-0.00209809
2547.82	0.0120099	-0.0292375	0.0585074	0.0314821	-0.0428863	-0.071135	-0.0316025	-0.000697169
2549.09	0.0130436	-0.0270404	0.0590348	0.0276824	-0.040073	-0.0690677	-0.0296604	0.000669883
2550.37	0.0139908	-0.0247156	0.0593193	0.0241654	-0.0371328	-0.0667551	-0.0276463	0.00198177
2551.64	0.0148431	-0.0222991	0.059345	0.0209281	-0.0341089	-0.0642264	-0.0255863	0.00321912
2552.91	0.0155925	-0.0198284	0.0591006	0.0179623	-0.0310446	-0.0615145	-0.0235068	0.00436499
2554.18	0.016232	-0.0173411	0.0585798	0.0152555	-0.0279823	-0.0586547	-0.0214336	0.00540528
2555.45	0.0167559	-0.0148737	0.0577817	0.0127927	-0.0249623	-0.0556839	-0.0193914	0.006329
2556.72	0.01716	-0.0124606	0.0567106	0.0105573	-0.0220215	-0.052639	-0.0174025	0.00712844
2558	0.0174417	-0.0101335	0.0553764	0.00853213	-0.0191923	-0.0495564	-0.0154865	0.00779917
2559.27	0.0176006	-0.00792009	0.0537939	0.00670067	-0.0165025	-0.0464704	-0.0136602	0.00833993
2560.54	0.017638	-0.00584417	0.0519824	0.0050473	-0.0139746	-0.0434131	-0.0119365	0.00875246
2561.81	0.0175573	-0.00392473	0.0499654	0.00355795	-0.0116254	-0.0404132	-0.0103251	0.00904115
2563.08	0.0173637	-0.00217602	0.0477694	0.00222031	-0.00946648	-0.0374958	-0.00883247	0.0092127
2564.35	0.0170643	-0.000607477	0.0454236	0.00102383	-0.00750426	-0.0346819	-0.00746153	0.00927572
2565.62	0.0166675	0.000776076	0.0429587	-4.03248e-05	-0.00574037	-0.0319885	-0.00621252	0.00924025
2566.9	0.016183	0.00197416	0.0404063	-0.000979529	-0.00417225	-0.0294285	-0.0050831	0.00911738
2568.17	0.0156216	0.00299021	0.0377979	-0.00179996	-0.00279379	-0.0270108	-0.00406891	0.00891875
2569.44	0.0149947	0.00383108	0.0351642	-0.00250694	-0.00159593	-0.0247409	-0.00316395	0.00865624
2570.71	0.014314	0.00450645	0.0325343	-0.00310527	-0.000567426	-0.0226209	-0.00236107	0.00834155
2571.98	0.0135914	0.0050283	0.0299355	-0.00359957	0.000304584	-0.0206499	-0.00165238	0.00798596
2573.25	0.0128386	0.00541024	0.0273921	-0.00399449	0.00103392	-0.0188251	-0.00102966	0.00760004
2574.53	0.0120668	0.005667	0.024926	-0.00429502	0.00163486	-0.0171412	-0.000484646	0.0071935
2575.8	0.0112865	0.00581386	0.0225555	-0.00450653	0.00212163	-0.0155921	-9.3095e-06	0.00677506
2577.07	0.0105075	0.00586621	0.0202959	-0.00463492	0.00250808	-0.0141701	0.000403932	0.00635238
2578.34	0.00973845	0.0058391	0.0181592	-0.0046866	0.00280737	-0.0128672	0.000762083	0.00593201
2579.61	0.00898704	0.00574693	0.0161541	-0.00466848	0.00303178	-0.0116751	0.00107149	0.00551942
2580.88	0.00825984	0.00560316	0.0142863	-0.00458783	0.00319251	-0.0105852	0.00133779	0.00511907
2582.16	0.00756224	0.00542013	0.0125589	-0.00445217	0.00329971	-0.00958927	0.00156593	0.00473442
2583.43	0.00689853	0.00520894	0.0109722	-0.00426916	0.00336236	-0.00867928	0.00176019	0.00436807
2584.7	0.00627192	0.00497934	0.00952454	-0.0040464	0.00338837	-0.00784769	0.00192423	0.00402183
2585.97	0.00568462	0.00473974	0.00821229	-0.00379133	0.00338455	-0.00708746	0.00206115	0.00369681
2587.24	0.0051379	0.00449727	0.00703035	-0.00351106	0.00335676	-0.00639207	0.00217355	0.00339356
2588.51	0.00463222	0.00425776	0.00597242	-0.00321226	0.00330997	-0.00575557	0.00226365	0.00311213
2589.78	0.00416733	0.00402591	0.00503134	-0.0029011	0.0032483	-0.00517255	0.00233326	0.00285218
2591.06	0.00374236	0.00380531	0.00419933	-0.00258317	0.00317521	-0.00463812	0.00238395	0.00261307
2592.33	0.00335595	0.00359865	0.00346831	-0.00226345	0.00309351	-0.00414787	0.00241699	0.00239391
2593.6	0.00300635	0.00340773	0.00283006	-0.00194628	0.00300549	-0.00369787	0.00243349	0.00219366
2594.87	0.00269151	0.00323367	0.00227643	-0.00163541	0.00291298	-0.0032846	0.00243437	0.00201115
2596.14	0.00240916	0.00307696	0.0017995	-0.00133397	0.00281743	-0.00290491	0.00242042	0.00184516
2597.41	0.00215689	0.00293759	0.00139166	-0.0010446	0.00271998	-0.00255601	0.00239234	0.00169444
2598.69	0.00193223	0.00281512	0.00104572	-0.000769397	0.00262151	-0.00223546	0.00235075	0.00155774
2599.96	0.00173269	0.00270878	0.000754945	-0.000510042	0.0025227	-0.00194106	0.00229622	0.00143382
2601.23	0.0015558	0.00261753	0.000513073	-0.000267824	0.00242403	-0.00167093	0.00222929	0.00132152
2602.5	0.00139915	0.00254015	0.000314351	-4.36918e-05	0.00232591	-0.00142339	0.00215049	0.00121969
2603.77	0.00126041	0.00247522	0.000153505	0.000161692	0.00222859	-0.00119701	0.00206037	0.00112728
2605.04	0.00113736	0.00242127	2.57238e-05	0.000347917	0.00213228	-0.00099053	0.00195952	0.00104327
2606.32	0.0010279	0.00237672	-7.3369e-05	0.000514788	0.00203714	-0.000802889	0.00184859	0.000966743
2607.59	0.000930025	0.00233995	-0.000147749	0.000662299	0.00194328	-0.000633156	0.00172831	0.000896809
2608.86	0.000841899	0.00230936	-0.000201025	0.000790612	0.00185078	-0.000480531	0.00159946	0.000832662
2610.13	0.0007618	0.00228335	-0.000236474	0.000900041	0.00175972	-0.000344313	0.00146295	0.00077355
2611.4	0.000688149	0.00226034	-0.000257071	0.000991039	0.00167012	-0.000223874	0.00131979	0.000718778
2612.67	0.000619509	0.00223883	-0.000265521	0.00106419	0.00158205	-0.000118641	0.00117105	0.000667709
2613.94	0.000554587	0.00221741	-0.000264274	0.0011202	0.00149552	-2.80671e-05	0.00101792	0.000619756
2615.22	0.000492238	0.00219474	-0.000255552	0.0011599	0.00141056	4.83885e-05	0.000861671	0.000574391
2616.49	0.000431466	0.00216963	-0.000241356	0.00118421	0.00132718	0.000111279	0.000703616	0.000531136
2617.76	0.000371429	0.002141	-0.000223479	0.00119417	0.00124539	0.000161187	0.00054512	0.000489574
2619.03	0.00031144	0.00210792	-0.00020351	0.0011909	0.00116518	0.000198737	0.000387566	0.000449342
2620.3	0.000250966	0.00206963	-0.000182838	0.00117559	0.00108655	0.000224609	0.000232326	0.00041014
2621.57	0.00018963	0.00202554	-0.000162658	0.00114953	0.00100949	0.000239538	8.07345e-05	0.000371732
2622.85	0.000127207	0.00197521	-0.000143965	0.00111401	0.00093402	0.000244323	-6.59329e-05	0.000333945
2624.12	6.36189e-05	0.00191841	-0.00012756	0.00107038	0.000860132	0.000239818	-0.000206491	0.000296673
2625.39	-1.07349e-06	0.00185506	-0.000114056	0.00102	0.000787851	0.000226932	-0.000339864	0.000259877
2626.66	-6.66792e-05	0.00178526	-0.000103874	0.000964221	0.000717215	0.000206618	-0.000465106	0.000223582
2627.93	-0.000132891	0.00170927	-9.72616e-05	0.000904368	0.000648281	0.000179863	-0.000581419	0.000187877
2629.2	-0.000199299	0.00162749	-9.42914e-05	0.000841724	0.000581133	0.000147672	-0.000688159	0.000152907
2630.48	-0.000265409	0.00154045	-9.48808e-05	0.000777514	0.000515875	0.000111054	-0.000784842	0.00011887
2631.75	-0.000330659	0.00144881	-9.88046e-05	0.000712883	0.000452639	7.10061e-05	-0.00087115	8.60091e-05
2633.02	-0.000394441	0.00135329	-0.000105711	0.000648887	0.000391578	2.84996e-05	-0.000946916	5.46013e-05
2634.29	-0.000456118	0.00125472	-0.000115142	0.000586477	0.000332869	-1.55384e-05	-0.00101213	2.49502e-05
2635.56	-0.000515046	0.00115395	-0.000126555	0.000526495	0.000276699	-6.02363e-05	-0.0010669	-2.62569e-06
2636.83	-0.00057059	0.00105186	-0.000139343	0.00046966	0.000223269	-0.000104791	-0.00111148	-2.78034e-05
2638.1	-0.000622145	0.000949343	-0.000152857	0.000416573	0.000172779	-0.000148478	-0.0011462	-5.02665e-05
2639.38	-0.000669151	0.000847271	-0.00016643	0.000367706	0.000125423	-0.000190656	-0.00117148	-6.97153e-05
2640.65	-0.000711103	0.000746486	-0.000179394	0.000323412	8.13837e-05	-0.000230776	-0.00118781	-8.58763e-05
2641.92	-0.000747566	0.000647781	-0.000191105	0.000283922	4.08185e-05	-0.000268378	-0.00119572	-9.85107e-05
2643.19	-0.000778185	0.000551888	-0.000200956	0.000249358	3.85704e-06	-0.000303092	-0.00119574	-0.000107421
2644.46	-0.000802687	0.000459469	-0.000208397	0.000219735	-2.94074e-05	-0.000334636	-0.00118844	-0.000112457
2645.73	-0.000820884	0.00037111	-0.000212948	0.000194976	-5.89231e-05	-0.000362809	-0.00117438	-0.000113518
2647.01	-0.000832681	0.000287313	-0.000214206	0.000174921	-8.46827e-05	-0.000387485	-0.00115409	-0.000110558
2648.28	-0.000838067	0.000208498	-0.000211857	0.000159338	-0.000106726	-0.000408601	-0.00112808	-0.000103583
2649.55	-0.000837114	0.000135002	-0.00020568	0.000147938	-0.00012514	-0.000426153	-0.00109685	-9.26512e-05
2650.82	-0.000829975	6.7081e-05	-0.000195549	0.000140388	-0.000140058	-0.000440185	-0.00106085	-7.78702e-05
2652.09	-0.000816876	4.91522e-06	-0.000181433	0.000136321	-0.000151653	-0.000450777	-0.0010205	-5.93947e-05
2653.36	-0.000798105	-5.13871e-05	-0.000163392	0.000135348	-0.000160138	-0.000458039	-0.000976223	-3.74208e-05
2654.63	-0.00077401	-0.000101783	-0.000141573	0.000137071	-0.000165758	-0.000462103	-0.000928392	-1.21816e-05
2655.91	-0.000744989	-0.00014629	-0.000116205	0.000141092	-0.000168782	-0.000463115	-0.000877378	1.60587e-05
2657.18	-0.000711479	-0.000184977	-8.75885e-05	0.000147019	-0.000169499	-0.000461229	-0.000823542	4.701e-05
2658.45	-0.000673948	-0.000217961	-5.60855e-05	0.000154475	-0.000168207	-0.000456605	-0.000767242	8.03624e-05
2659.72	-0.000632891	-0.000245402	-2.21109e-05	0.000163105	-0.000165209	-0.000449404	-0.000708839	0.000115791
2660.99	-0.000588818	-0.000267494	1.3879e-05	0.000172577	-0.000160803	-0.000439787	-0.000648702	0.000152962
2662.26	-0.000542248	-0.000284463	5.13976e-05	0.000182584	-0.00015528	-0.000427913	-0.000587213	0.000191537
2663.54	-0.000493703	-0.000296565	8.99392e-05	0.00019285	-0.000148914	-0.000413943	-0.000524763	0.000231176
2664.81	-0.0004437	-0.000304076	0.000128989	0.000203126	-0.000141961	-0.000398033	-0.000461759	0.000271541
2666.08	-0.00039275	-0.000307296	0.000168034	0.000213189	-0.000134655	-0.000380346	-0.00039862	0.000312304
2667.35	-0.000341345	-0.000306542	0.00020657	0.000222845	-0.000127206	-0.000361044	-0.000335772	0.000353142
2668.62	-0.000289963	-0.000302146	0.000244115	0.000231923	-0.000119798	-0.000340293	-0.000273647	0.000393744
2669.89	-0.000239057	-0.000294454	0.000280211	0.000240275	-0.000112589	-0.000318265	-0.000212675	0.000433812
2671.16	-0.000189054	-0.000283822	0.000314431	0.000247772	-0.000105715	-0.000295138	-0.000153282	0.000473063
2672.44	-0.000140352	-0.000270615	0.000346391	0.000254304	-9.92881e-05	-0.000271098	-9.58774e-05	0.000511227
2673.71	-9.33166e-05	-0.000255202	0.000375745	0.000259776	-9.33989e-05	-0.000246333	-4.08514e-05	0.000548053
2674.98	-4.82804e-05	-0.000237957	0.000402193	0.000264106	-8.81214e-05	-0.000221042	1.14323e-05	0.000583306
2676.25	-5.53977e-06	-0.00021925	0.000425485	0.000267225	-8.3514e-05	-0.000195424	6.0643e-05	0.00061677
2677.52	3.46463e-05	-0.000199452	0.000445417	0.000269074	-7.96227e-05	-0.000169682	0.000106488	0.000648246
2678.79	7.20568e-05	-0.000178923	0.000461835	0.000269606	-7.64838e-05	-0.000144021	0.000148719	0.000677557
2680.07	0.000106509	-0.000158013	0.000474633	0.00026878	-7.41267e-05	-0.000118643	0.000187132	0.000704545
2681.34	0.000137859	-0.000137061	0.000483752	0.000266568	-7.25754e-05	-9.37435e-05	0.000221573	0.000729072
2682.61	0.000166002	-0.000116386	0.00048918	0.000262948	-7.18509e-05	-6.95143e-05	0.000251936	0.000751021
2683.88	0.000190868	-9.62882e-05	0.000490945	0.000257909	-7.19719e-05	-4.6135e-05	0.000278165	0.000770299
2685.15	0.000212426	-7.70432e-05	0.000489116	0.000251449	-7.29563e-05	-2.37735e-05	0.000300253	0.00078683
2686.42	0.000230677	-5.89023e-05	0.000483797	0.000243575	-7.4821e-05	-2.58294e-06	0.000318238	0.000800564
2687.7	0.000245656	-4.20889e-05	0.000475126	0.000234307	-7.75827e-05	1.73001e-05	0.000332201	0.000811468
2688.97	0.000257425	-2.67972e-05	0.000463269	0.000223671	-8.12568e-05	3.57574e-05	0.000342262	0.000819534
2690.24	0.000266076	-1.31915e-05	0.000448415	0.000211706	-8.58576e-05	5.26893e-05	0.000348575	0.000824772
2691.51	0.000271723	-1.40536e-06	0.000430774	0.00019846	-9.13971e-05	6.80167e-05	0.000351322	0.00082721
2692.78	0.000274501	8.45794e-06	0.000410572	0.000183992	-9.78845e-05	8.168e-05	0.000350713	0.000826896
2694.05	0.000274562	1.6325e-05	0.000388047	0.000168368	-0.000105325	9.36399e-05	0.000346974	0.000823894
2695.32	0.000272075	2.2151e-05	0.000363444	0.000151664	-0.000113719	0.000103876	0.000340346	0.000818283
2696.6	0.000267215	2.59187e-05	0.000337013	0.000133964	-0.00012306	0.000112386	0.000331081	0.000810156
2697.87	0.000260169	2.76359e-05	0.000309006	0.000115358	-0.000133339	0.000119185	0.000319434	0.000799615
2699.14	0.000251127	2.73341e-05	0.000279672	9.59438e-05	-0.000144535	0.000124303	0.00030566	0.000786775
2700.41	0.000240282	2.50657e-05	0.000249253	7.58207e-05	-0.000156623	0.000127784	0.000290015	0.000771757
2701.68	0.000227825	2.09017e-05	0.000217986	5.5094e-05	-0.000169568	0.000129685	0.000272744	0.000754688
2702.95	0.000213945	1.49294e-05	0.0001861	3.38705e-05	-0.00018333	0.000130072	0.000254088	0.000735699
2704.23	0.000198827	7.25014e-06	0.000153812	1.22587e-05	-0.000197859	0.000129019	0.000234273	0.000714923
2705.5	0.000182649	-2.02331e-06	0.000121326	-9.63271e-06	-0.000213096	0.000126609	0.000213517	0.000692495
2706.77	0.000165584	-1.27687e-05	8.88347e-05	-3.16955e-05	-0.000228978	0.000122928	0.000192021	0.000668547
2708.04	0.000147792	-2.48563e-05	5.65186e-05	-5.38229e-05	-0.000245432	0.000118067	0.000169974	0.000643212
2709.31	0.000129429	-3.81507e-05	2.45436e-05	-7.59101e-05	-0.000262379	0.000112118	0.000147552	0.00061662
2710.58	0.000110639	-5.25124e-05	-6.93709e-06	-9.78554e-05	-0.000279735	0.000105174	0.000124914	0.000588895
2711.86	9.15552e-05	-6.77993e-05	-3.77832e-05	-0.00011956	-0.000297408	9.73302e-05	0.000102207	0.00056016
2713.13	7.23042e-05	-8.38675e-05	-6.78669e-05	-0.000140929	-0.000315302	8.8679e-05	7.95641e-05	0.000530534
2714.4	5.30009e-05	-0.000100573	-9.70725e-05	-0.000161872	-0.000333319	7.9312e-05	5.71067e-05	0.000500129
2715.67	3.37519e-05	-0.000117771	-0.000125296	-0.000182303	-0.000351353	6.93187e-05	3.49437e-05	0.000469055
2716.94	1.46542e-05	-0.000135319	-0.000152443	-0.000202139	-0.000369299	5.87863e-05	1.31734e-05	0.000437419
2718.21	-4.20314e-06	-0.000153077	-0.000178431	-0.000221305	-0.000387047	4.7799e-05	-8.11609e-06	0.000405321
2719.49	-2.27395e-05	-0.000170905	-0.000203186	-0.000239728	-0.000404487	3.64383e-05	-2.88456e-05	0.000372861
2720.76	-4.08819e-05	-0.000188667	-0.000226644	-0.000257344	-0.000421508	2.47822e-05	-4.89443e-05	0.000340133
2722.03	-5.85645e-05	-0.000206231	-0.00024875	-0.000274091	-0.000438001	1.29058e-05	-6.83494e-05	0.000307233
2723.3	-7.57283e-05	-0.000223468	-0.000269456	-0.000289914	-0.000453857	8.80369e-07	-8.70046e-05	0.00027425
2724.57	-9.23209e-05	-0.000240256	-0.000288724	-0.000304767	-0.00046897	-1.12259e-05	-0.00010486	0.000241274
2725.84	-0.000108296	-0.000256476	-0.000306521	-0.000318605	-0.000483239	-2.33485e-05	-0.000121873	0.000208395
2727.11	-0.000123612	-0.000272015	-0.000322825	-0.000331393	-0.000496565	-3.54263e-05	-0.000138005	0.000175699
2728.39	-0.000138234	-0.000286769	-0.00033762	-0.000343103	-0.000508859	-4.74019e-05	-0.000153224	0.000143273
2729.66	-0.000152132	-0.000300639	-0.000350897	-0.000353711	-0.000520035	-5.92215e-05	-0.000167503	0.000111204
2730.93	-0.00016528	-0.000313536	-0.000362655	-0.000363202	-0.000530018	-7.08349e-05	-0.000180819	7.95781e-05
2732.2	-0.000177656	-0.000325378	-0.0003729	-0.000371566	-0.000538743	-8.21955e-05	-0.000193156	4.84794e-05
2733.47	-0.000189245	-0.000336096	-0.000381644	-0.000378803	-0.000546151	-9.32605e-05	-0.000204501	1.79929e-05
2734.74	-0.000200032	-0.000345628	-0.000388907	-0.000384915	-0.000552199	-0.000103991	-0.000214849	-1.17981e-05
2736.02	-0.000210009	-0.000353924	-0.000394716	-0.000389916	-0.000556853	-0.000114352	-0.000224196	-4.08113e-05
2737.29	-0.000219169	-0.000360944	-0.000399102	-0.000393821	-0.000560091	-0.000124311	-0.000232548	-6.89663e-05
2738.56	-0.000227511	-0.000366661	-0.000402104	-0.000396655	-0.000561905	-0.000133841	-0.000239912	-9.61848e-05
2739.83	-0.000235033	-0.000371059	-0.000403765	-0.000398446	-0.0005623	-0.000142918	-0.000246301	-0.000122391
2741.1	-0.000241739	-0.000374134	-0.000404136	-0.000399229	-0.000561291	-0.000151521	-0.000251737	-0.000147513
2742.37	-0.000247634	-0.000375891	-0.00040327	-0.000399043	-0.00055891	-0.000159632	-0.000256241	-0.000171482
2743.64	-0.000252727	-0.00037635	-0.000401226	-0.00039793	-0.000555196	-0.000167238	-0.000259843	-0.000194234
2744.92	-0.000257028	-0.000375539	-0.000398065	-0.000395937	-0.000550205	-0.000174328	-0.000262577	-0.000215711
2746.19	-0.000260549	-0.000373496	-0.000393853	-0.000393112	-0.000543998	-0.000180895	-0.000264482	-0.000235858
2747.46	-0.000263304	-0.000370271	-0.000388659	-0.000389508	-0.00053665	-0.000186934	-0.000265599	-0.00025463
2748.73	-0.000265311	-0.000365919	-0.000382552	-0.000385178	-0.000528243	-0.000192443	-0.000265976	-0.000271986
2750	-0.000266587	-0.000360506	-0.000375607	-0.000380175	-0.000518866	-0.000197422	-0.000265662	-0.000287894
2751.27	-0.000267153	-0.000354103	-0.000367897	-0.000374554	-0.000508616	-0.000201875	-0.000264712	-0.00030233
2752.55	-0.000267032	-0.000346786	-0.000359497	-0.000368369	-0.000497593	-0.000205807	-0.000263181	-0.000315276
2753.82	-0.000266248	-0.000338637	-0.000350483	-0.000361674	-0.000485902	-0.000209225	-0.000261129	-0.000326724
2755.09	-0.000264826	-0.000329742	-0.000340931	-0.000354522	-0.000473649	-0.000212138	-0.000258613	-0.000336675
2756.36	-0.000262797	-0.000320188	-0.000330915	-0.000346964	-0.000460941	-0.000214557	-0.000255697	-0.000345138
2757.63	-0.000260188	-0.000310064	-0.000320512	-0.00033905	-0.000447886	-0.000216494	-0.000252442	-0.00035213
2758.9	-0.000257034	-0.00029946	-0.000309794	-0.000330827	-0.000434588	-0.000217963	-0.00024891	-0.000357676
2760.17	-0.000253366	-0.000288465	-0.000298835	-0.00032234	-0.000421149	-0.000218979	-0.000245161	-0.000361812
2761.45	-0.000249221	-0.000277167	-0.000287706	-0.000313631	-0.00040767	-0.000219558	-0.000241256	-0.000364579
2762.72	-0.000244636	-0.000265653	-0.000276477	-0.000304742	-0.000394242	-0.000219717	-0.000237254	-0.000366025
2763.99	-0.000239648	-0.000254005	-0.000265213	-0.000295709	-0.000380956	-0.000219473	-0.000233209	-0.000366208
2765.26	-0.000234298	-0.000242304	-0.000253981	-0.000286566	-0.000367892	-0.000218844	-0.000229176	-0.000365189
2766.53	-0.000228626	-0.000230626	-0.000242842	-0.000277347	-0.000355128	-0.000217851	-0.000225205	-0.000363035
2767.8	-0.000222672	-0.000219043	-0.000231855	-0.000268078	-0.000342731	-0.000216511	-0.000221343	-0.00035982
2769.08	-0.000216479	-0.000207622	-0.000221078	-0.000258788	-0.000330762	-0.000214845	-0.000217632	-0.00035562
2770.35	-0.000210088	-0.000196426	-0.000210563	-0.000249499	-0.000319275	-0.000212872	-0.000214112	-0.000350515
2771.62	-0.000203541	-0.000185512	-0.000200361	-0.000240234	-0.000308315	-0.000210612	-0.000210815	-0.000344588
2772.89	-0.000196879	-0.000174934	-0.000190516	-0.000231011	-0.000297922	-0.000208083	-0.000207772	-0.000337922
2774.16	-0.000190142	-0.000164739	-0.000181072	-0.000221847	-0.000288124	-0.000205306	-0.000205008	-0.000330605
2775.43	-0.00018337	-0.000154968	-0.000172069	-0.000212758	-0.000278946	-0.000202298	-0.000202543	-0.00032272
2776.71	-0.0001766	-0.000145659	-0.00016354	-0.000203755	-0.000270403	-0.000199079	-0.000200391	-0.000314354
2777.98	-0.00016987	-0.000136844	-0.000155517	-0.000194852	-0.000262504	-0.000195666	-0.000198564	-0.000305592
2779.25	-0.000163214	-0.00012855	-0.000148027	-0.000186058	-0.000255253	-0.000192077	-0.000197066	-0.000296516
2780.52	-0.000156665	-0.000120798	-0.000141094	-0.000177381	-0.000248645	-0.000188328	-0.0001959	-0.000287207
2781.79	-0.000150253	-0.000113606	-0.000134738	-0.000168832	-0.000242671	-0.000184436	-0.000195062	-0.000277744
2783.06	-0.000144008	-0.000106987	-0.000128974	-0.000160416	-0.000237318	-0.000180415	-0.000194545	-0.000268201
2784.33	-0.000137954	-0.000100949	-0.000123815	-0.000152141	-0.000232567	-0.000176281	-0.000194337	-0.00025865
2785.61	-0.000132115	-9.54959e-05	-0.000119269	-0.000144014	-0.000228394	-0.000172048	-0.000194424	-0.000249159
2786.88	-0.000126514	-9.06284e-05	-0.000115343	-0.000136042	-0.000224774	-0.00016773	-0.000194788	-0.000239793
2788.15	-0.000121167	-8.63426e-05	-0.000112037	-0.000128232	-0.000221677	-0.00016334	-0.00019541	-0.00023061
2789.42	-0.000116091	-8.26314e-05	-0.000109353	-0.000120592	-0.000219072	-0.000158892	-0.000196264	-0.000221666
2790.69	-0.000111299	-7.94844e-05	-0.000107285	-0.000113131	-0.000216924	-0.000154397	-0.000197328	-0.00021301
2791.96	-0.000106802	-7.68881e-05	-0.000105827	-0.000105857	-0.000215199	-0.000149869	-0.000198573	-0.000204689
2793.24	-0.000102608	-7.48261e-05	-0.000104971	-9.87813e-05	-0.000213861	-0.000145319	-0.000199972	-0.000196742
2794.51	-9.87245e-05	-7.32797e-05	-0.000104705	-9.19145e-05	-0.000212874	-0.000140761	-0.000201497	-0.000189204
2795.78	-9.51539e-05	-7.2228e-05	-0.000105016	-8.52689e-05	-0.000212201	-0.000136206	-0.000203118	-0.000182107
2797.05	-9.18978e-05	-7.16479e-05	-0.000105888	-7.88578e-05	-0.000211807	-0.000131667	-0.000204807	-0.000175474
2798.32	-8.89553e-05	-7.1515e-05	-0.000107305	-7.26955e-05	-0.000211658	-0.000127157	-0.000206535	-0.000169327
2799.59	-8.63236e-05	-7.18034e-05	-0.000109247	-6.67973e-05	-0.00021172	-0.000122689	-0.000208274	-0.00016368
2800.86	-8.39976e-05	-7.24863e-05	-0.000111694	-6.11793e-05	-0.000211961	-0.000118277	-0.000209998	-0.000158543
2802.14	-8.19701e-05	-7.35362e-05	-0.000114625	-5.58582e-05	-0.000212352	-0.000113932	-0.00021168	-0.000153922
2803.41	-8.02321e-05	-7.49251e-05	-0.000118016	-5.08512e-05	-0.000212864	-0.00010967	-0.000213299	-0.000149816
2804.68	-7.87727e-05	-7.6625e-05	-0.000121842	-4.61757e-05	-0.000213471	-0.000105503	-0.000214831	-0.000146222
2805.95	-7.75792e-05	-7.86081e-05	-0.000126079	-4.1849e-05	-0.000214151	-0.000101446	-0.000216258	-0.000143131
2807.22	-7.66372e-05	-8.08472e-05	-0.000130699	-3.78882e-05	-0.000214882	-9.75127e-05	-0.000217561	-0.00014053
2808.49	-7.59307e-05	-8.33154e-05	-0.000135676	-3.43096e-05	-0.000215643	-9.37158e-05	-0.000218726	-0.000138402
2809.77	-7.54421e-05	-8.59871e-05	-0.00014098	-3.11287e-05	-0.00021642	-9.00689e-05	-0.000219741	-0.000136728
2811.04	-7.51523e-05	-8.88377e-05	-0.000146583	-2.83595e-05	-0.000217196	-8.65849e-05	-0.000220594	-0.000135482
2812.31	-7.50412e-05	-9.18439e-05	-0.000152455	-2.60148e-05	-0.000217959	-8.3276e-05	-0.000221278	-0.000134639
2813.58	-7.50872e-05	-9.49839e-05	-0.000158564	-2.41051e-05	-0.000218696	-8.01535e-05	-0.000221787	-0.000134169
2814.85	-7.52678e-05	-9.82373e-05	-0.00016488	-2.26392e-05	-0.0002194	-7.72279e-05	-0.000222118	-0.000134039
2816.12	-7.55596e-05	-0.000101586	-0.000171371	-2.16231e-05	-0.00022006	-7.45086e-05	-0.00022227	-0.000134215
2817.4	-7.59386e-05	-0.000105012	-0.000178005	-2.10607e-05	-0.000220669	-7.20037e-05	-0.000222243	-0.000134662
2818.67	-7.63802e-05	-0.000108501	-0.000184748	-2.09529e-05	-0.000221221	-6.97199e-05	-0.00022204	-0.000135342
2819.94	-7.68594e-05	-0.000112039	-0.00019157	-2.12976e-05	-0.00022171	-6.76624e-05	-0.000221665	-0.000136218
2821.21	-7.73513e-05	-0.000115614	-0.000198436	-2.209e-05	-0.000222131	-6.58349e-05	-0.000221123	-0.000137252
2822.48	-7.7831e-05	-0.000119215	-0.000205315	-2.33222e-05	-0.000222478	-6.42391e-05	-0.000220422	-0.000138404
2823.75	-7.82739e-05	-0.000122835	-0.000212174	-2.49834e-05	-0.000222745	-6.28752e-05	-0.000219569	-0.000139637
2825.03	-7.8656e-05	-0.000126465	-0.000218982	-2.706e-05	-0.000222929	-6.17414e-05	-0.000218573	-0.000140913
2826.3	-7.89542e-05	-0.0001301	-0.000225708	-2.95352e-05	-0.000223022	-6.08343e-05	-0.000217441	-0.000142195
2827.57	-7.91462e-05	-0.000133733	-0.00023232	-3.23901e-05	-0.00022302	-6.01485e-05	-0.000216185	-0.000143449
2828.84	-7.92113e-05	-0.000137362	-0.000238791	-3.56028e-05	-0.000222917	-5.96771e-05	-0.000214814	-0.000144642
2830.11	-7.91298e-05	-0.000140982	-0.000245092	-3.91496e-05	-0.000222707	-5.94112e-05	-0.000213337	-0.000145741
2831.38	-7.88842e-05	-0.000144591	-0.000251196	-4.30046e-05	-0.000222382	-5.93406e-05	-0.000211764	-0.000146717
2832.65	-7.84585e-05	-0.000148187	-0.000257079	-4.714e-05	-0.000221936	-5.94537e-05	-0.000210104	-0.000147544
2833.93	-7.78389e-05	-0.000151768	-0.000262717	-5.15269e-05	-0.000221363	-5.97372e-05	-0.000208367	-0.000148198
2835.2	-7.70138e-05	-0.000155333	-0.000268088	-5.6135e-05	-0.000220656	-6.01772e-05	-0.000206561	-0.000148656
2836.47	-7.59738e-05	-0.00015888	-0.000273174	-6.09334e-05	-0.000219807	-6.07583e-05	-0.000204693	-0.000148902
2837.74	-7.47121e-05	-0.000162407	-0.000277957	-6.58905e-05	-0.000218811	-6.14647e-05	-0.000202772	-0.000148918
2839.01	-7.32243e-05	-0.000165913	-0.000282423	-7.09746e-05	-0.000217661	-6.22798e-05	-0.000200805	-0.000148693
2840.28	-7.15087e-05	-0.000169396	-0.000286558	-7.61542e-05	-0.000216351	-6.31867e-05	-0.000198797	-0.000148218
2841.56	-6.95661e-05	-0.000172854	-0.000290353	-8.1398e-05	-0.000214878	-6.41682e-05	-0.000196755	-0.000147487
2842.83	-6.74e-05	-0.000176284	-0.000293801	-8.66756e-05	-0.000213238	-6.52073e-05	-0.000194683	-0.000146497
2844.1	-6.50165e-05	-0.000179683	-0.000296897	-9.19576e-05	-0.000211427	-6.6287e-05	-0.000192587	-0.000145248
2845.37	-6.24239e-05	-0.000183047	-0.000299639	-9.72157e-05	-0.000209445	-6.73907e-05	-0.000190471	-0.000143743
2846.64	-5.96334e-05	-0.000186373	-0.000302027	-0.000102423	-0.000207292	-6.85026e-05	-0.000188338	-0.000141989
2847.91	-5.6658e-05	-0.000189656	-0.000304064	-0.000107555	-0.000204969	-6.96074e-05	-0.000186191	-0.000139994
2849.19	-5.35133e-05	-0.000192891	-0.000305756	-0.000112587	-0.00020248	-7.06908e-05	-0.000184034	-0.000137769
2850.46	-5.02167e-05	-0.000196073	-0.000307111	-0.000117499	-0.00019983	-7.17395e-05	-0.00018187	-0.000135327
2851.73	-4.67872e-05	-0.000199196	-0.000308137	-0.000122272	-0.000197026	-7.27415e-05	-0.000179701	-0.000132686
2853	-4.32457e-05	-0.000202254	-0.000308849	-0.000126888	-0.000194076	-7.3686e-05	-0.000177529	-0.000129861
2854.27	-3.96144e-05	-0.000205241	-0.000309261	-0.000131332	-0.000190992	-7.45636e-05	-0.000175358	-0.000126873
2855.54	-3.59165e-05	-0.00020815	-0.000309387	-0.000135593	-0.000187785	-7.53662e-05	-0.00017319	-0.000123741
2856.81	-3.21762e-05	-0.000210974	-0.000309248	-0.000139661	-0.00018447	-7.60874e-05	-0.000171027	-0.000120489
2858.09	-2.84182e-05	-0.000213707	-0.000308861	-0.000143527	-0.000181064	-7.67222e-05	-0.000168873	-0.000117138
2859.36	-2.46676e-05	-0.000216343	-0.000308248	-0.000147186	-0.000177583	-7.72672e-05	-0.00016673	-0.000113711
2860.63	-2.09496e-05	-0.000218874	-0.00030743	-0.000150636	-0.000174048	-7.77207e-05	-0.000164602	-0.000110233
2861.9	-1.72893e-05	-0.000221295	-0.000306431	-0.000153874	-0.000170478	-7.80824e-05	-0.000162493	-0.000106727
2863.17	-1.37112e-05	-0.0002236	-0.000305273	-0.000156904	-0.000166895	-7.83533e-05	-0.000160406	-0.000103216
2864.44	-1.02393e-05	-0.000225783	-0.000303981	-0.000159726	-0.000163323	-7.85362e-05	-0.000158345	-9.97238e-05
2865.72	-6.89668e-06	-0.00022784	-0.000302578	-0.000162347	-0.000159783	-7.86352e-05	-0.000156316	-9.6272e-05
2866.99	-3.70522e-06	-0.000229766	-0.00030109	-0.000164774	-0.000156302	-7.86556e-05	-0.000154324	-9.28822e-05
2868.26	-6.85589e-07	-0.000231558	-0.000299539	-0.000167013	-0.000152903	-7.86039e-05	-0.000152373	-8.95747e-05
2869.53	2.14304e-06	-0.000233213	-0.000297949	-0.000169075	-0.00014961	-7.84878e-05	-0.000150469	-8.63685e-05
2870.8	4.76311e-06	-0.000234729	-0.000296344	-0.00017097	-0.000146448	-7.83161e-05	-0.000148619	-8.32812e-05
2872.07	7.15885e-06	-0.000236105	-0.000294745	-0.000172711	-0.00014344	-7.80983e-05	-0.000146828	-8.03287e-05
2873.34	9.31634e-06	-0.000237341	-0.000293174	-0.000174309	-0.000140611	-7.78447e-05	-0.000145103	-7.75253e-05
2874.62	1.12236e-05	-0.000238438	-0.000291652	-0.000175777	-0.000137982	-7.75663e-05	-0.000143449	-7.48835e-05
2875.89	1.28707e-05	-0.000239397	-0.000290197	-0.00017713	-0.000135576	-7.72746e-05	-0.000141875	-7.24139e-05
2877.16	1.42496e-05	-0.000240222	-0.000288828	-0.000178381	-0.000133411	-7.69813e-05	-0.000140386	-7.01252e-05
2878.43	1.53544e-05	-0.000240916	-0.000287561	-0.000179544	-0.000131506	-7.66987e-05	-0.000138988	-6.80243e-05
2879.7	1.61814e-05	-0.000241483	-0.000286411	-0.000180632	-0.000129878	-7.64387e-05	-0.000137688	-6.61163e-05
2880.97	1.67287e-05	-0.00024193	-0.000285391	-0.000181661	-0.000128543	-7.62135e-05	-0.000136492	-6.44042e-05
2882.25	1.69963e-05	-0.000242263	-0.000284514	-0.000182642	-0.000127513	-7.60352e-05	-0.000135405	-6.28893e-05
2883.52	1.69863e-05	-0.00024249	-0.000283789	-0.000183588	-0.000126798	-7.59151e-05	-0.000134432	-6.15712e-05
2884.79	1.67024e-05	-0.000242619	-0.000283225	-0.000184513	-0.000126408	-7.58648e-05	-0.000133579	-6.0448e-05
2886.06	1.61502e-05	-0.000242658	-0.000282829	-0.000185427	-0.000126348	-7.58948e-05	-0.000132848	-5.95159e-05
2887.33	1.53368e-05	-0.000242618	-0.000282605	-0.00018634	-0.000126622	-7.60152e-05	-0.000132243	-5.87701e-05
2888.6	1.42708e-05	-0.000242509	-0.000282558	-0.000187264	-0.000127232	-7.62354e-05	-0.000131768	-5.82041e-05
2889.87	1.29622e-05	-0.000242341	-0.00028269	-0.000188206	-0.000128177	-7.65638e-05	-0.000131423	-5.78106e-05
2891.15	1.14223e-05	-0.000242125	-0.000283	-0.000189174	-0.000129453	-7.70081e-05	-0.00013121	-5.7581e-05
2892.42	9.66339e-06	-0.000241873	-0.000283488	-0.000190174	-0.000131055	-7.75749e-05	-0.000131128	-5.75059e-05
2893.69	7.6989e-06	-0.000241597	-0.000284151	-0.000191214	-0.000132974	-7.82698e-05	-0.000131177	-5.75752e-05
2894.96	5.54305e-06	-0.000241308	-0.000284985	-0.000192296	-0.000135201	-7.90971e-05	-0.000131354	-5.77782e-05
2896.23	3.21087e-06	-0.000241018	-0.000285984	-0.000193425	-0.000137722	-8.00603e-05	-0.000131657	-5.81036e-05
2897.5	7.18006e-07	-0.000240738	-0.000287143	-0.000194604	-0.000140523	-8.11615e-05	-0.000132082	-5.854e-05
2898.78	-1.9194e-06	-0.00024048	-0.000288453	-0.000195832	-0.000143588	-8.24015e-05	-0.000132623	-5.90757e-05
2900.05	-4.68482e-06	-0.000240254	-0.000289907	-0.000197111	-0.000146898	-8.378e-05	-0.000133275	-5.9699e-05
2901.32	-7.56139e-06	-0.000240071	-0.000291495	-0.00019844	-0.000150435	-8.52955e-05	-0.00013403	-6.03982e-05
2902.59	-1.05321e-05	-0.000239942	-0.000293207	-0.000199817	-0.000154176	-8.69453e-05	-0.00013488	-6.1162e-05
2903.86	-1.35799e-05	-0.000239876	-0.000295032	-0.000201241	-0.000158099	-8.87253e-05	-0.000135818	-6.19793e-05
2905.13	-1.66877e-05	-0.000239881	-0.000296959	-0.000202706	-0.000162182	-9.06304e-05	-0.000136833	-6.28394e-05
2906.41	-1.98384e-05	-0.000239965	-0.000298977	-0.00020421	-0.000166399	-9.26543e-05	-0.000137915	-6.37321e-05
2907.68	-2.30153e-05	-0.000240135	-0.000301075	-0.000205748	-0.000170726	-9.47897e-05	-0.000139054	-6.46479e-05
2908.95	-2.62019e-05	-0.000240399	-0.00030324	-0.000207313	-0.000175138	-9.7028e-05	-0.000140237	-6.55781e-05
2910.22	-2.9382e-05	-0.00024076	-0.000305461	-0.000208901	-0.00017961	-9.93599e-05	-0.000141453	-6.65144e-05
2911.49	-3.25399e-05	-0.000241224	-0.000307727	-0.000210504	-0.000184115	-0.000101775	-0.00014269	-6.74496e-05
2912.76	-3.56601e-05	-0.000241793	-0.000310027	-0.000212116	-0.00018863	-0.000104263	-0.000143936	-6.83774e-05
2914.03	-3.87281e-05	-0.000242469	-0.00031235	-0.00021373	-0.000193129	-0.000106812	-0.000145178	-6.9292e-05
2915.31	-4.17296e-05	-0.000243255	-0.000314687	-0.000215338	-0.000197589	-0.000109409	-0.000146404	-7.01889e-05
2916.58	-4.46512e-05	-0.000244149	-0.000317028	-0.000216933	-0.000201987	-0.000112042	-0.000147603	-7.10643e-05
2917.85	-4.74802e-05	-0.000245151	-0.000319365	-0.000218507	-0.000206302	-0.000114697	-0.000148763	-7.19154e-05
2919.12	-5.02045e-05	-0.00024626	-0.000321691	-0.000220053	-0.000210511	-0.000117363	-0.000149873	-7.27402e-05
2920.39	-5.28129e-05	-0.000247472	-0.000323998	-0.000221564	-0.000214598	-0.000120025	-0.000150923	-7.35377e-05
2921.66	-5.52951e-05	-0.000248784	-0.000326282	-0.000223033	-0.000218544	-0.000122672	-0.000151904	-7.43077e-05
2922.94	-5.76415e-05	-0.000250192	-0.000328538	-0.000224452	-0.000222334	-0.000125288	-0.000152808	-7.50506e-05
2924.21	-5.98437e-05	-0.00025169	-0.000330762	-0.000225816	-0.000225953	-0.000127864	-0.000153628	-7.57676e-05
2925.48	-6.18939e-05	-0.000253273	-0.000332954	-0.000227119	-0.000229391	-0.000130386	-0.000154358	-7.64609e-05
2926.75	-6.37854e-05	-0.000254934	-0.000335111	-0.000228356	-0.000232638	-0.000132843	-0.000154993	-7.71328e-05
2928.02	-6.55125e-05	-0.000256669	-0.000337233	-0.000229521	-0.000235685	-0.000135226	-0.000155531	-7.77864e-05
2929.29	-6.70704e-05	-0.000258468	-0.000339322	-0.000230611	-0.000238527	-0.000137524	-0.00015597	-7.84253e-05
2930.57	-6.84553e-05	-0.000260327	-0.00034138	-0.000231623	-0.000241161	-0.000139729	-0.000156309	-7.90532e-05
2931.84	-6.96643e-05	-0.000262238	-0.000343409	-0.000232554	-0.000243584	-0.000141834	-0.000156552	-7.96742e-05
2933.11	-7.06957e-05	-0.000264194	-0.000345415	-0.000233403	-0.000245799	-0.000143833	-0.000156701	-8.02928e-05
2934.38	-7.15485e-05	-0.00026619	-0.000347401	-0.000234168	-0.000247806	-0.00014572	-0.00015676	-8.09132e-05
2935.65	-7.22226e-05	-0.000268218	-0.000349373	-0.000234851	-0.00024961	-0.000147491	-0.000156736	-8.154e-05
2936.92	-7.27191e-05	-0.000270274	-0.000351336	-0.00023545	-0.000251217	-0.000149146	-0.000156638	-8.21775e-05
2938.2	-7.30396e-05	-0.000272352	-0.000353298	-0.000235969	-0.000252634	-0.000150682	-0.000156473	-8.28299e-05
2939.47	-7.31868e-05	-0.000274448	-0.000355265	-0.00023641	-0.00025387	-0.000152099	-0.000156252	-8.35013e-05
2940.74	-7.3164e-05	-0.000276558	-0.000357244	-0.000236775	-0.000254935	-0.0001534	-0.000155987	-8.41955e-05
2942.01	-7.29755e-05	-0.000278679	-0.000359241	-0.00023707	-0.000255841	-0.000154586	-0.00015569	-8.4916e-05
2943.28	-7.2626e-05	-0.000280809	-0.000361264	-0.000237299	-0.000256598	-0.000155663	-0.000155375	-8.5666e-05
2944.55	-7.21211e-05	-0.000282946	-0.00036332	-0.000237467	-0.000257221	-0.000156634	-0.000155056	-8.64481e-05
2945.82	-7.14666e-05	-0.00028509	-0.000365415	-0.000237581	-0.000257721	-0.000157507	-0.000154747	-8.72648e-05
2947.1	-7.06694e-05	-0.000287242	-0.000367555	-0.000237647	-0.000258113	-0.000158288	-0.000154462	-8.81178e-05
2948.37	-6.97363e-05	-0.000289401	-0.000369745	-0.000237673	-0.00025841	-0.000158984	-0.000154218	-8.90087e-05
2949.64	-6.86749e-05	-0.00029157	-0.000371992	-0.000237665	-0.000258626	-0.000159605	-0.000154029	-8.99384e-05
2950.91	-6.7493e-05	-0.00029375	-0.000374299	-0.000237632	-0.000258774	-0.000160159	-0.000153909	-9.09075e-05
2952.18	-6.61986e-05	-0.000295946	-0.000376669	-0.000237582	-0.000258869	-0.000160657	-0.000153873	-9.1916e-05
2953.45	-6.48e-05	-0.000298159	-0.000379107	-0.000237524	-0.000258922	-0.000161107	-0.000153935	-9.29636e-05
2954.73	-6.33058e-05	-0.000300395	-0.000381613	-0.000237464	-0.000258946	-0.00016152	-0.000154107	-9.40497e-05
2956	-6.17245e-05	-0.000302657	-0.00038419	-0.000237412	-0.000258952	-0.000161906	-0.000154401	-9.5173e-05
2957.27	-6.00647e-05	-0.000304949	-0.000386838	-0.000237377	-0.000258952	-0.000162274	-0.000154828	-9.63323e-05
2958.54	-5.83352e-05	-0.000307276	-0.000389555	-0.000237365	-0.000258955	-0.000162635	-0.000155398	-9.75257e-05
2959.81	-5.65445e-05	-0.000309643	-0.000392342	-0.000237386	-0.000258971	-0.000162999	-0.000156119	-9.87512e-05
2961.08	-5.47012e-05	-0.000312053	-0.000395196	-0.000237446	-0.000259007	-0.000163374	-0.000156999	-0.000100007
2962.35	-5.28137e-05	-0.000314512	-0.000398114	-0.000237553	-0.000259072	-0.000163768	-0.000158042	-0.000101289
2963.63	-5.08901e-05	-0.000317023	-0.000401092	-0.000237713	-0.000259171	-0.000164191	-0.000159253	-0.000102597
2964.9	-4.89385e-05	-0.00031959	-0.000404126	-0.000237934	-0.00025931	-0.000164649	-0.000160635	-0.000103927
2966.17	-4.69668e-05	-0.000322215	-0.000407211	-0.00023822	-0.000259492	-0.000165149	-0.000162188	-0.000105276
2967.44	-4.49823e-05	-0.000324901	-0.00041034	-0.000238578	-0.000259722	-0.000165697	-0.000163911	-0.000106641
2968.71	-4.29924e-05	-0.00032765	-0.000413509	-0.000239011	-0.000260002	-0.000166298	-0.000165803	-0.000108021
2969.98	-4.1004e-05	-0.000330463	-0.000416708	-0.000239524	-0.000260332	-0.000166956	-0.000167859	-0.00010941
2971.26	-3.90236e-05	-0.000333339	-0.000419933	-0.000240121	-0.000260714	-0.000167675	-0.000170075	-0.000110808
2972.53	-3.70576e-05	-0.000336279	-0.000423174	-0.000240804	-0.000261148	-0.000168457	-0.000172442	-0.000112211
2973.8	-3.51118e-05	-0.000339281	-0.000426423	-0.000241576	-0.000261632	-0.000169304	-0.000174954	-0.000113617
2975.07	-3.31918e-05	-0.000342342	-0.000429674	-0.000242437	-0.000262165	-0.000170216	-0.000177601	-0.000115022
2976.34	-3.13027e-05	-0.000345459	-0.000432916	-0.00024339	-0.000262744	-0.000171195	-0.000180372	-0.000116426
2977.61	-2.94495e-05	-0.000348629	-0.000436143	-0.000244435	-0.000263367	-0.000172238	-0.000183256	-0.000117824
2978.89	-2.76367e-05	-0.000351845	-0.000439346	-0.00024557	-0.00026403	-0.000173344	-0.000186239	-0.000119216
2980.16	-2.58683e-05	-0.000355102	-0.000442518	-0.000246796	-0.00026473	-0.000174512	-0.000189309	-0.000120599
2981.43	-2.41483e-05	-0.000358393	-0.000445649	-0.000248111	-0.000265462	-0.000175737	-0.000192452	-0.000121971
2982.7	-2.248e-05	-0.000361711	-0.000448734	-0.000249514	-0.000266222	-0.000177017	-0.000195652	-0.000123332
2983.97	-2.08668e-05	-0.000365048	-0.000451766	-0.000251001	-0.000267007	-0.000178347	-0.000198895	-0.000124679
2985.24	-1.93115e-05	-0.000368396	-0.000454737	-0.000252571	-0.00026781	-0.000179724	-0.000202166	-0.000126011
2986.51	-1.78168e-05	-0.000371744	-0.000457643	-0.000254219	-0.000268629	-0.000181142	-0.00020545	-0.000127328
2987.79	-1.6385e-05	-0.000375083	-0.000460478	-0.000255944	-0.000269458	-0.000182595	-0.000208731	-0.000128628
2989.06	-1.50183e-05	-0.000378404	-0.000463239	-0.000257741	-0.000270294	-0.00018408	-0.000211994	-0.000129911
2990.33	-1.37185e-05	-0.000381698	-0.000465922	-0.000259605	-0.000271133	-0.000185589	-0.000215226	-0.000131176
2991.6	-1.24875e-05	-0.000384953	-0.000468524	-0.000261534	-0.00027197	-0.000187118	-0.000218411	-0.000132424
2992.87	-1.13269e-05	-0.000388162	-0.000471046	-0.000263522	-0.000272804	-0.000188662	-0.000221537	-0.000133654
2994.14	-1.02378e-05	-0.000391313	-0.000473485	-0.000265565	-0.000273631	-0.000190214	-0.000224591	-0.000134867
2995.42	-9.22168e-06	-0.000394399	-0.000475843	-0.000267658	-0.000274449	-0.000191769	-0.000227562	-0.000136062
2996.69	-8.27954e-06	-0.000397412	-0.000478122	-0.000269798	-0.000275257	-0.000193323	-0.000230438	-0.000137241
2997.96	-7.41235e-06	-0.000400343	-0.000480324	-0.00027198	-0.000276053	-0.00019487	-0.000233211	-0.000138404
2999.23	-6.62095e-06	-0.000403186	-0.000482454	-0.000274198	-0.000276837	-0.000196406	-0.000235873	-0.000139552
3000.5	-5.90607e-06	-0.000405936	-0.000484517	-0.00027645	-0.000277609	-0.000197928	-0.000238415	-0.000140686
3001.77	-5.2683e-06	-0.000408587	-0.000486517	-0.00027873	-0.00027837	-0.000199431	-0.000240832	-0.000141807
3003.04	-4.70813e-06	-0.000411137	-0.000488463	-0.000281035	-0.000279121	-0.000200912	-0.00024312	-0.000142917
3004.32	-4.22594e-06	-0.000413583	-0.000490362	-0.000283361	-0.000279865	-0.000202368	-0.000245274	-0.000144017
3005.59	-3.82196e-06	-0.000415925	-0.000492223	-0.000285703	-0.000280603	-0.000203797	-0.000247294	-0.000145108
3006.86	-3.49629e-06	-0.000418162	-0.000494055	-0.00028806	-0.000281339	-0.000205196	-0.000249177	-0.000146192
3008.13	-3.24889e-06	-0.000420298	-0.000495867	-0.000290427	-0.000282077	-0.000206565	-0.000250924	-0.000147271
3009.4	-3.07956e-06	-0.000422334	-0.000497672	-0.000292801	-0.00028282	-0.000207902	-0.000252537	-0.000148345
3010.67	-2.98792e-06	-0.000424276	-0.000499479	-0.00029518	-0.000283572	-0.000209207	-0.000254017	-0.000149418
3011.95	-2.97341e-06	-0.000426131	-0.0005013	-0.000297561	-0.000284339	-0.000210478	-0.000255369	-0.000150489
3013.22	-3.03526e-06	-0.000427904	-0.000503146	-0.000299942	-0.000285125	-0.000211715	-0.000256595	-0.000151561
3014.49	-3.1725e-06	-0.000429605	-0.000505029	-0.000302321	-0.000285936	-0.000212919	-0.000257701	-0.000152635
3015.76	-3.38391e-06	-0.000431244	-0.000506961	-0.000304694	-0.000286776	-0.00021409	-0.000258693	-0.000153712
3017.03	-3.66804e-06	-0.000432831	-0.000508952	-0.000307062	-0.00028765	-0.000215227	-0.000259575	-0.000154794
3018.3	-4.02317e-06	-0.000434377	-0.000511014	-0.000309422	-0.000288565	-0.000216332	-0.000260355	-0.00015588
3019.57	-4.44733e-06	-0.000435896	-0.000513158	-0.000311772	-0.000289524	-0.000217404	-0.000261038	-0.000156972
3020.85	-4.93826e-06	-0.000437401	-0.000515393	-0.000314111	-0.000290533	-0.000218445	-0.000261632	-0.000158069
3022.12	-5.49344e-06	-0.000438905	-0.00051773	-0.000316438	-0.000291595	-0.000219453	-0.000262142	-0.000159173
3023.39	-6.11003e-06	-0.000440422	-0.000520176	-0.000318751	-0.000292716	-0.000220429	-0.000262576	-0.000160282
3024.66	-6.78495e-06	-0.000441966	-0.00052274	-0.000321049	-0.000293899	-0.000221374	-0.00026294	-0.000161395
3025.93	-7.51481e-06	-0.000443552	-0.000525429	-0.000323331	-0.000295147	-0.000222286	-0.00026324	-0.000162513
3027.2	-8.29597e-06	-0.000445193	-0.000528249	-0.000325595	-0.000296463	-0.000223165	-0.000263481	-0.000163632
3028.48	-9.12451e-06	-0.000446902	-0.000531205	-0.000327839	-0.000297849	-0.000224009	-0.000263668	-0.000164752
3029.75	-9.99627e-06	-0.000448694	-0.000534301	-0.000330063	-0.000299306	-0.000224818	-0.000263806	-0.000165871
3031.02	-1.09069e-05	-0.00045058	-0.000537539	-0.000332264	-0.000300835	-0.00022559	-0.0002639	-0.000166984
3032.29	-1.18517e-05	-0.000452573	-0.000540921	-0.000334442	-0.000302436	-0.000226323	-0.000263951	-0.00016809
3033.56	-1.28259e-05	-0.000454681	-0.000544448	-0.000336593	-0.00030411	-0.000227014	-0.000263964	-0.000169185
3034.83	-1.38246e-05	-0.000456916	-0.000548118	-0.000338716	-0.000305853	-0.00022766	-0.000263939	-0.000170264
3036.11	-1.48427e-05	-0.000459284	-0.000551928	-0.000340808	-0.000307664	-0.000228259	-0.000263879	-0.000171324
3037.38	-1.58751e-05	-0.000461793	-0.000555876	-0.000342868	-0.000309541	-0.000228807	-0.000263783	-0.00017236
3038.65	-1.69164e-05	-0.000464448	-0.000559957	-0.000344892	-0.000311479	-0.0002293	-0.000263651	-0.000173366
3039.92	-1.79615e-05	-0.000467252	-0.000564165	-0.000346878	-0.000313475	-0.000229734	-0.000263482	-0.000174337
3041.19	-1.90051e-05	-0.000470206	-0.000568492	-0.000348822	-0.000315522	-0.000230106	-0.000263275	-0.000175267
3042.46	-2.0042e-05	-0.000473311	-0.000572931	-0.000350722	-0.000317616	-0.00023041	-0.000263028	-0.00017615
3043.74	-2.10672e-05	-0.000476565	-0.000577472	-0.000352575	-0.000319749	-0.000230642	-0.000262736	-0.00017698
3045.01	-2.20758e-05	-0.000479963	-0.000582104	-0.000354376	-0.000321914	-0.000230798	-0.000262398	-0.000177751
3046.28	-2.30631e-05	-0.000483501	-0.000586818	-0.000356123	-0.000324103	-0.000230872	-0.000262009	-0.000178456
3047.55	-2.40246e-05	-0.000487169	-0.000591599	-0.000357812	-0.000326308	-0.000230862	-0.000261564	-0.000179089
3048.82	-2.49562e-05	-0.00049096	-0.000596436	-0.000359438	-0.00032852	-0.000230761	-0.00026106	-0.000179642
3050.09	-2.5854e-05	-0.000494862	-0.000601315	-0.000360999	-0.000330728	-0.000230566	-0.000260491	-0.000180109
3051.36	-2.67146e-05	-0.000498861	-0.000606222	-0.00036249	-0.000332924	-0.000230273	-0.000259852	-0.000180484
3052.64	-2.75349e-05	-0.000502944	-0.000611142	-0.000363907	-0.000335095	-0.000229879	-0.000259138	-0.00018076
3053.91	-2.83125e-05	-0.000507094	-0.000616062	-0.000365248	-0.000337232	-0.00022938	-0.000258344	-0.000180931
3055.18	-2.90452e-05	-0.000511294	-0.000620965	-0.000366507	-0.000339323	-0.000228774	-0.000257465	-0.000180991
3056.45	-2.97315e-05	-0.000515526	-0.000625837	-0.000367682	-0.000341357	-0.000228059	-0.000256497	-0.000180936
3057.72	-3.03703e-05	-0.00051977	-0.000630664	-0.000368769	-0.000343322	-0.000227234	-0.000255436	-0.000180758
3058.99	-3.09611e-05	-0.000524007	-0.00063543	-0.000369765	-0.000345207	-0.000226297	-0.000254276	-0.000180454
3060.27	-3.15041e-05	-0.000528216	-0.000640121	-0.000370667	-0.000347	-0.000225248	-0.000253015	-0.000180019
3061.54	-3.19999e-05	-0.000532376	-0.000644724	-0.000371473	-0.000348689	-0.000224089	-0.00025165	-0.00017945
3062.81	-3.24497e-05	-0.000536466	-0.000649226	-0.000372178	-0.000350264	-0.000222821	-0.000250179	-0.000178742
3064.08	-3.28552e-05	-0.000540466	-0.000653613	-0.000372782	-0.000351713	-0.000221446	-0.0002486	-0.000177892
3065.35	-3.32187e-05	-0.000544355	-0.000657873	-0.000373283	-0.000353026	-0.000219968	-0.000246912	-0.000176899
3066.62	-3.35429e-05	-0.000548116	-0.000661997	-0.000373679	-0.000354191	-0.000218389	-0.000245116	-0.00017576
3067.9	-3.38311e-05	-0.000551729	-0.000665974	-0.000373969	-0.000355199	-0.000216716	-0.000243212	-0.000174474
3069.17	-3.40867e-05	-0.000555177	-0.000669795	-0.000374152	-0.000356041	-0.000214953	-0.000241203	-0.00017304
3070.44	-3.43138e-05	-0.000558444	-0.000673452	-0.000374228	-0.000356708	-0.000213107	-0.00023909	-0.000171457
3071.71	-3.45164e-05	-0.000561518	-0.000676938	-0.000374197	-0.000357192	-0.000211184	-0.000236878	-0.000169725
3072.98	-3.4699e-05	-0.000564384	-0.000680247	-0.00037406	-0.000357485	-0.000209193	-0.000234569	-0.000167844
3074.25	-3.48662e-05	-0.000567033	-0.000683374	-0.000373816	-0.00035758	-0.00020714	-0.000232171	-0.000165815
3075.52	-3.50224e-05	-0.000569457	-0.000686316	-0.000373468	-0.000357472	-0.000205034	-0.000229687	-0.000163639
3076.8	-3.51724e-05	-0.00057165	-0.00068907	-0.000373017	-0.000357156	-0.000202885	-0.000227125	-0.000161317
3078.07	-3.53204e-05	-0.000573606	-0.000691633	-0.000372464	-0.000356626	-0.0002007	-0.000224491	-0.00015885
3079.34	-3.54707e-05	-0.000575325	-0.000694004	-0.000371811	-0.00035588	-0.000198488	-0.000221793	-0.000156239
3080.61	-3.56274e-05	-0.000576806	-0.000696184	-0.000371061	-0.000354915	-0.000196259	-0.000219038	-0.000153486
3081.88	-3.57941e-05	-0.000578052	-0.000698172	-0.000370216	-0.000353728	-0.000194021	-0.000216234	-0.000150592
3083.15	-3.59739e-05	-0.000579067	-0.000699971	-0.00036928	-0.00035232	-0.000191781	-0.000213388	-0.000147558
3084.43	-3.61695e-05	-0.000579857	-0.00070158	-0.000368253	-0.000350689	-0.000189549	-0.00021051	-0.000144386
3085.7	-3.6383e-05	-0.000580429	-0.000703002	-0.00036714	-0.000348836	-0.00018733	-0.000207606	-0.000141075
3086.97	-3.66159e-05	-0.000580794	-0.000704239	-0.000365942	-0.000346761	-0.000185132	-0.000204684	-0.000137627
3088.24	-3.68691e-05	-0.000580962	-0.000705292	-0.000364664	-0.000344467	-0.000182959	-0.000201751	-0.000134042
3089.51	-3.71425e-05	-0.000580945	-0.000706165	-0.000363306	-0.000341956	-0.000180817	-0.000198814	-0.000130318
3090.78	-3.74356e-05	-0.000580755	-0.000706859	-0.000361872	-0.00033923	-0.000178708	-0.000195878	-0.000126456
3092.05	-3.77469e-05	-0.000580406	-0.000707376	-0.000360363	-0.000336293	-0.000176635	-0.000192948	-0.000122454
3093.33	-3.80742e-05	-0.000579912	-0.000707717	-0.000358782	-0.000333148	-0.000174599	-0.000190029	-0.00011831
3094.6	-3.84144e-05	-0.000579287	-0.000707885	-0.000357131	-0.000329799	-0.000172599	-0.000187124	-0.000114022
3095.87	-3.87639e-05	-0.000578545	-0.000707878	-0.00035541	-0.000326249	-0.000170634	-0.000184234	-0.000109587
3097.14	-3.91179e-05	-0.000577699	-0.000707698	-0.00035362	-0.000322505	-0.000168699	-0.000181362	-0.000105002
3098.41	-3.94714e-05	-0.000576762	-0.000707343	-0.000351763	-0.000318568	-0.00016679	-0.000178507	-0.000100263
3099.68	-3.98184e-05	-0.000575747	-0.000706814	-0.000349837	-0.000314445	-0.000164901	-0.000175668	-9.53659e-05
3100.96	-4.01522e-05	-0.000574664	-0.000706107	-0.000347844	-0.00031014	-0.000163024	-0.000172843	-9.03049e-05
3102.23	-4.04659e-05	-0.000573524	-0.000705221	-0.000345782	-0.000305657	-0.00016115	-0.000170027	-8.50753e-05
3103.5	-4.07518e-05	-0.000572335	-0.000704153	-0.00034365	-0.000301001	-0.000159267	-0.000167216	-7.96713e-05
3104.77	-4.10019e-05	-0.000571105	-0.000702899	-0.000341446	-0.000296175	-0.000157365	-0.000164404	-7.40871e-05
3106.04	-4.12078e-05	-0.000569838	-0.000701454	-0.000339169	-0.000291185	-0.000155428	-0.000161584	-6.83164e-05
3107.31	-4.13612e-05	-0.000568539	-0.000699814	-0.000336815	-0.000286034	-0.000153444	-0.000158748	-6.23528e-05
3108.58	-4.14532e-05	-0.00056721	-0.000697974	-0.000334383	-0.000280726	-0.000151396	-0.000155886	-5.61899e-05
3109.86	-4.14752e-05	-0.000565849	-0.000695928	-0.000331868	-0.000275264	-0.000149269	-0.000152989	-4.98212e-05
3111.13	-4.14187e-05	-0.000564456	-0.000693671	-0.000329267	-0.000269653	-0.000147044	-0.000150046	-4.32403e-05
3112.4	-4.12753e-05	-0.000563027	-0.000691197	-0.000326577	-0.000263896	-0.000144703	-0.000147044	-3.6441e-05
3113.67	-4.10371e-05	-0.000561555	-0.000688499	-0.000323793	-0.000257995	-0.00014223	-0.000143972	-2.94174e-05
3114.94	-4.06964e-05	-0.000560033	-0.000685573	-0.000320911	-0.000251955	-0.000139604	-0.000140816	-2.2164e-05
3116.21	-4.02465e-05	-0.000558452	-0.000682413	-0.000317927	-0.000245777	-0.000136807	-0.000137564	-1.46756e-05
3117.49	-3.96808e-05	-0.000556801	-0.000679014	-0.000314836	-0.000239465	-0.000133821	-0.000134202	-6.94786e-06
3118.76	-3.89942e-05	-0.000555067	-0.000675371	-0.000311634	-0.000233022	-0.000130627	-0.000130717	1.02317e-06
3120.03	-3.81819e-05	-0.000553238	-0.000671482	-0.000308316	-0.000226449	-0.000127208	-0.000127094	9.24047e-06
3121.3	-3.72405e-05	-0.000551296	-0.000667342	-0.000304878	-0.00021975	-0.000123545	-0.000123321	1.77063e-05
3122.57	-3.61675e-05	-0.000549228	-0.000662952	-0.000301315	-0.000212928	-0.000119624	-0.000119384	2.64219e-05
3123.84	-3.49619e-05	-0.000547016	-0.000658309	-0.000297625	-0.000205984	-0.000115428	-0.000115269	3.53877e-05
3125.12	-3.36237e-05	-0.000544643	-0.000653415	-0.000293802	-0.000198922	-0.000110943	-0.000110966	4.46027e-05
3126.39	-3.21542e-05	-0.000542091	-0.000648272	-0.000289843	-0.000191745	-0.000106157	-0.00010646	5.40653e-05
3127.66	-3.05563e-05	-0.000539343	-0.000642883	-0.000285746	-0.000184456	-0.000101058	-0.000101742	6.37723e-05
3128.93	-2.88342e-05	-0.000536382	-0.000637252	-0.000281507	-0.000177058	-9.56382e-05	-9.68005e-05	7.37196e-05
3130.2	-2.69935e-05	-0.00053319	-0.000631388	-0.000277124	-0.000169553	-8.98888e-05	-9.16256e-05	8.39017e-05
3131.47	-2.50413e-05	-0.000529752	-0.000625298	-0.000272596	-0.000161946	-8.38043e-05	-8.62084e-05	9.4312e-05
3132.74	-2.2986e-05	-0.000526053	-0.000618991	-0.000267919	-0.000154241	-7.73813e-05	-8.05409e-05	0.000104943
3134.02	-2.08375e-05	-0.000522077	-0.000612479	-0.000263094	-0.00014644	-7.06181e-05	-7.46159e-05	0.000115785
3135.29	-1.8607e-05	-0.000517812	-0.000605775	-0.00025812	-0.000138549	-6.35155e-05	-6.84272e-05	0.000126828
3136.56	-1.63067e-05	-0.000513248	-0.000598894	-0.000252996	-0.000130573	-5.60762e-05	-6.19698e-05	0.000138062
3137.83	-1.39502e-05	-0.000508375	-0.00059185	-0.000247723	-0.000122514	-4.83051e-05	-5.52393e-05	0.000149473
3139.1	-1.1552e-05	-0.000503185	-0.000584661	-0.0002423	-0.00011438	-4.02095e-05	-4.82325e-05	0.000161048
3140.37	-9.12762e-06	-0.000497673	-0.000577346	-0.00023673	-0.000106174	-3.17984e-05	-4.09473e-05	0.000172774
3141.65	-6.69312e-06	-0.000491836	-0.000569924	-0.000231012	-9.79025e-05	-2.3083e-05	-3.33821e-05	0.000184636
3142.92	-4.26532e-06	-0.000485673	-0.000562414	-0.000225149	-8.95711e-05	-1.40767e-05	-2.55365e-05	0.000196617
3144.19	-1.86144e-06	-0.000479187	-0.000554837	-0.000219142	-8.11859e-05	-4.7943e-06	-1.74111e-05	0.000208702
3145.46	5.01092e-07	-0.000472379	-0.000547214	-0.000212992	-7.27529e-05	4.74752e-06	-9.00679e-06	0.000220874
3146.73	2.8047e-06	-0.000465258	-0.000539568	-0.000206703	-6.42786e-05	1.45305e-05	-3.25686e-07	0.000233116
3148	5.032e-06	-0.000457831	-0.000531918	-0.000200276	-5.57695e-05	2.45349e-05	8.62969e-06	0.000245411
3149.28	7.16585e-06	-0.000450109	-0.000524287	-0.000193712	-4.72324e-05	3.474e-05	1.7856e-05	0.000257741
3150.55	9.18962e-06	-0.000442106	-0.000516694	-0.000187015	-3.86741e-05	4.51239e-05	2.73495e-05	0.00027009
3151.82	1.10873e-05	-0.000433837	-0.00050916	-0.000180186	-3.01017e-05	5.5664e-05	3.71058e-05	0.000282439
3153.09	1.28439e-05	-0.000425318	-0.000501704	-0.000173226	-2.15221e-05	6.63368e-05	4.71201e-05	0.000294773
3154.36	1.44452e-05	-0.000416568	-0.000494344	-0.000166139	-1.29426e-05	7.71187e-05	5.73869e-05	0.000307075
3155.63	1.58783e-05	-0.000407607	-0.000487097	-0.000158925	-4.37032e-06	8.79856e-05	6.79007e-05	0.000319328
3156.91	1.71316e-05	-0.000398458	-0.000479978	-0.000151587	4.18755e-06	9.89134e-05	7.86552e-05	0.000331517
3158.18	1.8195e-05	-0.000389143	-0.000473001	-0.000144125	1.27238e-05	0.000109878	8.96441e-05	0.000343627
3159.45	1.90597e-05	-0.000379685	-0.000466178	-0.000136541	2.12313e-05	0.000120857	0.000100861	0.000355644
3160.72	1.9719e-05	-0.000370109	-0.000459518	-0.000128836	2.97031e-05	0.000131826	0.000112298	0.000367554
3161.99	2.01675e-05	-0.000360439	-0.00045303	-0.000121012	3.8132e-05	0.000142763	0.000123948	0.000379345
3163.26	2.04017e-05	-0.000350701	-0.000446719	-0.000113069	4.65112e-05	0.000153646	0.000135803	0.000391005
3164.53	2.04202e-05	-0.000340919	-0.00044059	-0.000105008	5.48339e-05	0.000164456	0.000147854	0.000402522
3165.81	2.02231e-05	-0.000331118	-0.000434644	-9.68307e-05	6.30936e-05	0.000175172	0.000160094	0.000413887
3167.08	1.98124e-05	-0.000321321	-0.000428881	-8.85385e-05	7.12838e-05	0.000185777	0.000172513	0.00042509
3168.35	1.9192e-05	-0.000311553	-0.000423297	-8.01327e-05	7.93981e-05	0.000196254	0.000185101	0.000436121
3169.62	1.83675e-05	-0.000301834	-0.000417889	-7.16152e-05	8.74307e-05	0.000206586	0.000197848	0.000446975
3170.89	1.7346e-05	-0.000292187	-0.00041265	-6.29882e-05	9.53757e-05	0.000216761	0.000210744	0.000457642
3172.16	1.61367e-05	-0.000282631	-0.000407572	-5.42546e-05	0.000103227	0.000226764	0.000223776	0.000468117
3173.44	1.47497e-05	-0.000273184	-0.000402644	-4.54175e-05	0.000110981	0.000236587	0.000236933	0.000478395
3174.71	1.3197e-05	-0.000263865	-0.000397854	-3.64811e-05	0.000118631	0.000246218	0.000250202	0.000488469
3175.98	1.14914e-05	-0.000254687	-0.000393191	-2.74502e-05	0.000126173	0.00025565	0.000263568	0.000498335
3177.25	9.64731e-06	-0.000245664	-0.000388639	-1.83302e-05	0.000133603	0.000264876	0.000277018	0.000507989
3178.52	7.6797e-06	-0.000236809	-0.000384183	-9.12794e-06	0.000140916	0.000273892	0.000290536	0.000517426
3179.79	5.60451e-06	-0.000228131	-0.000379807	1.49026e-07	0.00014811	0.000282694	0.000304106	0.000526644
3181.06	3.43829e-06	-0.000219639	-0.000375496	9.49198e-06	0.000155182	0.00029128	0.00031771	0.00053564
3182.34	1.19808e-06	-0.000211337	-0.000371231	1.88912e-05	0.000162129	0.000299649	0.000331331	0.00054441
3183.61	-1.09882e-06	-0.000203232	-0.000366997	2.83356e-05	0.000168948	0.000307801	0.000344949	0.000552951
3184.88	-3.43499e-06	-0.000195327	-0.000362777	3.7813e-05	0.00017564	0.000315739	0.000358546	0.000561262
3186.15	-5.79305e-06	-0.000187621	-0.000358554	4.73103e-05	0.000182202	0.000323465	0.0003721	0.00056934
3187.42	-8.15586e-06	-0.000180114	-0.000354314	5.68128e-05	0.000188636	0.000330982	0.00038559	0.000577184
3188.69	-1.05066e-05	-0.000172806	-0.000350042	6.63051e-05	0.000194941	0.000338296	0.000398995	0.00058479
3189.97	-1.28291e-05	-0.000165692	-0.000345725	7.57706e-05	0.00020112	0.000345411	0.000412292	0.000592159
3191.24	-1.51078e-05	-0.000158769	-0.00034135	8.51918e-05	0.000207173	0.000352333	0.000425459	0.000599289
3192.51	-1.73279e-05	-0.00015203	-0.000336908	9.45504e-05	0.000213105	0.00035907	0.000438472	0.00060618
3193.78	-1.94755e-05	-0.000145469	-0.00033239	0.000103827	0.000218919	0.000365629	0.00045131	0.00061283
3195.05	-2.15378e-05	-0.000139079	-0.00032779	0.000113003	0.00022462	0.000372016	0.000463949	0.000619241
3196.32	-2.3503e-05	-0.000132852	-0.000323102	0.000122059	0.000230213	0.00037824	0.000476367	0.000625413
3197.6	-2.53606e-05	-0.000126779	-0.000318323	0.000130973	0.000235705	0.000384309	0.000488542	0.000631348
3198.87	-2.71012e-05	-0.000120853	-0.000313453	0.000139727	0.000241102	0.000390231	0.000500451	0.000637048
3200.14	-2.87165e-05	-0.000115064	-0.000308494	0.0001483	0.000246412	0.000396014	0.000512076	0.000642518
3201.41	-3.01997e-05	-0.000109403	-0.000303449	0.000156675	0.000251645	0.000401666	0.000523396	0.000647761
3202.68	-3.15449e-05	-0.000103862	-0.000298324	0.000164832	0.000256809	0.000407196	0.000534393	0.000652783
3203.95	-3.27476e-05	-9.84316e-05	-0.000293126	0.000172755	0.000261914	0.000412611	0.000545051	0.000657592
3205.22	-3.38045e-05	-9.31042e-05	-0.000287865	0.000180427	0.000266972	0.000417919	0.000555354	0.000662196
3206.5	-3.47131e-05	-8.78716e-05	-0.000282552	0.000187835	0.000271991	0.000423129	0.000565289	0.000666604
3207.77	-3.54721e-05	-8.27266e-05	-0.0002772	0.000194966	0.000276985	0.000428247	0.000574845	0.000670829
3209.04	-3.6081e-05	-7.76623e-05	-0.000271823	0.000201809	0.000281964	0.000433281	0.000584013	0.000674882
3210.31	-3.65402e-05	-7.26726e-05	-0.000266436	0.000208356	0.000286939	0.000438239	0.000592784	0.00067878
3211.58	-3.68505e-05	-6.77517e-05	-0.000261056	0.000214601	0.000291922	0.000443127	0.000601156	0.000682538
3212.85	-3.70135e-05	-6.28946e-05	-0.0002557	0.00022054	0.000296925	0.000447953	0.000609124	0.000686175
3214.13	-3.70313e-05	-5.80969e-05	-0.000250385	0.000226173	0.000301957	0.000452723	0.00061669	0.000689709
3215.4	-3.69061e-05	-5.33546e-05	-0.000245128	0.000231502	0.000307029	0.000457445	0.000623855	0.000693164
3216.67	-3.66403e-05	-4.86643e-05	-0.000239946	0.000236531	0.000312151	0.000462125	0.000630625	0.000696561
3217.94	-3.62365e-05	-4.40233e-05	-0.000234858	0.000241268	0.000317331	0.00046677	0.000637006	0.000699925
3219.21	-3.56973e-05	-3.94288e-05	-0.000229879	0.000245723	0.000322577	0.000471388	0.000643009	0.000703281
3220.48	-3.50248e-05	-3.48786e-05	-0.000225024	0.00024991	0.000327897	0.000475985	0.000648643	0.000706657
3221.75	-3.42213e-05	-3.03707e-05	-0.000220307	0.000253843	0.000333295	0.000480569	0.000653924	0.000710079
3223.03	-3.32885e-05	-2.59031e-05	-0.000215742	0.000257541	0.000338776	0.000485148	0.000658866	0.000713577
3224.3	-3.22278e-05	-2.1474e-05	-0.00021134	0.000261026	0.000344344	0.000489729	0.000663488	0.00071718
3225.57	-3.10402e-05	-1.70814e-05	-0.000207109	0.000264318	0.000349999	0.000494321	0.000667806	0.000720917
3226.84	-2.97262e-05	-1.27232e-05	-0.000203059	0.000267444	0.000355742	0.000498932	0.000671842	0.000724818
3228.11	-2.82856e-05	-8.39689e-06	-0.000199194	0.000270429	0.000361571	0.00050357	0.000675617	0.000728912
3229.38	-2.67181e-05	-4.09993e-06	-0.000195518	0.000273301	0.000367484	0.000508246	0.000679153	0.000733227
3230.66	-2.50225e-05	1.70843e-07	-0.000192033	0.000276088	0.000373477	0.000512968	0.000682472	0.000737792
3231.93	-2.31975e-05	4.41907e-06	-0.000188737	0.000278821	0.000379542	0.000517746	0.000685598	0.000742633
3233.2	-2.12411e-05	8.64878e-06	-0.000185627	0.000281528	0.000385674	0.000522589	0.000688553	0.000747777
3234.47	-1.91511e-05	1.28646e-05	-0.0001827	0.000284239	0.000391863	0.000527509	0.000691361	0.000753247
3235.74	-1.69249e-05	1.70715e-05	-0.000179946	0.000286984	0.000398101	0.000532515	0.000694045	0.000759065
3237.01	-1.45598e-05	2.12756e-05	-0.000177358	0.000289792	0.000404376	0.000537618	0.000696627	0.000765253
3238.28	-1.2053e-05	2.54828e-05	-0.000174923	0.000292689	0.000410676	0.000542827	0.000699129	0.000771826
3239.56	-9.40158e-06	2.97001e-05	-0.000172631	0.000295702	0.000416989	0.000548154	0.000701571	0.0007788
3240.83	-6.6027e-06	3.39347e-05	-0.000170466	0.000298855	0.000423301	0.000553608	0.000703974	0.000786188
3242.1	-3.65379e-06	3.81941e-05	-0.000168412	0.000302171	0.000429599	0.000559199	0.000706355	0.000793999
3243.37	-5.52565e-07	4.24863e-05	-0.000166454	0.000305669	0.000435868	0.000564936	0.000708733	0.000802238
3244.64	2.70285e-06	4.68196e-05	-0.000164572	0.000309365	0.000442094	0.000570829	0.000711121	0.000810908
3245.91	6.11378e-06	5.12021e-05	-0.00016275	0.000313275	0.000448262	0.000576886	0.000713536	0.000820008
3247.19	9.68092e-06	5.56422e-05	-0.000160967	0.000317409	0.000454359	0.000583113	0.000715989	0.000829535
3248.46	1.34042e-05	6.0148e-05	-0.000159205	0.000321774	0.00046037	0.000589519	0.000718491	0.00083948
3249.73	1.72828e-05	6.47274e-05	-0.000157444	0.000326374	0.000466281	0.000596109	0.000721052	0.000849831
3251	2.13147e-05	6.93878e-05	-0.000155666	0.00033121	0.00047208	0.000602888	0.000723679	0.000860574
3252.27	2.54972e-05	7.41362e-05	-0.00015385	0.000336278	0.000477755	0.000609859	0.000726378	0.000871691
3253.54	2.98262e-05	7.89787e-05	-0.00015198	0.000341569	0.000483293	0.000617024	0.000729154	0.000883158
3254.82	3.42966e-05	8.39209e-05	-0.000150037	0.000347074	0.000488686	0.000624386	0.000732009	0.000894951
3256.09	3.89022e-05	8.8967e-05	-0.000148006	0.000352776	0.000493923	0.000631943	0.000734946	0.00090704
3257.36	4.36351e-05	9.41204e-05	-0.00014587	0.000358657	0.000498996	0.000639694	0.000737964	0.000919395
3258.63	4.84867e-05	9.93833e-05	-0.000143617	0.000364694	0.000503899	0.000647635	0.000741062	0.000931981
3259.9	5.34467e-05	0.000104756	-0.000141233	0.000370862	0.000508626	0.000655761	0.000744238	0.00094476
3261.17	5.85035e-05	0.000110239	-0.000138707	0.000377131	0.000513172	0.000664066	0.000747489	0.000957693
3262.45	6.36444e-05	0.000115829	-0.00013603	0.000383468	0.000517534	0.000672541	0.00075081	0.000970738
3263.72	6.88554e-05	0.000121523	-0.000133195	0.000389839	0.00052171	0.000681176	0.000754197	0.000983852
3264.99	7.41212e-05	0.000127315	-0.000130195	0.000396206	0.0005257	0.00068996	0.000757644	0.000996989
3266.26	7.94252e-05	0.000133199	-0.000127027	0.000402531	0.000529503	0.000698879	0.000761146	0.0010101
3267.53	8.475e-05	0.000139166	-0.000123688	0.000408771	0.000533121	0.000707917	0.000764696	0.00102315
3268.8	9.00768e-05	0.000145206	-0.000120177	0.000414885	0.000536556	0.00071706	0.000768287	0.00103608
3270.07	9.53862e-05	0.000151308	-0.000116496	0.00042083	0.00053981	0.000726287	0.000771913	0.00104884
3271.35	0.000100658	0.000157458	-0.000112648	0.000426563	0.000542888	0.000735579	0.000775567	0.0010614
3272.62	0.00010587	0.000163644	-0.000108637	0.00043204	0.000545792	0.000744916	0.000779244	0.00107369
3273.89	0.000111001	0.000169849	-0.000104468	0.000437219	0.000548528	0.000754273	0.000782935	0.00108569
3275.16	0.000116028	0.000176057	-0.000100149	0.00044206	0.000551099	0.000763628	0.000786636	0.00109733
3276.43	0.000120929	0.000182252	-9.56883e-05	0.000446523	0.00055351	0.000772955	0.000790341	0.00110859
3277.7	0.000125681	0.000188417	-9.10947e-05	0.000450571	0.000555765	0.000782228	0.000794043	0.00111942
3278.98	0.000130259	0.000194532	-8.63783e-05	0.000454171	0.000557868	0.00079142	0.000797739	0.00112978
3280.25	0.000134641	0.000200582	-8.15496e-05	0.000457291	0.000559822	0.000800503	0.000801422	0.00113965
3281.52	0.000138803	0.000206548	-7.66198e-05	0.000459904	0.000561629	0.000809449	0.000805089	0.00114898
3282.79	0.000142722	0.000212413	-7.16001e-05	0.000461987	0.000563291	0.00081823	0.000808736	0.00115775
3284.06	0.000146375	0.000218162	-6.65013e-05	0.000463521	0.000564809	0.000826815	0.000812358	0.00116593
3285.33	0.00014974	0.000223778	-6.13348e-05	0.000464493	0.000566183	0.000835177	0.000815953	0.00117351
3286.61	0.000152794	0.000229249	-5.61109e-05	0.000464894	0.00056741	0.000843286	0.000819518	0.00118047
3287.88	0.000155516	0.000234562	-5.08397e-05	0.000464719	0.000568489	0.000851113	0.000823049	0.00118679
3289.15	0.000157886	0.000239707	-4.55302e-05	0.00046397	0.000569416	0.000858631	0.000826543	0.00119246
3290.42	0.000159882	0.000244675	-4.01905e-05	0.000462655	0.000570186	0.000865812	0.000829999	0.00119749
3291.69	0.000161487	0.000249462	-3.4828e-05	0.000460786	0.000570793	0.00087263	0.000833412	0.00120186
3292.96	0.000162682	0.000254063	-2.94483e-05	0.00045838	0.00057123	0.000879061	0.000836782	0.00120559
3294.23	0.000163449	0.000258478	-2.4056e-05	0.000455461	0.000571489	0.00088508	0.000840105	0.00120867
3295.51	0.000163773	0.000262709	-1.86543e-05	0.000452056	0.000571561	0.000890665	0.00084338	0.00121112
3296.78	0.000163637	0.000266761	-1.32449e-05	0.000448197	0.000571437	0.000895797	0.000846603	0.00121296
3298.05	0.000163029	0.000270643	-7.82754e-06	0.000443922	0.000571107	0.000900459	0.000849773	0.0012142
3299.32	0.000161934	0.000274364	-2.40115e-06	0.000439271	0.000570561	0.000904633	0.000852888	0.00121486
3300.59	0.000160341	0.00027794	3.03725e-06	0.000434288	0.00056979	0.000908309	0.000855946	0.00121498
3301.86	0.00015824	0.000281386	8.49204e-06	0.000429021	0.000568782	0.000911474	0.000858945	0.00121457
3303.14	0.00015562	0.000284721	1.3969e-05	0.000423517	0.00056753	0.000914124	0.000861885	0.00121367
3304.41	0.000152473	0.000287969	1.94748e-05	0.000417829	0.000566026	0.000916252	0.000864766	0.0012123
3305.68	0.000148793	0.000291154	2.50179e-05	0.000412008	0.000564261	0.00091786	0.000867588	0.00121052
3306.95	0.000144573	0.000294301	3.06071e-05	0.000406107	0.00056223	0.000918949	0.000870352	0.00120834
3308.22	0.000139809	0.00029744	3.62523e-05	0.000400177	0.00055993	0.000919527	0.000873061	0.00120582
3309.49	0.000134498	0.000300599	4.19642e-05	0.000394271	0.000557358	0.000919604	0.00087572	0.00120299
3310.76	0.000128638	0.000303812	4.77534e-05	0.000388437	0.000554515	0.000919195	0.000878334	0.0011999
3312.04	0.000122229	0.000307109	5.36312e-05	0.000382722	0.000551405	0.000918317	0.000880912	0.00119658
3313.31	0.000115273	0.000310523	5.96086e-05	0.000377173	0.000548033	0.000916992	0.000883462	0.00119308
3314.58	0.000107771	0.000314087	6.56962e-05	0.000371828	0.000544409	0.000915249	0.000885998	0.00118945
3315.85	9.97295e-05	0.000317833	7.19042e-05	0.000366726	0.000540545	0.000913116	0.000888534	0.00118572
3317.12	9.11539e-05	0.000321794	7.82422e-05	0.000361898	0.000536456	0.00091063	0.00089109	0.00118195
3318.39	8.20525e-05	0.000325998	8.47182e-05	0.000357373	0.000532164	0.000907828	0.000893686	0.00117817
3319.67	7.24358e-05	0.000330476	9.13397e-05	0.000353171	0.00052769	0.000904754	0.000896346	0.00117443
3320.94	6.2316e-05	0.000335255	9.8112e-05	0.00034931	0.000523062	0.000901455	0.0008991	0.00117078
3322.21	5.17075e-05	0.000340358	0.000105039	0.000345799	0.000518311	0.00089798	0.000901979	0.00116726
3323.48	4.06273e-05	0.000345808	0.000112122	0.000342644	0.000513471	0.000894385	0.000905019	0.00116391
3324.75	2.90945e-05	0.000351622	0.000119363	0.000339841	0.000508581	0.000890726	0.000908259	0.00116077
3326.02	1.7131e-05	0.000357817	0.000126756	0.000337382	0.000503684	0.000887065	0.000911743	0.00115789
3327.3	4.76102e-06	0.000364402	0.000134299	0.000335253	0.000498823	0.000883465	0.000915517	0.0011553
3328.57	-7.98828e-06	0.000371385	0.000141984	0.000333433	0.000494047	0.000879992	0.000919633	0.00115305
3329.84	-2.10872e-05	0.000378768	0.0001498	0.000331895	0.000489409	0.000876714	0.000924143	0.00115118
3331.11	-3.45031e-05	0.000386549	0.000157735	0.000330609	0.00048496	0.000873701	0.000929105	0.00114971
3332.38	-4.82007e-05	0.000394721	0.000165773	0.000329536	0.000480757	0.000871023	0.000934577	0.00114869
3333.65	-6.21419e-05	0.000403272	0.000173896	0.000328636	0.000476857	0.000868753	0.00094062	0.00114815
3334.92	-7.62859e-05	0.000412184	0.000182085	0.000327863	0.000473319	0.00086696	0.000947296	0.00114812
3336.2	-9.05893e-05	0.000421436	0.000190315	0.000327168	0.0004702	0.000865717	0.000954667	0.00114864
3337.47	-0.000105006	0.000430999	0.000198561	0.000326501	0.00046756	0.000865092	0.000962795	0.00114973
3338.74	-0.000119488	0.000440843	0.000206797	0.00032581	0.000465456	0.000865152	0.00097174	0.00115142
3340.01	-0.000133985	0.000450929	0.000214993	0.000325039	0.000463945	0.000865962	0.000981562	0.00115372
3341.28	-0.000148445	0.000461217	0.000223117	0.000324137	0.00046308	0.000867581	0.000992314	0.00115667
3342.55	-0.000162813	0.00047166	0.000231138	0.00032305	0.000462913	0.000870065	0.00100405	0.00116028
3343.83	-0.000177036	0.000482209	0.000239023	0.000321729	0.00046349	0.000873464	0.0010168	0.00116456
3345.1	-0.000191057	0.000492811	0.000246738	0.000320126	0.000464855	0.000877821	0.00103062	0.00116951
3346.37	-0.000204819	0.00050341	0.00025425	0.000318199	0.000467047	0.000883173	0.00104552	0.00117515
3347.64	-0.000218267	0.000513947	0.000261526	0.000315909	0.000470095	0.000889548	0.00106153	0.00118148
3348.91	-0.000231345	0.000524361	0.000268533	0.000313224	0.000474028	0.000896965	0.00107866	0.00118848
3350.18	-0.000243997	0.000534591	0.000275241	0.000310119	0.000478862	0.000905431	0.00109689	0.00119615
3351.45	-0.00025617	0.000544576	0.000281621	0.000306577	0.00048461	0.000914947	0.00111622	0.00120446
3352.73	-0.000267811	0.000554254	0.000287646	0.000302587	0.000491275	0.000925499	0.0011366	0.0012134
3354	-0.000278872	0.000563563	0.000293292	0.000298148	0.000498851	0.000937062	0.00115799	0.00122294
3355.27	-0.000289305	0.000572446	0.000298541	0.000293271	0.000507326	0.000949601	0.00118033	0.00123303
3356.54	-0.000299067	0.000580846	0.000303375	0.000287972	0.000516677	0.000963066	0.00120354	0.00124363
3357.81	-0.000308116	0.00058871	0.000307783	0.00028228	0.000526874	0.000977396	0.00122752	0.00125469
3359.08	-0.000316415	0.00059599	0.000311758	0.000276232	0.00053788	0.000992518	0.00125216	0.00126614
3360.36	-0.000323934	0.000602643	0.000315298	0.000269875	0.000549647	0.00100835	0.00127733	0.00127793
3361.63	-0.000330641	0.00060863	0.000318408	0.000263266	0.000562121	0.00102478	0.0013029	0.00128997
3362.9	-0.000336515	0.00061392	0.000321096	0.000256469	0.000575243	0.00104172	0.0013287	0.00130219
3364.17	-0.000341534	0.000618487	0.000323379	0.000249557	0.000588943	0.00105903	0.00135457	0.00131449
3365.44	-0.000345684	0.000622315	0.000325278	0.00024261	0.00060315	0.0010766	0.00138032	0.00132679
3366.71	-0.000348953	0.000625392	0.000326821	0.000235712	0.000617787	0.00109428	0.00140577	0.00133898
3367.99	-0.000351336	0.000627717	0.000328041	0.000228954	0.000632773	0.00111194	0.00143072	0.00135096
3369.26	-0.00035283	0.000629296	0.000328979	0.000222431	0.000648024	0.00112942	0.00145496	0.00136262
3370.53	-0.000353437	0.000630142	0.000329679	0.000216237	0.000663455	0.00114658	0.0014783	0.00137385
3371.8	-0.000353162	0.000630278	0.000330193	0.00021047	0.000678983	0.00116325	0.00150053	0.00138455
3373.07	-0.000352013	0.000629734	0.000330578	0.000205226	0.000694522	0.00117929	0.00152144	0.0013946
3374.34	-0.000350003	0.000628547	0.000330893	0.000200598	0.000709991	0.00119454	0.00154084	0.00140388
3375.61	-0.000347145	0.000626761	0.000331203	0.000196676	0.00072531	0.00120886	0.00155854	0.0014123
3376.89	-0.000343457	0.000624429	0.000331577	0.000193545	0.000740405	0.0012221	0.00157436	0.00141975
3378.16	-0.000338957	0.000621607	0.000332085	0.000191284	0.000755207	0.00123414	0.00158814	0.00142613
3379.43	-0.000333665	0.000618359	0.000332802	0.000189964	0.000769651	0.00124483	0.00159973	0.00143134
3380.7	-0.000327602	0.000614751	0.000333801	0.000189646	0.000783683	0.00125408	0.00160901	0.00143532
3381.97	-0.00032079	0.000610855	0.000335158	0.000190384	0.000797253	0.00126178	0.00161586	0.00143798
3383.24	-0.00031325	0.000606745	0.000336948	0.000192219	0.000810321	0.00126785	0.0016202	0.00143927
3384.52	-0.000305005	0.000602496	0.000339245	0.000195183	0.000822857	0.00127221	0.00162198	0.00143913
3385.79	-0.000296076	0.000598188	0.000342122	0.000199294	0.000834838	0.00127483	0.00162115	0.00143753
3387.06	-0.000286483	0.000593897	0.000345649	0.000204562	0.000846253	0.00127566	0.00161772	0.00143446
3388.33	-0.000276245	0.000589702	0.000349892	0.000210983	0.000857098	0.0012747	0.0016117	0.00142992
3389.6	-0.000265378	0.00058568	0.000354915	0.000218544	0.000867382	0.00127195	0.00160314	0.00142391
3390.87	-0.000253898	0.000581906	0.000360774	0.000227219	0.000877122	0.00126746	0.00159214	0.00141647
3392.15	-0.000241817	0.000578453	0.000367523	0.000236973	0.000886343	0.00126127	0.00157878	0.00140767
3393.42	-0.000229143	0.000575393	0.00037521	0.000247766	0.000895083	0.00125347	0.00156322	0.00139756
3394.69	-0.000215882	0.000572793	0.000383875	0.000259545	0.000903384	0.00124415	0.00154561	0.00138624
3395.96	-0.000202034	0.000570719	0.000393553	0.000272255	0.000911301	0.00123344	0.00152615	0.00137383
3397.23	-0.000187596	0.000569233	0.000404272	0.000285835	0.000918893	0.00122149	0.00150504	0.00136046
3398.5	-0.000172558	0.000568394	0.000416052	0.000300223	0.000926228	0.00120848	0.00148253	0.00134628
3399.78	-0.000156903	0.000568261	0.000428909	0.000315357	0.000933381	0.0011946	0.00145887	0.00133147
3401.05	-0.000140611	0.000568887	0.000442851	0.000331175	0.000940431	0.00118007	0.00143434	0.00131622
3402.32	-0.000123649	0.000570327	0.000457878	0.000347621	0.000947463	0.00116513	0.00140923	0.00130075
3403.59	-0.000105981	0.000572634	0.000473988	0.000364646	0.000954567	0.00115005	0.00138386	0.00128527
3404.86	-8.75564e-05	0.000575859	0.00049117	0.000382209	0.000961837	0.00113511	0.00135853	0.00127006
3406.13	-6.83192e-05	0.000580056	0.000509411	0.000400283	0.00096937	0.00112061	0.00133359	0.00125535
3407.4	-4.82009e-05	0.000585281	0.000528694	0.000418852	0.000977264	0.00110689	0.00130935	0.00124145
3408.68	-2.71218e-05	0.000591592	0.000548999	0.000437921	0.000985621	0.00109427	0.00128616	0.00122863
3409.95	-4.99098e-06	0.000599049	0.000570304	0.00045751	0.000994546	0.00108313	0.00126436	0.00121722
3411.22	1.82949e-05	0.000607719	0.000592586	0.000477663	0.00100414	0.00107383	0.00124427	0.00120751
3412.49	4.28514e-05	0.000617675	0.000615825	0.000498447	0.00101452	0.00106676	0.00122623	0.00119985
3413.76	6.88062e-05	0.000628995	0.000639999	0.000519952	0.00102579	0.00106233	0.00121055	0.00119456
3415.03	9.62995e-05	0.000641765	0.000665093	0.000542298	0.00103806	0.00106094	0.00119754	0.001192
3416.31	0.000125483	0.00065608	0.000691092	0.000565628	0.00105144	0.00106301	0.0011875	0.0011925
3417.58	0.000156519	0.000672041	0.000717987	0.000590118	0.00106606	0.00106898	0.0011807	0.00119643
3418.85	0.00018958	0.000689762	0.000745777	0.000615968	0.00108203	0.00107927	0.00117742	0.00120415
3420.12	0.000224848	0.000709361	0.000774462	0.000643411	0.00109948	0.00109432	0.00117788	0.00121602
3421.39	0.000262509	0.00073097	0.000804055	0.000672704	0.00111853	0.00111457	0.00118232	0.0012324
3422.66	0.000302756	0.000754727	0.000834569	0.000704133	0.00113934	0.00114046	0.00119094	0.00125366
3423.93	0.000345784	0.000780777	0.00086603	0.00073801	0.00116205	0.00117242	0.00120391	0.00128017
3425.21	0.000391786	0.000809275	0.000898466	0.000774669	0.00118681	0.0012109	0.00122138	0.00131232
3426.48	0.000440952	0.000840379	0.000931913	0.000814468	0.0012138	0.00125631	0.00124348	0.00135046
3427.75	0.000493465	0.000874255	0.00096641	0.000857783	0.00124321	0.00130908	0.00127031	0.00139499
3429.02	0.000549495	0.000911068	0.001002	0.000905006	0.00127522	0.00136962	0.00130195	0.00144629
3430.29	0.000609199	0.000950987	0.00103873	0.000956541	0.00131006	0.00143832	0.00133843	0.00150475
3431.56	0.000672713	0.00099418	0.00107665	0.0010128	0.00134796	0.00151557	0.00137979	0.00157075
3432.84	0.00074015	0.00104081	0.0011158	0.00107421	0.00138918	0.00160174	0.00142599	0.00164469
3434.11	0.000811593	0.00109104	0.00115622	0.00114118	0.00143399	0.00169716	0.001477	0.00172698
3435.38	0.000887093	0.00114501	0.00119795	0.00121413	0.00148269	0.00180215	0.00153272	0.00181801
3436.65	0.000966666	0.00120287	0.00124102	0.00129347	0.00153559	0.00191701	0.00159306	0.0019182
3437.92	0.00105028	0.00126474	0.00128544	0.00137958	0.00159305	0.00204197	0.00165784	0.00202794
3439.19	0.00113787	0.00133073	0.00133121	0.00147284	0.00165541	0.00217725	0.00172688	0.00214765
3440.46	0.0012293	0.00140094	0.00137832	0.0015736	0.00172306	0.00232301	0.00179993	0.00227772
3441.74	0.00132441	0.00147543	0.00142675	0.00168217	0.00179641	0.00247934	0.00187671	0.00241854
3443.01	0.00142297	0.00155424	0.00147644	0.00179882	0.00187588	0.00264628	0.00195689	0.00257049
3444.28	0.0015247	0.00163739	0.00152732	0.00192378	0.0019619	0.0028238	0.00204009	0.00273391
3445.55	0.00162927	0.00172487	0.00157929	0.00205722	0.00205493	0.00301176	0.00212588	0.00290915
3446.82	0.00173629	0.00181665	0.00163223	0.00219927	0.00215542	0.00320997	0.00221379	0.00309649
3448.09	0.00184534	0.00191263	0.00168599	0.00234998	0.00226384	0.00341812	0.00230328	0.00329621
3449.37	0.00195593	0.00201272	0.00174038	0.00250933	0.00238068	0.00363578	0.00239381	0.00350853
3450.64	0.00206757	0.00211677	0.00179519	0.00267723	0.00250639	0.00386246	0.00248475	0.00373363
3451.91	0.00217972	0.00222462	0.00185016	0.00285352	0.00264146	0.00409751	0.00257548	0.00397163
3453.18	0.00229183	0.00233606	0.00190501	0.00303794	0.00278637	0.0043402	0.00266535	0.00422262
3454.45	0.00240336	0.00245087	0.00195941	0.00323019	0.00294157	0.00458967	0.00275369	0.00448662
3455.72	0.00251378	0.00256881	0.00201295	0.00342986	0.00310753	0.00484498	0.00283986	0.00476361
3457	0.00262259	0.00268962	0.00206522	0.0036365	0.00328472	0.00510508	0.00292322	0.00505352
3458.27	0.00272934	0.00281303	0.00211569	0.00384958	0.00347359	0.00536883	0.0030032	0.00535626
3459.54	0.00283366	0.00293879	0.0021638	0.00406854	0.0036746	0.00563504	0.00307929	0.00567167
3460.81	0.00293526	0.00306665	0.00220885	0.00429277	0.00388824	0.00590247	0.00315105	0.00599962
3462.08	0.00303395	0.0031964	0.00225008	0.00452166	0.00411498	0.00616983	0.00321819	0.00633995
3463.35	0.00312968	0.00332786	0.00228656	0.00475458	0.00435533	0.00643586	0.00328054	0.00669251
3464.62	0.00322254	0.00346094	0.00231722	0.00499096	0.00460986	0.00669928	0.00333808	0.00705719
3465.9	0.00331275	0.0035956	0.00234079	0.00523023	0.00487914	0.00695887	0.00339101	0.00743392
3467.17	0.00340072	0.00373191	0.00235578	0.00547193	0.00516385	0.00721345	0.00343969	0.0078227
3468.44	0.00348702	0.00387003	0.00236043	0.00571565	0.00546472	0.00746195	0.00348476	0.00822361
3469.71	0.00357238	0.00401027	0.00235265	0.00596114	0.00578261	0.00770338	0.00352706	0.00863685
3470.98	0.00365771	0.0041531	0.00232996	0.00620823	0.00611847	0.00793687	0.00356771	0.00906274
3472.25	0.00374407	0.00429914	0.00228943	0.00645694	0.00647341	0.00816167	0.00360809	0.00950173
3473.53	0.00383268	0.00444919	0.00222761	0.00670744	0.0068487	0.00837717	0.00364983	0.00995443
3474.8	0.00392488	0.00460428	0.00214039	0.00696008	0.00724581	0.00858289	0.00369487	0.0104216
3476.07	0.00402214	0.00476564	0.00202296	0.00721539	0.00766641	0.00877852	0.00374538	0.0109043
3477.34	0.00412599	0.00493474	0.00186964	0.00747411	0.00811239	0.00896387	0.00380384	0.0114035
3478.61	0.00423805	0.00511332	0.00167379	0.00773718	0.00858592	0.00913894	0.00387294	0.0119205
3479.88	0.00435996	0.00530338	0.00142764	0.00800576	0.00908942	0.00930384	0.00395565	0.012457
3481.16	0.00449339	0.00550725	0.00112214	0.00828123	0.00962563	0.00945891	0.00405514	0.0130144
3482.43	0.00463997	0.00572754	0.000746819	0.0085652	0.0101975	0.00960466	0.00417479	0.0135944
3483.7	0.00480131	0.00596724	0.000289617	0.00885956	0.0108085	0.0097418	0.00431815	0.0141991
3484.97	0.00497892	0.00622969	-0.000263273	0.00916643	0.011462	0.00987131	0.00448889	0.0148301
3486.24	0.00517427	0.00651866	-0.000927541	0.0094883	0.0121621	0.00999449	0.00469078	0.0154895
3487.51	0.00538867	0.00683832	-0.00172086	0.00982796	0.0129128	0.010113	0.00492757	0.0161789
3488.78	0.00562335	0.00719329	-0.00266294	0.0101886	0.0137183	0.0102287	0.005203	0.0169002
3490.06	0.00587937	0.0075887	-0.00377555	0.0105738	0.0145833	0.0103443	0.00552063	0.0176546
3491.33	0.00615768	0.00803012	-0.00508241	0.0109878	0.015512	0.0104628	0.00588376	0.0184432
3492.6	0.00645904	0.00852361	-0.00660901	0.011435	0.016509	0.0105877	0.0062953	0.0192665
3493.87	0.00678409	0.0090757	-0.0083823	0.0119208	0.0175784	0.0107233	0.00675765	0.0201245
3495.14	0.00713333	0.00969331	-0.0104302	0.0124508	0.0187241	0.0108744	0.00727247	0.0210162
3496.41	0.0075071	0.0103837	-0.012781	0.0130314	0.0199495	0.0110465	0.00784059	0.0219399
3497.69	0.00790562	0.0111543	-0.0154627	0.0136695	0.0212573	0.0112458	0.00846178	0.0228928
3498.96	0.00832903	0.0120127	-0.0185018	0.0143724	0.0226493	0.0114788	0.00913457	0.0238706
3500.23	0.00877736	0.0129662	-0.0219224	0.015148	0.024126	0.0117523	0.00985615	0.024868
3501.5	0.00925057	0.0140219	-0.0257448	0.016004	0.025687	0.0120736	0.0106221	0.025878
3502.77	0.0097486	0.0151863	-0.0299842	0.0169486	0.0273299	0.0124496	0.0114265	0.026892
3504.04	0.0102714	0.0164646	-0.0346493	0.0179893	0.0290509	0.0128871	0.0122617	0.0278999
3505.32	0.0108188	0.017861	-0.0397408	0.0191332	0.030844	0.013392	0.0131181	0.0288899
3506.59	0.0113908	0.019378	-0.0452499	0.0203865	0.0327014	0.0139692	0.0139848	0.0298486
3507.86	0.0119873	0.0210159	-0.0511572	0.021754	0.0346127	0.0146223	0.0148493	0.0307614
3509.13	0.0126083	0.0227728	-0.0574315	0.0232384	0.0365655	0.0153529	0.0156975	0.031612
3510.4	0.0132538	0.0246439	-0.0640291	0.0248406	0.038545	0.0161605	0.0165146	0.0323834
3511.67	0.0139235	0.0266215	-0.0708935	0.0265583	0.0405341	0.017042	0.017285	0.0330577
3512.94	0.0146172	0.0286945	-0.0779551	0.0283865	0.0425134	0.0179915	0.0179927	0.0336168
3514.22	0.0153344	0.0308485	-0.085132	0.0303162	0.0444616	0.0190001	0.018622	0.0340425
3515.49	0.0160742	0.0330658	-0.0923309	0.032335	0.0463555	0.0200558	0.0191577	0.0343172
3516.76	0.0168353	0.0353253	-0.0994488	0.0344262	0.0481704	0.0211434	0.0195858	0.0344245
3518.03	0.0176156	0.0376026	-0.106375	0.0365692	0.0498804	0.0222449	0.019894	0.0343496
3519.3	0.0184124	0.0398708	-0.112993	0.0387391	0.0514589	0.0233397	0.0200716	0.0340796
3520.57	0.0192219	0.0421003	-0.119185	0.0409074	0.052879	0.0244051	0.0201107	0.0336046
3521.85	0.0200394	0.0442597	-0.124832	0.0430417	0.0541141	0.0254165	0.0200058	0.0329175
3523.12	0.0208587	0.0463167	-0.129823	0.0451071	0.0551383	0.0263485	0.0197543	0.0320152
3524.39	0.0216725	0.0482381	-0.134052	0.0470659	0.0559273	0.0271758	0.0193566	0.0308981
3525.66	0.0224724	0.0499911	-0.137423	0.0488793	0.0564586	0.0278734	0.0188156	0.0295712
3526.93	0.0232483	0.0515439	-0.139856	0.0505078	0.0567124	0.0284181	0.0181376	0.0280436
3528.2	0.0239891	0.0528664	-0.141288	0.0519122	0.0566723	0.028789	0.0173308	0.0263291
3529.48	0.0246828	0.0539309	-0.141673	0.0530552	0.0563254	0.0289686	0.0164063	0.0244457
3530.75	0.0253163	0.054713	-0.140986	0.0539022	0.0556635	0.028943	0.0153766	0.0224158
3532.02	0.0258761	0.0551917	-0.139226	0.0544224	0.0546829	0.0287033	0.0142561	0.0202654
3533.29	0.0263484	0.0553503	-0.136409	0.05459	0.0533856	0.0282453	0.0130603	0.0180242
3534.56	0.0267195	0.0551767	-0.132576	0.0543852	0.0517789	0.0275701	0.0118056	0.0157248
3535.83	0.0269763	0.0546632	-0.127785	0.0537952	0.0498759	0.0266842	0.0105089	0.0134018
3537.1	0.0271063	0.0538074	-0.122115	0.0528146	0.0476957	0.0255993	0.00918753	0.0110915
3538.38	0.0270984	0.0526113	-0.115659	0.0514459	0.0452632	0.0243318	0.00785871	0.0088304
3539.65	0.0269428	0.0510823	-0.108522	0.0497001	0.0426087	0.0229025	0.00653967	0.0066549
3540.92	0.0266314	0.0492319	-0.100823	0.0475963	0.0397676	0.0213355	0.00524746	0.00459992
3542.19	0.0261578	0.0470766	-0.0926833	0.0451613	0.0367797	0.0196578	0.0039988	0.00269798
3543.46	0.0255176	0.0446368	-0.0842316	0.0424293	0.0336881	0.0178979	0.00281003	0.000978189
3544.73	0.0247082	0.0419368	-0.0755952	0.0394411	0.0305386	0.016085	0.00169696	-0.0005347
3546.01	0.0237285	0.0390047	-0.0668995	0.0362426	0.0273779	0.0142473	0.000674672	-0.00182126
3547.28	0.0225793	0.0358716	-0.0582648	0.0328837	0.0242524	0.0124119	-0.000242732	-0.00286815
3548.55	0.0212623	0.0325716	-0.0498036	0.0294168	0.0212071	0.0106029	-0.00104249	-0.0036688
3549.82	0.0197805	0.0291409	-0.0416193	0.0258952	0.0182832	0.00884067	-0.00171366	-0.00422394
3551.09	0.0181378	0.0256178	-0.0338037	0.0223713	0.0155171	0.00714132	-0.00224767	-0.00454182
3552.36	0.0163386	0.0220419	-0.0264367	0.0188952	0.0129389	0.00551588	-0.00263894	-0.0046383
3553.63	0.0143879	0.0184534	-0.0195847	0.0155128	0.0105711	0.00396995	-0.0028856	-0.0045366
3554.91	0.0122911	0.0148927	-0.0133009	0.0122647	0.00842723	0.00250359	-0.00299011	-0.00426687
3556.18	0.0100545	0.0113996	-0.00762474	0.00918488	0.00651156	0.00111137	-0.00295991	-0.00386532
3557.45	0.00768463	0.00801256	-0.00258241	0.00629977	0.0048185	-0.000217236	-0.00280792	-0.00337327
3558.72	0.00518947	0.00476786	0.00181258	0.00362781	0.00333271	-0.00149731	-0.00255283	-0.00283577
3559.99	0.0025782	0.00169879	0.00555874	0.00117914	0.00202969	-0.00274764	-0.00221916	-0.00230018
3561.26	-0.000138164	-0.00116506	0.00866552	-0.00104421	0.000876724	-0.00398979	-0.00183707	-0.00181444
3562.54	-0.00294633	-0.00379859	0.0111522	-0.00304786	-0.000165721	-0.0052469	-0.00144181	-0.00142535
3563.81	-0.00583034	-0.00618177	0.0130466	-0.00484421	-0.00114218	-0.00654251	-0.00107283	-0.0011768
3565.08	-0.00877118	-0.00830025	0.0143838	-0.00645139	-0.00210011	-0.00789926	-0.000772615	-0.00110803
3566.35	-0.0117465	-0.0101456	0.0152046	-0.00789191	-0.00308765	-0.00933765	-0.000585199	-0.00125205
3567.62	-0.0147308	-0.0117158	0.0155543	-0.00919123	-0.0041512	-0.0108749	-0.000554469	-0.00163432
3568.89	-0.0176949	-0.0130146	0.015481	-0.0103763	-0.00533316	-0.0125238	-0.000722319	-0.00227166
3570.16	-0.0206071	-0.014052	0.0150346	-0.011474	-0.0066697	-0.0142921	-0.00112676	-0.00317152
3571.44	-0.023433	-0.0148434	0.0142655	-0.0125097	-0.00818894	-0.0161817	-0.00180007	-0.00433166
3572.71	-0.0261367	-0.0154091	0.0132231	-0.0135066	-0.00990944	-0.0181883	-0.00276716	-0.00574024
3573.98	-0.0286813	-0.0157734	0.0119552	-0.0144838	-0.0118392	-0.0203016	-0.00404411	-0.00737629
3575.25	-0.0310304	-0.015964	0.0105069	-0.0154566	-0.013975	-0.022505	-0.00563713	-0.00921056
3576.52	-0.033149	-0.0160104	0.00892019	-0.0164355	-0.0163026	-0.0247768	-0.00754194	-0.0112067
3577.79	-0.0350049	-0.0159433	0.00723327	-0.0174263	-0.0187974	-0.0270903	-0.00974355	-0.013323
3579.07	-0.0365695	-0.0157936	0.0054803	-0.0184302	-0.0214251	-0.0294149	-0.0122166	-0.0155135
3580.34	-0.0378194	-0.0155911	0.00369137	-0.0194444	-0.0241435	-0.0317176	-0.014926	-0.0177303
3581.61	-0.0387367	-0.0153637	0.00189254	-0.0204623	-0.0269042	-0.0339636	-0.0178283	-0.0199254
3582.88	-0.0393103	-0.0151368	0.000105999	-0.0214746	-0.0296545	-0.0361178	-0.020873	-0.0220518
3584.15	-0.0395358	-0.0149323	-0.00164953	-0.0224702	-0.0323397	-0.0381461	-0.0240044	-0.0240658
3585.42	-0.0394163	-0.0147686	-0.00335842	-0.0234366	-0.0349054	-0.0400161	-0.0271637	-0.0259281
3586.7	-0.0389617	-0.0146599	-0.00500764	-0.0243609	-0.0372991	-0.0416988	-0.0302906	-0.0276049
3587.97	-0.0381887	-0.0146166	-0.00658628	-0.0252306	-0.0394723	-0.0431684	-0.0333259	-0.0290686
3589.24	-0.0371202	-0.0146448	-0.0080851	-0.0260342	-0.041382	-0.0444041	-0.0362127	-0.0302985
3590.51	-0.0357845	-0.0147466	-0.00949598	-0.0267614	-0.042992	-0.0453895	-0.0388984	-0.0312809
3591.78	-0.034214	-0.0149208	-0.0108117	-0.0274038	-0.0442739	-0.0461134	-0.0413361	-0.032009
3593.05	-0.0324446	-0.0151627	-0.0120255	-0.0279545	-0.0452073	-0.0465695	-0.0434854	-0.0324822
3594.32	-0.0305144	-0.0154651	-0.0131308	-0.0284088	-0.0457803	-0.0467565	-0.0453136	-0.0327062
3595.6	-0.0284625	-0.0158183	-0.0141215	-0.0287633	-0.0459893	-0.0466776	-0.0467955	-0.0326916
3596.87	-0.0263279	-0.0162106	-0.0149914	-0.0290164	-0.0458385	-0.0463402	-0.0479141	-0.0324532
3598.14	-0.0241485	-0.0166291	-0.0157345	-0.0291678	-0.0453394	-0.0457553	-0.0486601	-0.0320093
3599.41	-0.0219604	-0.0170599	-0.0163455	-0.0292178	-0.0445102	-0.0449367	-0.0490316	-0.0313803
3600.68	-0.0197968	-0.0174885	-0.0168194	-0.0291676	-0.0433743	-0.0439011	-0.0490339	-0.0305885
3601.95	-0.0176876	-0.0179	-0.0171521	-0.0290186	-0.04196	-0.0426667	-0.0486781	-0.0296564
3603.23	-0.0156588	-0.0182799	-0.0173407	-0.0287723	-0.0402991	-0.0412534	-0.047981	-0.0286067
3604.5	-0.0137324	-0.0186141	-0.0173839	-0.0284302	-0.0384262	-0.0396819	-0.0469641	-0.0274613
3605.77	-0.0119261	-0.0188889	-0.0172821	-0.0279932	-0.0363775	-0.0379734	-0.0456526	-0.0262408
3607.04	-0.0102531	-0.0190917	-0.0170377	-0.0274624	-0.0341901	-0.0361491	-0.0440749	-0.0249645
3608.31	-0.00872263	-0.0192111	-0.0166556	-0.0268384	-0.031901	-0.0342304	-0.0422616	-0.0236494
3609.58	-0.00733969	-0.0192369	-0.0161431	-0.0261216	-0.0295466	-0.032238	-0.0402452	-0.0223111
3610.86	-0.00610571	-0.0191605	-0.01551	-0.0253127	-0.0271622	-0.0301923	-0.0380592	-0.0209629
3612.13	-0.00501876	-0.018975	-0.0147688	-0.0244126	-0.0247809	-0.0281131	-0.0357378	-0.0196162
3613.4	-0.00407401	-0.0186754	-0.0139345	-0.0234228	-0.0224337	-0.0260194	-0.0333151	-0.018281
3614.67	-0.00326426	-0.0182587	-0.0130243	-0.0223456	-0.0201487	-0.0239294	-0.0308249	-0.0169652
3615.94	-0.0025804	-0.0177244	-0.0120574	-0.0211847	-0.0179512	-0.0218606	-0.0283007	-0.0156759
3617.21	-0.00201196	-0.017074	-0.0110545	-0.019945	-0.0158632	-0.0198295	-0.0257744	-0.0144189
3618.49	-0.00154762	-0.0163114	-0.0100375	-0.0186332	-0.013903	-0.0178517	-0.023277	-0.0131992
3619.76	-0.00117571	-0.0154431	-0.00902859	-0.0172577	-0.0120858	-0.0159417	-0.0208378	-0.0120212
3621.03	-0.000884625	-0.0144779	-0.00804995	-0.015829	-0.010423	-0.014113	-0.018484	-0.0108889
3622.3	-0.000663283	-0.0134267	-0.00712295	-0.0143592	-0.00892257	-0.0123777	-0.0162407	-0.00980632
3623.57	-0.000501428	-0.0123026	-0.00626762	-0.0128622	-0.00758913	-0.0107467	-0.0141306	-0.0087771
3624.84	-0.000389911	-0.0111205	-0.00550204	-0.0113537	-0.00642408	-0.00922936	-0.0121738	-0.00780505
3626.11	-0.000320886	-0.00989672	-0.00484187	-0.00985015	-0.00542582	-0.00783342	-0.0103872	-0.00689399
3627.39	-0.000287916	-0.00864858	-0.00429995	-0.00836919	-0.00459002	-0.00656495	-0.00878476	-0.00604771
3628.66	-0.000286017	-0.00739406	-0.00388601	-0.00692865	-0.00390995	-0.00542826	-0.00737729	-0.00526993
3629.93	-0.000311619	-0.00615123	-0.00360652	-0.00554629	-0.00337682	-0.00442581	-0.00617213	-0.0045642
3631.2	-0.000362471	-0.00493772	-0.00346467	-0.00423926	-0.00298009	-0.00355825	-0.00517325	-0.00393377
3632.47	-0.00043749	-0.00377024	-0.00346052	-0.00302357	-0.00270791	-0.00282442	-0.00438132	-0.0033814
3633.74	-0.000536568	-0.00266404	-0.00359116	-0.00191372	-0.00254743	-0.0022215	-0.00379372	-0.00290928
3635.02	-0.000660363	-0.00163255	-0.00385111	-0.000922239	-0.00248518	-0.00174511	-0.00340478	-0.00251878
3636.29	-0.000810066	-0.000686931	-0.00423272	-5.94109e-05	-0.00250735	-0.00138951	-0.00320598	-0.00221042
3637.56	-0.000987186	0.000164123	-0.00472663	0.000666954	-0.00260016	-0.00114789	-0.00318626	-0.00198368
3638.83	-0.00119333	0.000914596	-0.00532226	0.00125164	-0.00275006	-0.00101259	-0.00333237	-0.00183695
3640.1	-0.00143005	0.00156119	-0.00600833	0.00169207	-0.00294397	-0.000975425	-0.00362925	-0.00176753
3641.37	-0.00169863	0.00210324	-0.00677335	0.00198818	-0.00316944	-0.00102803	-0.00406044	-0.00177154
3642.64	-0.00200004	0.00254256	-0.00760596	0.00214233	-0.00341479	-0.00116215	-0.00460852	-0.00184405
3643.92	-0.00233482	0.00288312	-0.00849541	0.00215903	-0.00366923	-0.00136993	-0.0052555	-0.0019791
3645.19	-0.00270306	0.00313071	-0.00943175	0.00204468	-0.00392288	-0.00164426	-0.00598325	-0.00216986
3646.46	-0.00310436	0.00329244	-0.0104061	0.00180724	-0.00416683	-0.00197896	-0.00677382	-0.00240875
3647.73	-0.0035379	0.0033763	-0.0114106	0.0014559	-0.00439313	-0.00236899	-0.00760981	-0.00268764
3649	-0.00400243	0.0033906	-0.012439	0.00100075	-0.00459482	-0.00281063	-0.0084746	-0.00299801
3650.27	-0.00449635	0.00334351	-0.0134856	0.000452445	-0.00476591	-0.00330157	-0.00935263	-0.00333122
3651.55	-0.00501777	0.00324257	-0.0145464	-0.000178044	-0.00490134	-0.00384089	-0.0102295	-0.00367864
3652.82	-0.00556452	0.00309427	-0.0156181	-0.0008797	-0.00499702	-0.00442912	-0.011092	-0.00403196
3654.09	-0.00613421	0.00290373	-0.0166979	-0.00164164	-0.00504976	-0.0050681	-0.0119285	-0.00438327
3655.36	-0.00672422	0.00267447	-0.017784	-0.00245322	-0.0050573	-0.00576084	-0.0127284	-0.00472535
3656.63	-0.00733169	0.00240824	-0.0188746	-0.00330416	-0.00501828	-0.00651141	-0.0134826	-0.00505175
3657.9	-0.00795346	0.00210507	-0.0199679	-0.00418447	-0.00493221	-0.00732463	-0.014183	-0.00535692
3659.17	-0.00858598	0.00176327	-0.0210622	-0.00508447	-0.00479944	-0.00820587	-0.0148225	-0.00563632
3660.45	-0.00922518	0.00137971	-0.0221547	-0.00599465	-0.00462113	-0.00916073	-0.015395	-0.00588645
3661.72	-0.00986632	0.000950051	-0.0232423	-0.00690549	-0.00439912	-0.0101947	-0.0158949	-0.00610482
3662.99	-0.0105038	0.000469185	-0.0243204	-0.00780732	-0.00413592	-0.0113129	-0.016317	-0.00628996
3664.26	-0.011131	-6.83544e-05	-0.0253831	-0.00869002	-0.00383449	-0.0125197	-0.016656	-0.00644128
3665.53	-0.01174	-0.000667866	-0.0264226	-0.00954283	-0.00349813	-0.0138183	-0.0169067	-0.00655898
3666.8	-0.0123212	-0.00133396	-0.0274292	-0.010354	-0.0031303	-0.0152103	-0.0170633	-0.00664386
3668.08	-0.0128634	-0.00206999	-0.0283906	-0.0111107	-0.00273437	-0.0166957	-0.0171193	-0.00669713
3669.35	-0.0133536	-0.00287753	-0.0292918	-0.0117985	-0.00231346	-0.0182721	-0.0170671	-0.00672023
3670.62	-0.0137764	-0.00375586	-0.0301151	-0.0124015	-0.00187016	-0.0199347	-0.0168982	-0.00671454
3671.89	-0.0141143	-0.00470149	-0.0308393	-0.0129017	-0.00140631	-0.0216757	-0.0166024	-0.00668118
3673.16	-0.0143475	-0.00570776	-0.03144	-0.0132796	-0.000922826	-0.0234844	-0.0161681	-0.00662075
3674.43	-0.014454	-0.00676453	-0.0318897	-0.0135134	-0.00041949	-0.0253467	-0.0155822	-0.00653314
3675.71	-0.0144093	-0.00785796	-0.0321574	-0.01358	0.000105154	-0.0272449	-0.0148301	-0.00641733
3676.98	-0.0141873	-0.00897039	-0.032209	-0.0134542	0.000653869	-0.0291578	-0.0138959	-0.00627119
3678.25	-0.0137601	-0.0100804	-0.0320081	-0.0131101	0.00123074	-0.0310606	-0.0127628	-0.00609141
3679.52	-0.0130986	-0.0111627	-0.0315158	-0.0125208	0.00184107	-0.0329253	-0.0114134	-0.00587341
3680.79	-0.0121729	-0.0121891	-0.0306921	-0.0116597	0.00249123	-0.0347202	-0.00982996	-0.00561132
3682.06	-0.0109534	-0.013128	-0.0294969	-0.0105007	0.00318845	-0.0364111	-0.00799573	-0.00529808
3683.33	-0.00941089	-0.0139456	-0.0278904	-0.0090198	0.00394042	-0.0379612	-0.00589516	-0.00492545
3684.61	-0.00751817	-0.0146067	-0.0258353	-0.00719544	0.00475498	-0.0393321	-0.00351493	-0.0044843
3685.88	-0.00525047	-0.015075	-0.0232978	-0.00501018	0.00563964	-0.0404843	-0.000844896	-0.00396476
3687.15	-0.00258659	-0.0153146	-0.0202496	-0.00245159	0.0066011	-0.0413782	0.00212105	-0.00335657
3688.42	0.000490054	-0.0152908	-0.0166688	0.000486538	0.00764482	-0.0419753	0.00538402	-0.00264938
3689.69	0.00399051	-0.0149714	-0.0125424	0.00380314	0.00877446	-0.042239	0.00893931	-0.00183312
3690.96	0.00791934	-0.0143277	-0.00786734	0.00748887	0.00999153	-0.042136	0.0127757	-0.000898441
3692.24	0.0122738	-0.0133357	-0.00265177	0.0115254	0.011295	-0.0416374	0.0168747	0.00016288
3693.51	0.0170433	-0.0119774	0.00308348	0.0158848	0.0126811	-0.0407198	0.0212105	0.00135753
3694.78	0.0222085	-0.0102413	0.00930438	0.0205295	0.0141429	-0.0393666	0.0257496	0.00269026
3696.05	0.0277416	-0.00812406	0.0159632	0.0254121	0.0156708	-0.0375687	0.030451	0.00416349
3697.32	0.0336059	-0.00563027	0.0229988	0.0304762	0.017252	-0.0353256	0.0352668	0.00577696
3698.59	0.0397558	-0.00277347	0.0303369	0.0356568	0.0188715	-0.0326457	0.0401425	0.00752752
3699.86	0.0461379	0.000423931	0.0378915	0.040882	0.0205117	-0.0295467	0.0450187	0.00940885
3701.14	0.0526911	0.0039308	0.0455664	0.0460744	0.0221533	-0.0260558	0.0498317	0.0114113
3702.41	0.0593476	0.00770773	0.0532572	0.0511529	0.023776	-0.0222091	0.0545153	0.0135221
3703.68	0.0660345	0.0117078	0.0608541	0.056035	0.0253589	-0.0180512	0.0590027	0.0157249
3704.95	0.0726747	0.0158777	0.0682445	0.060639	0.0268811	-0.0136342	0.0632277	0.0180004
3706.22	0.0791885	0.020159	0.0753164	0.0648867	0.0283225	-0.00901655	0.0671273	0.0203262
3707.49	0.0854952	0.0244896	0.0819614	0.0687053	0.0296645	-0.00426169	0.0706427	0.0226774
3708.77	0.0915149	0.0288055	0.088078	0.0720304	0.0308902	0.000563774	0.0737216	0.0250267
3710.04	0.0971701	0.0330425	0.0935747	0.0748074	0.031985	0.00539175	0.0763196	0.0273449
3711.31	0.102387	0.037138	0.0983727	0.076994	0.0329368	0.0101544	0.0784015	0.0296015
3712.58	0.107098	0.0410327	0.102409	0.0785613	0.0337363	0.0147861	0.0799423	0.0317651
3713.85	0.111242	0.044672	0.105636	0.0794946	0.034377	0.0192248	0.0809282	0.0338039
3715.12	0.114767	0.0480073	0.108026	0.0797945	0.0348548	0.0234143	0.081357	0.0356864
3716.4	0.117629	0.0509975	0.10957	0.0794766	0.0351684	0.0273045	0.0812381	0.0373821
3717.67	0.119796	0.0536091	0.110279	0.0785712	0.0353186	0.0308536	0.0805925	0.0388618
3718.94	0.121248	0.0558172	0.110181	0.0771225	0.0353083	0.0340282	0.0794524	0.0400982
3720.21	0.121976	0.0576055	0.109322	0.0751869	0.0351421	0.0368038	0.0778603	0.0410671
3721.48	0.121982	0.0589662	0.107764	0.0728316	0.0348266	0.0391654	0.0758681	0.0417472
3722.75	0.121283	0.0598995	0.105583	0.0701325	0.0343696	0.0411067	0.0735361	0.0421212
3724.03	0.119908	0.0604134	0.102866	0.0671722	0.0337812	0.0426304	0.0709316	0.0421763
3725.3	0.117898	0.0605227	0.0997074	0.0640372	0.0330728	0.0437473	0.0681276	0.0419047
3726.57	0.115304	0.0602488	0.0962099	0.0608159	0.0322587	0.0444755	0.0652011	0.0413044
3727.84	0.112191	0.0596186	0.0924782	0.0575965	0.0313555	0.0448397	0.0622321	0.0403796
3729.11	0.108633	0.0586643	0.0886183	0.0544646	0.0303836	0.0448701	0.0593015	0.0391411
3730.38	0.104714	0.057423	0.0847349	0.0515017	0.0293674	0.0446021	0.0564905	0.0376069
3731.65	0.100525	0.0559364	0.0809294	0.0487838	0.0283359	0.0440748	0.0538785	0.0358023
3732.93	0.0961645	0.0542507	0.0772984	0.0463801	0.0273238	0.0433308	0.0515423	0.0337606
3734.2	0.0917353	0.0524171	0.0739327	0.0443532	0.0263717	0.0424156	0.0495546	0.0315221
3735.47	0.0873448	0.0504918	0.0709161	0.0427583	0.0255268	0.0413768	0.0479835	0.0291349
3736.74	0.0831017	0.0485364	0.0683252	0.0416437	0.0248426	0.0402643	0.0468908	0.0266538
3738.01	0.0791149	0.0466181	0.0662292	0.0410521	0.0243792	0.0391295	0.0463319	0.0241395
3739.28	0.0754919	0.0448098	0.0646898	0.0410211	0.0242026	0.0380256	0.046355	0.0216578
3740.56	0.0723363	0.04319	0.0637614	0.0415844	0.0243837	0.0370072	0.0470002	0.0192779
3741.83	0.0697468	0.0418424	0.0634915	0.0427739	0.0249971	0.03613	0.0482994	0.0170709
3743.1	0.0678153	0.0408548	0.0639206	0.0446198	0.0261196	0.0354504	0.0502759	0.0151079
3744.37	0.0666252	0.0403175	0.0650826	0.0471529	0.0278274	0.0350253	0.0529442	0.0134576
3745.64	0.0662501	0.0403216	0.0670049	0.0504044	0.0301945	0.0349111	0.0563096	0.0121844
3746.91	0.0667523	0.0409562	0.0697076	0.0544066	0.0332893	0.035163	0.0603686	0.011346
3748.19	0.0681819	0.0423056	0.0732037	0.0591925	0.0371721	0.0358335	0.0651082	0.010991
3749.46	0.0705756	0.0444456	0.077498	0.0647948	0.041892	0.0369717	0.0705065	0.0111574
3750.73	0.0739562	0.0474405	0.0825864	0.0712443	0.0474841	0.0386209	0.0765323	0.0118704
3752	0.0783315	0.0513387	0.0884549	0.0785679	0.0539667	0.0408177	0.0831452	0.0131417
3753.27	0.0836944	0.0561697	0.0950785	0.0867859	0.0613391	0.0435897	0.0902959	0.0149682
3754.54	0.0900226	0.0619406	0.10242	0.0959088	0.0695798	0.046954	0.0979262	0.0173322
3755.81	0.0972784	0.0686336	0.110431	0.105934	0.0786452	0.0509156	0.105969	0.0202017
3757.09	0.105409	0.0762044	0.119046	0.116842	0.0884689	0.0554661	0.114349	0.0235311
3758.36	0.114348	0.0845808	0.12819	0.128596	0.0989625	0.0605825	0.122984	0.0272631
3759.63	0.124014	0.0936631	0.137771	0.141134	0.110016	0.0662265	0.131783	0.0313308
3760.9	0.134314	0.103325	0.147685	0.154372	0.121501	0.0723445	0.140649	0.0356597
3762.17	0.145143	0.113418	0.157818	0.168202	0.13327	0.0788681	0.149483	0.0401707
3763.44	0.156386	0.12377	0.168042	0.182488	0.145164	0.0857145	0.158177	0.0447829
3764.72	0.167918	0.134195	0.178225	0.197073	0.157016	0.0927887	0.166626	0.0494166
3765.99	0.179609	0.144497	0.188225	0.211776	0.168651	0.0999852	0.174721	0.0539957
3767.26	0.191321	0.154474	0.197902	0.226398	0.179895	0.10719	0.182358	0.0584503
3768.53	0.202917	0.163926	0.207113	0.240726	0.190579	0.114286	0.189434	0.0627188
3769.8	0.214254	0.17266	0.215722	0.254539	0.200541	0.121151	0.195854	0.066749
3771.07	0.225193	0.180498	0.2236	0.267612	0.209635	0.127667	0.201531	0.0704996
3772.34	0.235596	0.187281	0.230626	0.279724	0.21773	0.133722	0.20639	0.0739403
3773.62	0.24533	0.192875	0.236697	0.290661	0.224716	0.139208	0.210365	0.0770515
3774.89	0.254268	0.197175	0.241722	0.30023	0.230506	0.144032	0.213408	0.0798237
3776.16	0.262292	0.200107	0.245631	0.308255	0.235037	0.148114	0.215484	0.0822564
3777.43	0.269293	0.201631	0.248373	0.314591	0.23827	0.151389	0.216576	0.0843564
3778.7	0.275175	0.201741	0.249915	0.319121	0.240194	0.153811	0.216684	0.086136
3779.97	0.279853	0.200465	0.250247	0.321765	0.24082	0.155351	0.215822	0.0876109
3781.25	0.283257	0.19786	0.249377	0.322479	0.24018	0.156	0.214022	0.0887984
3782.52	0.285331	0.194015	0.247333	0.321257	0.23833	0.155768	0.211331	0.0897153
3783.79	0.286037	0.189042	0.244159	0.318129	0.235341	0.154678	0.207808	0.0903765
3785.06	0.285352	0.183072	0.239913	0.313161	0.231298	0.152774	0.203522	0.0907934
3786.33	0.28327	0.176254	0.234667	0.306453	0.226297	0.15011	0.198552	0.0909726
3787.6	0.279803	0.168743	0.228503	0.29813	0.220443	0.146752	0.192981	0.0909157
3788.87	0.27498	0.1607	0.221509	0.288346	0.213844	0.142773	0.186897	0.0906191
3790.15	0.268846	0.152286	0.213777	0.277272	0.20661	0.138253	0.180386	0.0900737
3791.42	0.261464	0.143652	0.205406	0.265092	0.198848	0.133273	0.173531	0.0892661
3792.69	0.252912	0.134943	0.196489	0.252002	0.190662	0.127915	0.166413	0.0881791
3793.96	0.243281	0.126284	0.187121	0.238198	0.182152	0.122254	0.159103	0.0867935
3795.23	0.232678	0.117786	0.177393	0.223875	0.173407	0.116366	0.151665	0.085089
3796.5	0.221218	0.109538	0.167391	0.209221	0.164513	0.110314	0.144151	0.0830459
3797.78	0.209028	0.10161	0.157196	0.194415	0.155542	0.104156	0.136605	0.0806471
3799.05	0.196242	0.0940471	0.146882	0.179619	0.146561	0.0979411	0.129058	0.0778789
3800.32	0.182998	0.0868749	0.136519	0.16498	0.137628	0.0917072	0.121533	0.0747334
3801.59	0.169438	0.0800984	0.126168	0.150626	0.128793	0.0854845	0.114043	0.0712088
3802.86	0.155702	0.0737043	0.115887	0.136666	0.120099	0.079294	0.106591	0.0673107
3804.13	0.141929	0.0676635	0.105727	0.123188	0.111581	0.0731497	0.0991778	0.0630527
3805.41	0.128254	0.0619341	0.0957321	0.110261	0.10327	0.0670595	0.0917963	0.0584569
3806.68	0.114803	0.0564648	0.0859446	0.0979343	0.0951942	0.0610266	0.084439	0.0535531
3807.95	0.101693	0.0511982	0.0764009	0.0862411	0.0873743	0.0550515	0.0770974	0.0483792
3809.22	0.0890291	0.0460747	0.0671337	0.0751987	0.0798299	0.0491337	0.069765	0.0429797
3810.49	0.0769049	0.0410353	0.0581721	0.0648112	0.0725773	0.043273	0.0624385	0.037405
3811.76	0.0653987	0.0360251	0.0495415	0.0550717	0.0656305	0.037471	0.0551193	0.0317102
3813.04	0.0545738	0.0309962	0.0412639	0.0459643	0.0590009	0.0317324	0.047815	0.0259532
3814.31	0.0444781	0.0259094	0.033358	0.0374667	0.0526981	0.0260656	0.0405394	0.0201934
3815.58	0.035144	0.0207368	0.0258389	0.0295521	0.0467292	0.0204836	0.0333131	0.01449
3816.85	0.0265884	0.015462	0.018718	0.0221908	0.0410989	0.0150035	0.0261636	0.00890031
3818.12	0.0188139	0.0100817	0.0120031	0.0153524	0.0358096	0.00964716	0.0191239	0.00347829
3819.39	0.0118096	0.00460477	0.00569784	0.00900651	0.0308608	0.00443984	0.0122322	-0.0017268
3820.66	0.00555236	-0.000947888	-0.000197668	0.00312394	0.0262495	-0.000590059	0.00553062	-0.00667156
3821.94	8.47364e-06	-0.00654452	-0.00568741	-0.0023224	0.0219698	-0.00541222	-0.000936677	-0.0113194
3823.21	-0.00486454	-0.0121441	-0.0107791	-0.00735725	0.018013	-0.00999553	-0.00712465	-0.015641
3824.48	-0.00911621	-0.0176982	-0.0154838	-0.0120027	0.0143679	-0.0143093	-0.0129892	-0.0196147
3825.75	-0.0128012	-0.0231532	-0.019816	-0.0162783	0.011021	-0.0183246	-0.0184886	-0.0232269
3827.02	-0.0159773	-0.0284523	-0.0237928	-0.0202012	0.00795702	-0.0220154	-0.0235852	-0.0264711
3828.29	-0.0187038	-0.0335379	-0.0274331	-0.0237861	0.00515892	-0.0253593	-0.0282463	-0.0293479
3829.57	-0.02104	-0.038354	-0.0307579	-0.0270461	0.00260885	-0.0283389	-0.0324454	-0.0318644
3830.84	-0.0230432	-0.0428479	-0.0337885	-0.0299929	0.000288516	-0.0309421	-0.036163	-0.034033
3832.11	-0.0247676	-0.0469721	-0.0365466	-0.0326369	-0.00182023	-0.0331626	-0.0393867	-0.0358705
3833.38	-0.0262635	-0.0506857	-0.0390533	-0.0349878	-0.00373485	-0.0349997	-0.0421116	-0.0373971
3834.65	-0.027576	-0.0539556	-0.0413285	-0.037055	-0.00547168	-0.0364588	-0.04434	-0.0386356
3835.92	-0.0287448	-0.0567572	-0.0433905	-0.0388475	-0.00704543	-0.0375505	-0.046081	-0.0396097
3837.19	-0.0298033	-0.0590746	-0.0452552	-0.0403742	-0.00846894	-0.0382901	-0.0473499	-0.0403436
3838.47	-0.0307791	-0.0609008	-0.0469364	-0.0416442	-0.00975292	-0.0386973	-0.0481675	-0.0408612
3839.74	-0.0316934	-0.0622374	-0.0484449	-0.0426666	-0.0109059	-0.0387951	-0.048559	-0.0411849
3841.01	-0.0325619	-0.0630938	-0.0497891	-0.0434505	-0.011934	-0.0386088	-0.048553	-0.0413352
3842.28	-0.0333947	-0.0634864	-0.0509747	-0.0440052	-0.0128416	-0.0381655	-0.0481811	-0.0413309
3843.55	-0.0341973	-0.0634379	-0.0520051	-0.0443398	-0.0136309	-0.0374932	-0.047476	-0.041188
3844.82	-0.0349708	-0.0629759	-0.0528819	-0.0444636	-0.0143025	-0.0366199	-0.0464716	-0.0409201
3846.1	-0.0357131	-0.0621321	-0.0536048	-0.0443856	-0.0148559	-0.035573	-0.0452015	-0.0405386
3847.37	-0.0364193	-0.0609408	-0.0541727	-0.0441145	-0.0152896	-0.0343786	-0.0436989	-0.0400526
3848.64	-0.0370827	-0.0594381	-0.0545838	-0.0436591	-0.0156016	-0.0330617	-0.0419956	-0.0394691
3849.91	-0.0376953	-0.057661	-0.0548362	-0.0430279	-0.0157899	-0.0316452	-0.0401221	-0.0387939
3851.18	-0.0382486	-0.0556463	-0.0549283	-0.042229	-0.0158527	-0.0301501	-0.0381069	-0.0380314
3852.45	-0.0387341	-0.0534303	-0.0548594	-0.0412708	-0.0157891	-0.0285954	-0.0359766	-0.0371852
3853.73	-0.0391439	-0.051048	-0.0546298	-0.0401613	-0.0155991	-0.0269984	-0.0337561	-0.0362585
3855	-0.0394709	-0.0485329	-0.0542412	-0.0389089	-0.0152839	-0.0253742	-0.0314683	-0.0352547
3856.27	-0.0397092	-0.0459164	-0.0536967	-0.037522	-0.0148465	-0.0237368	-0.0291343	-0.0341773
3857.54	-0.0398543	-0.043228	-0.0530011	-0.0360096	-0.0142915	-0.0220983	-0.0267736	-0.0330302
3858.81	-0.0399028	-0.0404953	-0.0521606	-0.0343811	-0.0136255	-0.0204701	-0.0244047	-0.0318182
3860.08	-0.0398529	-0.0377436	-0.0511831	-0.0326465	-0.0128567	-0.0188622	-0.0220445	-0.0305468
3861.35	-0.039704	-0.0349964	-0.0500776	-0.0308169	-0.0119956	-0.0172842	-0.0197093	-0.0292224
3862.63	-0.0394564	-0.0322755	-0.0488543	-0.0289043	-0.0110542	-0.0157449	-0.0174146	-0.0278523
3863.9	-0.0391116	-0.0296007	-0.0475244	-0.0269214	-0.0100464	-0.0142527	-0.0151752	-0.0264444
3865.17	-0.038672	-0.0269901	-0.0460996	-0.0248826	-0.00898736	-0.0128152	-0.0130054	-0.0250076
3866.44	-0.0381402	-0.0244605	-0.0445922	-0.0228029	-0.00789345	-0.0114401	-0.010919	-0.0235511
3867.71	-0.0375198	-0.022027	-0.0430147	-0.0206986	-0.00678187	-0.0101342	-0.00892922	-0.0220845
3868.98	-0.0368145	-0.0197029	-0.0413798	-0.0185868	-0.00567019	-0.00890385	-0.00704858	-0.0206179
3870.26	-0.0360285	-0.0175003	-0.0396998	-0.0164853	-0.00457596	-0.00775483	-0.0052888	-0.0191612
3871.53	-0.0351664	-0.0154294	-0.0379869	-0.0144125	-0.00351624	-0.00669206	-0.00366057	-0.0177241
3872.8	-0.034233	-0.0134987	-0.0362529	-0.0123866	-0.00250714	-0.00571956	-0.00217327	-0.0163163
3874.07	-0.0332335	-0.0117149	-0.0345092	-0.0104259	-0.00156332	-0.00484026	-0.000834772	-0.0149469
3875.34	-0.0321737	-0.010083	-0.0327665	-0.00854783	-0.000697658	-0.00405594	0.000348881	-0.0136241
3876.61	-0.0310595	-0.00860567	-0.031035	-0.00676883	7.91841e-05	-0.00336709	0.00137368	-0.0123558
3877.89	-0.0298977	-0.00728381	-0.0293243	-0.0051038	0.000759009	-0.00277284	0.00223788	-0.0111487
3879.16	-0.0286952	-0.00611623	-0.027643	-0.00356574	0.00133629	-0.00227094	0.00294211	-0.0100085
3880.43	-0.0274598	-0.00509974	-0.0259992	-0.0021654	0.00180829	-0.00185781	0.0034895	-0.00893993
3881.7	-0.0261993	-0.00422926	-0.0244001	-0.000910962	0.00217501	-0.00152853	0.00388566	-0.00794653
3882.97	-0.0249221	-0.00349792	-0.022852	0.000192162	0.00243912	-0.00127704	0.00413855	-0.0070306
3884.24	-0.0236369	-0.00289724	-0.0213606	0.00114145	0.00260573	-0.00109624	0.00425836	-0.00619327
3885.51	-0.0223523	-0.00241737	-0.0199303	0.00193729	0.00268208	-0.000978197	0.00425721	-0.00543448
3886.79	-0.0210769	-0.00204732	-0.0185648	0.00258292	0.00267718	-0.000914381	0.00414884	-0.004753
3888.06	-0.0198191	-0.00177528	-0.0172668	0.00308421	0.0026014	-0.000895908	0.00394815	-0.00414652
3889.33	-0.0185869	-0.00158888	-0.0160383	0.00344945	0.00246597	-0.000913796	0.00367082	-0.00361178
3890.6	-0.0173877	-0.00147557	-0.0148801	0.00368894	0.00228259	-0.000959217	0.00333283	-0.00314463
3891.87	-0.016228	-0.00142286	-0.0137925	0.00381467	0.00206293	-0.00102374	0.00294999	-0.00274025
3893.14	-0.0151137	-0.00141864	-0.0127746	0.00383978	0.00181825	-0.00109955	0.0025375	-0.00239325
3894.41	-0.0140497	-0.00145147	-0.0118253	0.00377819	0.00155906	-0.00117964	0.00210954	-0.00209788
3895.69	-0.0130398	-0.00151075	-0.0109426	0.00364409	0.00129484	-0.00125793	0.00167897	-0.0018482
3896.96	-0.0120868	-0.00158695	-0.0101241	0.00345155	0.00103379	-0.0013294	0.00125703	-0.00163824
3898.23	-0.0111925	-0.00167175	-0.00936694	0.0032141	0.000782768	-0.00139012	0.000853132	-0.00146219
3899.5	-0.0103577	-0.00175809	-0.00866812	0.00294443	0.000547172	-0.00143726	0.000474807	-0.00131452
3900.77	-0.00958236	-0.00184024	-0.00802435	0.00265409	0.000331005	-0.00146907	0.000127638	-0.00119011
3902.05	-0.00886546	-0.00191378	-0.0074323	0.00235331	0.000136923	-0.00148479	-0.000184675	-0.00108437
3903.32	-0.00820537	-0.00197556	-0.00688865	0.00205087	-3.36282e-05	-0.00148457	-0.000460195	-0.000993303
3904.59	-0.00759981	-0.00202357	-0.00639013	0.00175404	-0.000180255	-0.00146929	-0.000698576	-0.000913531
3905.86	-0.00704602	-0.00205689	-0.0059336	0.0014686	-0.000303437	-0.00144047	-0.000900846	-0.000842321
3907.13	-0.00654086	-0.00207548	-0.00551611	0.00119889	-0.000404336	-0.00140009	-0.00106917	-0.000777568
3908.4	-0.00608094	-0.00208006	-0.00513487	0.000947908	-0.000484604	-0.00135044	-0.00120657	-0.000717756
3909.67	-0.00566271	-0.00207195	-0.00478732	0.000717484	-0.000546214	-0.00129399	-0.00131672	-0.000661895
3910.95	-0.00528256	-0.0020529	-0.00447108	0.000508405	-0.000591301	-0.00123324	-0.00140365	-0.000609449
3912.22	-0.00493692	-0.00202494	-0.00418399	0.000320611	-0.000622033	-0.00117061	-0.00147154	-0.000560249
3913.49	-0.00462232	-0.00199022	-0.00392402	0.000153371	-0.000640507	-0.00110836	-0.00152454	-0.000514408
3914.76	-0.00433545	-0.00195094	-0.00368934	5.45452e-06	-0.000648671	-0.0010485	-0.00156658	-0.000472224
3916.03	-0.0040732	-0.00190917	-0.0034782	-0.000124709	-0.000648274	-0.000992744	-0.00160127	-0.000434101
3917.3	-0.0038327	-0.00186683	-0.00328899	-0.000238885	-0.000640838	-0.000942478	-0.0016318	-0.000400471
3918.57	-0.00361136	-0.00182559	-0.00312014	-0.000338915	-0.000627653	-0.000898751	-0.00166087	-0.000371725
3919.85	-0.00340685	-0.00178683	-0.00297016	-0.000426612	-0.000609777	-0.000862276	-0.00169064	-0.000348164
3921.12	-0.00321714	-0.00175164	-0.00283757	-0.000503684	-0.000588061	-0.000833449	-0.0017228	-0.000329957
3922.39	-0.00304048	-0.00172076	-0.00272093	-0.000571675	-0.000563167	-0.000812371	-0.0017585	-0.000317116
3923.66	-0.00287539	-0.00169465	-0.00261879	-0.000631927	-0.000535603	-0.000798885	-0.00179844	-0.000309484
3924.93	-0.00272063	-0.00167345	-0.00252974	-0.000685561	-0.000505747	-0.000792616	-0.00184293	-0.000306734
3926.2	-0.00257524	-0.00165703	-0.00245234	-0.000733472	-0.00047388	-0.000793011	-0.00189187	-0.000308381
3927.48	-0.00243843	-0.00164505	-0.0023852	-0.000776329	-0.000440206	-0.000799375	-0.0019449	-0.000313798
3928.75	-0.00230964	-0.00163694	-0.00232691	-0.000814599	-0.000404877	-0.000810916	-0.00200141	-0.000322242
3930.02	-0.00218844	-0.00163201	-0.00227612	-0.000848565	-0.000368009	-0.000826781	-0.00206061	-0.000332882
3931.29	-0.00207457	-0.00162942	-0.00223151	-0.00087835	-0.000329694	-0.000846083	-0.00212158	-0.00034483
3932.56	-0.00196786	-0.00162828	-0.0021918	-0.000903953	-0.000290017	-0.000867933	-0.00218336	-0.000357172
3933.83	-0.00186824	-0.00162764	-0.0021558	-0.000925275	-0.000249052	-0.000891465	-0.00224493	-0.000368999
3935.11	-0.00177568	-0.00162656	-0.00212237	-0.000942149	-0.000206878	-0.000915856	-0.00230531	-0.000379432
3936.38	-0.00169019	-0.00162414	-0.00209048	-0.000954369	-0.000163576	-0.000940336	-0.00236356	-0.000387651
3937.65	-0.00161182	-0.00161951	-0.00205918	-0.000961718	-0.000119232	-0.000964207	-0.00241882	-0.000392908
3938.92	-0.00154058	-0.00161188	-0.00202765	-0.000963982	-7.39368e-05	-0.000986845	-0.00247032	-0.000394548
3940.19	-0.0014765	-0.00160058	-0.00199515	-0.000960978	-2.77918e-05	-0.00100771	-0.00251741	-0.000392019
3941.46	-0.00141953	-0.00158502	-0.00196108	-0.000952565	1.90965e-05	-0.00102635	-0.00255956	-0.000384879
3942.74	-0.00136964	-0.00156474	-0.00192493	-0.000938652	6.66126e-05	-0.00104238	-0.00259635	-0.000372796
3944.01	-0.00132672	-0.00153941	-0.00188633	-0.000919209	0.000114633	-0.00105553	-0.0026275	-0.00035555
3945.28	-0.00129061	-0.00150879	-0.001845	-0.00089427	0.000163025	-0.00106556	-0.00265285	-0.000333028
3946.55	-0.00126112	-0.00147279	-0.00180078	-0.000863932	0.00021165	-0.00107236	-0.00267236	-0.000305218
3947.82	-0.001238	-0.00143143	-0.00175358	-0.000828353	0.000260359	-0.00107584	-0.00268607	-0.000272198
3949.09	-0.00122097	-0.00138482	-0.00170341	-0.000787746	0.000308999	-0.00107599	-0.00269415	-0.000234127
3950.36	-0.0012097	-0.00133316	-0.00165036	-0.000742373	0.000357408	-0.00107286	-0.00269681	-0.000191234
3951.64	-0.00120384	-0.00127676	-0.00159459	-0.000692537	0.000405421	-0.00106654	-0.00269437	-0.000143806
3952.91	-0.001203	-0.00121597	-0.00153629	-0.000638568	0.000452871	-0.00105714	-0.00268716	-9.21755e-05
3954.18	-0.00120681	-0.00115121	-0.00147572	-0.000580822	0.000499588	-0.00104484	-0.00267557	-3.67097e-05
3955.45	-0.00121485	-0.00108294	-0.00141315	-0.000519662	0.000545404	-0.00102981	-0.00266002	2.21992e-05
3956.72	-0.00122672	-0.00101164	-0.00134887	-0.000455456	0.000590156	-0.00101227	-0.00264092	8.41453e-05
3957.99	-0.00124203	-0.000937805	-0.00128319	-0.000388563	0.000633684	-0.000992416	-0.00261869	0.000148716
3959.27	-0.00126041	-0.000861942	-0.00121641	-0.000319331	0.00067584	-0.000970486	-0.00259373	0.000215501
3960.54	-0.00128149	-0.000784543	-0.00114885	-0.000248089	0.000716483	-0.000946709	-0.00256642	0.000284097
3961.81	-0.00130493	-0.000706083	-0.00108077	-0.000175143	0.000755488	-0.000921314	-0.00253711	0.000354113
3963.08	-0.00133042	-0.000627012	-0.00101246	-0.000100775	0.000792744	-0.00089453	-0.00250612	0.000425174
3964.35	-0.00135768	-0.000547748	-0.000944151	-2.52397e-05	0.000828157	-0.000866581	-0.00247372	0.000496924
3965.62	-0.00138647	-0.000468671	-0.000876081	5.12309e-05	0.00086165	-0.000837688	-0.00244015	0.000569027
3966.9	-0.00141655	-0.000390124	-0.000808446	0.000128429	0.000893168	-0.00080806	-0.00240561	0.000641168
3968.17	-0.00144774	-0.000312402	-0.000741421	0.000206166	0.000922674	-0.000777903	-0.00237025	0.000713054
3969.44	-0.00147987	-0.000235764	-0.00067516	0.000284269	0.000950154	-0.000747413	-0.0023342	0.000784414
3970.71	-0.00151281	-0.000160422	-0.000609793	0.000362577	0.000975612	-0.000716775	-0.00229755	0.000854996
3971.98	-0.00154642	-8.65495e-05	-0.000545432	0.000440934	0.000999077	-0.000686168	-0.00226038	0.00092457
3973.25	-0.00158062	-1.42814e-05	-0.000482173	0.000519186	0.00102059	-0.00065576	-0.00222273	0.000992927
3974.52	-0.00161531	5.6283e-05	-0.000420097	0.00059718	0.00104023	-0.000625711	-0.00218464	0.00105988
3975.8	-0.00165042	0.000125076	-0.000359274	0.000674754	0.00105807	-0.000596167	-0.00214615	0.00112525
3977.07	-0.00168587	0.000192057	-0.000299765	0.000751741	0.0010742	-0.000567267	-0.0021073	0.00118889
3978.34	-0.00172159	0.000257211	-0.000241625	0.000827963	0.00108875	-0.000539135	-0.00206811	0.00125066
3979.61	-0.00175751	0.000320541	-0.000184907	0.000903235	0.00110183	-0.000511885	-0.00202866	0.00131046
3980.88	-0.00179357	0.000382068	-0.000129656	0.000977363	0.00111358	-0.000485614	-0.001989	0.0013682
3982.15	-0.00182967	0.000441823	-7.59192e-05	0.00105015	0.00112413	-0.000460407	-0.00194922	0.0014238
3983.42	-0.00186575	0.000499846	-2.37402e-05	0.00112139	0.00113362	-0.000436332	-0.00190942	0.00147721
3984.7	-0.0019017	0.000556183	2.68391e-05	0.00119089	0.00114218	-0.000413439	-0.00186972	0.0015284
3985.97	-0.00193743	0.000610883	7.57801e-05	0.00125846	0.00114996	-0.000391762	-0.00183025	0.00157738
3987.24	-0.00197283	0.000663994	0.000123047	0.00132392	0.00115708	-0.000371317	-0.00179116	0.00162415
3988.51	-0.00200781	0.000715563	0.00016861	0.00138711	0.00116365	-0.000352101	-0.0017526	0.00166875
3989.78	-0.00204226	0.000765633	0.000212446	0.00144792	0.00116979	-0.000334094	-0.00171474	0.00171124
3991.06	-0.00207606	0.000814243	0.000254538	0.00150622	0.00117558	-0.000317258	-0.00167773	0.00175169
3992.33	-0.00210911	0.000861429	0.000294883	0.00156196	0.00118111	-0.000301539	-0.00164171	0.0017902
3993.6	-0.00214133	0.000907217	0.000333484	0.00161511	0.00118644	-0.000286869	-0.00160683	0.00182687
3994.87	-0.00217262	0.000951634	0.000370361	0.00166568	0.00119161	-0.000273168	-0.0015732	0.00186181
3996.14	-0.00220291	0.000994696	0.000405544	0.00171373	0.00119666	-0.000260346	-0.00154091	0.00189514
3997.41	-0.00223214	0.00103642	0.000439075	0.00175933	0.0012016	-0.000248305	-0.00151003	0.00192701
3998.68	-0.00226027	0.00107681	0.000471013	0.00180263	0.00120643	-0.000236942	-0.00148059	0.00195752
3999.96	-0.00228727	0.00111588	0.000501425	0.00184376	0.00121115	-0.000226157	-0.00145259	0.00198681
4001.23	-0.00231312	0.00115364	0.000530388	0.00188293	0.00121573	-0.000215849	-0.00142601	0.00201499
4002.5	-0.00233785	0.00119009	0.000557991	0.00192033	0.00122013	-0.000205923	-0.00140078	0.00204218
4003.77	-0.00236147	0.00122522	0.000584327	0.00195618	0.00122433	-0.000196292	-0.00137681	0.00206845
4005.04	-0.00238402	0.00125906	0.000609491	0.00199068	0.00122829	-0.000186883	-0.001354	0.00209389
4006.31	-0.00240556	0.00129161	0.000633581	0.00202405	0.00123196	-0.000177632	-0.00133219	0.00211857
4007.58	-0.00242615	0.00132287	0.000656692	0.00205648	0.00123531	-0.000168494	-0.00131126	0.00214251
4008.86	-0.00244586	0.00135285	0.000678913	0.00208814	0.0012383	-0.000159438	-0.00129105	0.00216575
4010.13	-0.00246478	0.00138158	0.000700327	0.00211916	0.00124091	-0.000150451	-0.0012714	0.00218828
4011.4	-0.00248297	0.00140908	0.000721003	0.00214966	0.00124312	-0.000141537	-0.00125218	0.00221011
4012.67	-0.00250052	0.00143536	0.000741002	0.0021797	0.00124491	-0.000132714	-0.00123326	0.0022312
4013.94	-0.0025175	0.00146046	0.000760369	0.00220931	0.0012463	-0.000124017	-0.00121453	0.00225153
4015.22	-0.00253398	0.00148441	0.000779136	0.00223846	0.00124728	-0.00011549	-0.00119591	0.00227104
4016.49	-0.00255	0.00150725	0.00079732	0.00226711	0.00124789	-0.000107191	-0.00117736	0.0022897
4017.76	-0.00256563	0.00152902	0.000814923	0.00229516	0.00124816	-9.91812e-05	-0.00115884	0.00230745
4019.03	-0.00258088	0.00154977	0.000831938	0.00232249	0.00124814	-9.15265e-05	-0.00114039	0.00232427
4020.3	-0.0025958	0.00156956	0.000848346	0.00234898	0.00124786	-8.4293e-05	-0.00112204	0.0023401
4021.57	-0.00261039	0.00158843	0.000864118	0.00237445	0.0012474	-7.75423e-05	-0.00110387	0.00235495
4022.84	-0.00262465	0.00160645	0.000879222	0.00239875	0.00124681	-7.13302e-05	-0.00108599	0.00236879
4024.12	-0.00263858	0.00162368	0.000893625	0.00242173	0.00124616	-6.57021e-05	-0.00106853	0.00238165
4025.39	-0.00265216	0.00164017	0.000907293	0.00244325	0.0012455	-6.06906e-05	-0.00105163	0.00239355
4026.66	-0.00266538	0.001656	0.000920197	0.00246319	0.00124491	-5.63135e-05	-0.00103542	0.00240454
4027.93	-0.00267821	0.00167122	0.000932316	0.00248147	0.00124444	-5.25729e-05	-0.00102007	0.00241469
4029.2	-0.00269063	0.00168589	0.000943637	0.00249804	0.00124413	-4.94539e-05	-0.00100571	0.00242409
4030.47	-0.00270263	0.00170008	0.000954162	0.0025129	0.00124403	-4.69238e-05	-0.00099247	0.00243284
4031.74	-0.00271418	0.00171383	0.000963905	0.00252609	0.00124416	-4.4935e-05	-0.000980447	0.00244105
4033.02	-0.00272528	0.00172719	0.000972895	0.00253769	0.00124456	-4.34243e-05	-0.000969718	0.00244885
4034.29	-0.00273593	0.00174021	0.000981175	0.00254785	0.00124521	-4.2317e-05	-0.000960327	0.00245635
4035.56	-0.00274613	0.00175293	0.000988802	0.00255672	0.00124613	-4.15273e-05	-0.000952279	0.00246369
4036.83	-0.00275589	0.00176537	0.000995847	0.00256452	0.00124729	-4.0964e-05	-0.000945543	0.00247099
4038.1	-0.00276524	0.00177755	0.00100239	0.00257148	0.00124867	-4.05324e-05	-0.000940052	0.00247835
4039.37	-0.00277422	0.0017895	0.00100852	0.00257786	0.00125024	-4.01388e-05	-0.000935703	0.00248588
4040.65	-0.00278286	0.00180122	0.00101434	0.00258389	0.00125194	-3.96931e-05	-0.00093236	0.00249365
4041.92	-0.00279121	0.00181271	0.00101993	0.00258986	0.00125374	-3.91142e-05	-0.000929861	0.00250173
4043.19	-0.00279933	0.00182398	0.0010254	0.002596	0.00125559	-3.83307e-05	-0.000928026	0.00251015
4044.46	-0.00280725	0.00183501	0.00103084	0.00260253	0.00125744	-3.72853e-05	-0.000926658	0.00251894
4045.73	-0.00281505	0.00184578	0.00103632	0.00260964	0.00125923	-3.59368e-05	-0.000925558	0.00252807
4047	-0.00282276	0.0018563	0.00104191	0.00261748	0.00126092	-3.42614e-05	-0.000924531	0.00253752
4048.28	-0.00283044	0.00186653	0.00104768	0.00262617	0.00126248	-3.22517e-05	-0.000923388	0.00254724
4049.55	-0.00283812	0.00187647	0.00105366	0.00263575	0.00126387	-2.99186e-05	-0.000921965	0.00255716
4050.82	-0.00284584	0.0018861	0.00105989	0.00264623	0.00126508	-2.72898e-05	-0.000920122	0.0025672
4052.09	-0.00285362	0.00189541	0.00106635	0.00265757	0.00126608	-2.44065e-05	-0.000917746	0.00257726
4053.36	-0.00286148	0.00190439	0.00107306	0.00266968	0.00126688	-2.13227e-05	-0.000914764	0.00258726
4054.63	-0.0028694	0.00191304	0.00107997	0.00268244	0.0012675	-1.81025e-05	-0.000911138	0.0025971
4055.91	-0.00287739	0.00192136	0.00108706	0.00269566	0.00126793	-1.4814e-05	-0.00090687	0.00260668
4057.18	-0.00288543	0.00192936	0.00109427	0.00270918	0.00126822	-1.15293e-05	-0.000901997	0.00261592
4058.45	-0.00289347	0.00193706	0.00110153	0.00272277	0.00126839	-8.31799e-06	-0.000896591	0.00262476
4059.72	-0.00290149	0.00194448	0.00110879	0.00273623	0.00126849	-5.24474e-06	-0.000890754	0.00263314
4060.99	-0.00290943	0.00195163	0.00111597	0.00274935	0.00126855	-2.36603e-06	-0.000884612	0.00264104
4062.26	-0.00291724	0.00195854	0.00112302	0.00276194	0.00126862	2.73343e-07	-0.000878308	0.00264843
4063.53	-0.00292488	0.00196526	0.00112986	0.00277383	0.00126873	2.64286e-06	-0.000871994	0.00265533
4064.81	-0.00293229	0.00197179	0.00113644	0.0027849	0.00126892	4.72658e-06	-0.000865824	0.00266176
4066.08	-0.0029394	0.00197818	0.00114272	0.00279505	0.00126922	6.52473e-06	-0.000859943	0.00266777
4067.35	-0.00294618	0.00198445	0.00114866	0.00280422	0.00126966	8.05384e-06	-0.000854488	0.00267343
4068.62	-0.00295258	0.00199062	0.00115424	0.00281241	0.00127024	9.34675e-06	-0.000849567	0.0026788
4069.89	-0.00295857	0.00199672	0.00115947	0.00281966	0.00127096	1.04494e-05	-0.000845269	0.00268396
4071.16	-0.0029641	0.00200275	0.00116434	0.00282605	0.00127183	1.14191e-05	-0.000841646	0.002689
4072.43	-0.00296918	0.00200872	0.00116889	0.0028317	0.00127282	1.2323e-05	-0.000838719	0.00269401
4073.71	-0.00297378	0.00201462	0.00117314	0.00283676	0.0012739	1.32323e-05	-0.000836474	0.00269905
4074.98	-0.0029779	0.00202046	0.00117713	0.00284141	0.00127504	1.42211e-05	-0.000834863	0.0027042
4076.25	-0.00298155	0.00202619	0.00118093	0.00284582	0.00127619	1.53605e-05	-0.000833808	0.00270951
4077.52	-0.00298476	0.00203181	0.00118458	0.0028502	0.0012773	1.67169e-05	-0.0008332	0.00271502
4078.79	-0.00298754	0.00203728	0.00118815	0.00285472	0.00127832	1.83467e-05	-0.000832913	0.00272073
4080.07	-0.00298992	0.00204255	0.00119167	0.00285955	0.0012792	2.02943e-05	-0.000832801	0.00272665
4081.34	-0.00299194	0.0020476	0.00119521	0.00286482	0.0012799	2.25898e-05	-0.000832716	0.00273275
4082.61	-0.00299362	0.00205237	0.00119881	0.00287066	0.00128035	2.52462e-05	-0.000832506	0.00273899
4083.88	-0.00299501	0.00205683	0.00120248	0.00287711	0.00128053	2.82595e-05	-0.000832028	0.00274529
4085.15	-0.00299614	0.00206093	0.00120626	0.00288421	0.00128041	3.16075e-05	-0.000831157	0.00275159
4086.42	-0.00299703	0.00206463	0.00121015	0.00289193	0.00127996	3.52523e-05	-0.000829787	0.00275779
4087.69	-0.00299772	0.00206791	0.00121414	0.00290021	0.00127918	3.91392e-05	-0.000827844	0.00276379
4088.97	-0.00299823	0.00207073	0.0012182	0.00290892	0.00127808	4.32015e-05	-0.000825284	0.0027695
4090.24	-0.00299856	0.00207309	0.00122231	0.00291792	0.00127666	4.73608e-05	-0.000822101	0.00277482
4091.51	-0.00299873	0.00207498	0.00122641	0.00292704	0.00127496	5.15335e-05	-0.000818322	0.00277965
4092.78	-0.00299875	0.0020764	0.00123045	0.00293606	0.00127302	5.56315e-05	-0.000814014	0.00278393
4094.05	-0.0029986	0.00207736	0.00123437	0.00294477	0.00127089	5.95684e-05	-0.000809274	0.00278758
4095.32	-0.00299828	0.00207789	0.00123811	0.00295296	0.00126862	6.32626e-05	-0.000804229	0.00279056
4096.59	-0.00299778	0.00207802	0.0012416	0.0029604	0.00126627	6.66402e-05	-0.000799031	0.00279286
4097.87	-0.00299708	0.00207778	0.00124478	0.00296692	0.00126391	6.96399e-05	-0.000793846	0.00279447
4099.14	-0.00299618	0.00207723	0.0012476	0.00297235	0.0012616	7.22145e-05	-0.00078885	0.00279542
4100.41	-0.00299504	0.00207641	0.00125002	0.00297656	0.0012594	7.43342e-05	-0.00078422	0.00279576
4101.68	-0.00299366	0.00207538	0.001252	0.00297947	0.00125736	7.59866e-05	-0.000780126	0.00279555
4102.95	-0.00299203	0.00207419	0.00125352	0.00298104	0.00125553	7.71784e-05	-0.00077672	0.00279489
4104.23	-0.00299014	0.00207288	0.00125459	0.00298128	0.00125395	7.79342e-05	-0.000774135	0.00279387
4105.5	-0.00298798	0.00207152	0.00125521	0.00298026	0.00125264	7.82965e-05	-0.000772471	0.00279261
4106.77	-0.00298557	0.00207014	0.00125541	0.00297808	0.00125161	7.83222e-05	-0.000771797	0.00279122
4108.04	-0.00298291	0.00206878	0.00125524	0.0029749	0.00125087	7.80812e-05	-0.00077214	0.00278982
4109.31	-0.00298002	0.00206747	0.00125475	0.00297089	0.00125041	7.76522e-05	-0.000773494	0.00278851
4110.58	-0.00297693	0.00206622	0.001254	0.00296629	0.00125019	7.71192e-05	-0.000775809	0.00278741
4111.85	-0.00297365	0.00206506	0.00125306	0.00296132	0.00125019	7.65688e-05	-0.000779001	0.00278659
4113.13	-0.00297022	0.00206398	0.00125202	0.00295621	0.00125037	7.60854e-05	-0.000782952	0.00278612
4114.4	-0.00296667	0.00206296	0.00125096	0.00295121	0.00125067	7.57461e-05	-0.000787516	0.00278605
4115.67	-0.00296305	0.00206201	0.00124994	0.00294654	0.00125104	7.5619e-05	-0.000792527	0.00278641
4116.94	-0.00295938	0.0020611	0.00124905	0.0029424	0.00125144	7.57606e-05	-0.000797803	0.00278719
4118.21	-0.00295571	0.00206019	0.00124835	0.00293895	0.0012518	7.62119e-05	-0.000803158	0.00278838
4119.48	-0.00295207	0.00205927	0.00124788	0.00293632	0.00125208	7.69963e-05	-0.00080841	0.00278992
4120.75	-0.00294848	0.0020583	0.00124769	0.0029346	0.00125224	7.81215e-05	-0.000813387	0.00279177
4122.03	-0.00294497	0.00205724	0.0012478	0.0029338	0.00125224	7.95771e-05	-0.000817936	0.00279384
4123.3	-0.00294156	0.00205607	0.00124822	0.00293393	0.00125205	8.1336e-05	-0.00082193	0.00279604
4124.57	-0.00293827	0.00205475	0.00124895	0.00293493	0.00125167	8.33562e-05	-0.000825273	0.00279827
4125.84	-0.00293508	0.00205328	0.00124996	0.00293667	0.00125108	8.55841e-05	-0.000827906	0.00280044
4127.11	-0.002932	0.00205162	0.00125122	0.00293903	0.00125029	8.7956e-05	-0.000829802	0.00280246
4128.38	-0.00292901	0.00204977	0.00125267	0.00294184	0.00124933	9.04015e-05	-0.000830979	0.00280422
4129.65	-0.0029261	0.00204773	0.00125427	0.0029449	0.00124822	9.28483e-05	-0.000831489	0.00280567
4130.93	-0.00292324	0.00204549	0.00125596	0.00294802	0.00124699	9.52254e-05	-0.000831417	0.00280673
4132.2	-0.0029204	0.00204308	0.00125765	0.00295098	0.00124568	9.74667e-05	-0.000830877	0.00280737
4133.47	-0.00291755	0.00204049	0.0012593	0.00295361	0.00124433	9.95137e-05	-0.000830007	0.00280757
4134.74	-0.00291464	0.00203776	0.00126083	0.00295571	0.00124299	0.00010132	-0.000828959	0.00280731
4136.01	-0.00291164	0.00203491	0.0012622	0.00295716	0.00124169	0.000102851	-0.000827897	0.00280664
4137.29	-0.00290851	0.00203196	0.00126335	0.00295783	0.00124047	0.000104091	-0.000826981	0.00280557
4138.56	-0.00290522	0.00202893	0.00126424	0.00295766	0.00123937	0.000105035	-0.000826366	0.00280418
4139.83	-0.00290172	0.00202585	0.00126485	0.00295661	0.0012384	0.000105698	-0.000826188	0.00280253
4141.1	-0.00289801	0.00202274	0.00126517	0.00295471	0.00123758	0.00010611	-0.000826565	0.0028007
4142.37	-0.00289404	0.00201962	0.00126521	0.00295201	0.00123691	0.000106313	-0.000827582	0.00279879
4143.64	-0.00288981	0.0020165	0.00126497	0.0029486	0.00123637	0.000106362	-0.000829295	0.00279688
4144.91	-0.0028853	0.00201338	0.00126448	0.00294463	0.00123596	0.000106319	-0.000831722	0.00279505
4146.19	-0.00288051	0.00201027	0.00126379	0.00294023	0.00123564	0.000106254	-0.000834849	0.00279339
4147.46	-0.00287545	0.00200716	0.00126294	0.0029356	0.00123538	0.000106236	-0.000838624	0.00279196
4148.73	-0.00287013	0.00200402	0.00126198	0.00293091	0.00123513	0.000106335	-0.000842965	0.00279081
4150	-0.00286455	0.00200086	0.00126097	0.00292635	0.00123485	0.000106614	-0.000847761	0.00278998
4151.27	-0.00285875	0.00199763	0.00125995	0.00292209	0.0012345	0.000107129	-0.000852878	0.00278947
4152.54	-0.00285273	0.00199432	0.00125899	0.00291829	0.00123402	0.00010792	-0.000858168	0.00278929
4153.81	-0.00284653	0.00199088	0.00125812	0.00291506	0.00123338	0.000109021	-0.000863477	0.0027894
4155.09	-0.00284017	0.0019873	0.00125739	0.00291249	0.00123253	0.000110441	-0.000868648	0.00278975
4156.36	-0.00283367	0.00198353	0.0012568	0.00291064	0.00123146	0.000112181	-0.000873534	0.00279028
4157.63	-0.00282706	0.00197956	0.00125639	0.00290951	0.00123014	0.00011422	-0.000878006	0.00279092
4158.9	-0.00282036	0.00197534	0.00125614	0.00290906	0.00122856	0.000116523	-0.000881955	0.00279156
4160.17	-0.00281359	0.00197087	0.00125605	0.00290922	0.00122674	0.00011904	-0.000885304	0.00279212
4161.45	-0.00280675	0.00196611	0.00125607	0.00290985	0.00122469	0.000121708	-0.000888007	0.00279251
4162.72	-0.00279985	0.00196107	0.00125618	0.00291081	0.00122245	0.000124455	-0.000890055	0.00279261
4163.99	-0.0027929	0.00195573	0.00125631	0.00291191	0.00122004	0.000127203	-0.000891478	0.00279236
4165.26	-0.00278589	0.00195009	0.00125641	0.00291295	0.00121753	0.000129868	-0.00089234	0.00279167
4166.53	-0.00277883	0.00194418	0.00125641	0.00291371	0.00121498	0.000132371	-0.000892744	0.00279049
4167.8	-0.00277169	0.00193799	0.00125624	0.002914	0.00121244	0.000134632	-0.000892816	0.00278876
4169.07	-0.00276448	0.00193155	0.00125583	0.0029136	0.00120999	0.000136583	-0.000892714	0.00278648
4170.35	-0.00275718	0.00192489	0.00125511	0.00291234	0.00120769	0.000138164	-0.000892609	0.00278363
4171.62	-0.00274977	0.00191803	0.00125402	0.00291005	0.0012056	0.000139329	-0.000892684	0.00278024
4172.89	-0.00274226	0.00191099	0.00125252	0.00290663	0.00120378	0.000140045	-0.000893124	0.00277635
4174.16	-0.00273462	0.00190382	0.00125055	0.002902	0.00120229	0.000140297	-0.000894106	0.00277201
4175.43	-0.00272686	0.00189655	0.0012481	0.00289612	0.00120115	0.000140086	-0.000895794	0.0027673
4176.7	-0.00271897	0.00188919	0.00124515	0.002889	0.00120041	0.00013943	-0.000898329	0.00276231
4177.98	-0.00271097	0.00188179	0.0012417	0.00288071	0.00120007	0.000138361	-0.000901824	0.00275712
4179.25	-0.00270287	0.00187437	0.00123777	0.00287135	0.00120014	0.000136926	-0.000906357	0.00275183
4180.52	-0.00269468	0.00186695	0.00123339	0.00286106	0.00120061	0.000135181	-0.000911971	0.00274655
4181.79	-0.00268643	0.00185954	0.0012286	0.00285	0.00120146	0.000133193	-0.000918666	0.00274136
4183.06	-0.00267815	0.00185217	0.00122347	0.00283838	0.00120265	0.000131033	-0.000926407	0.00273634
4184.33	-0.00266987	0.00184484	0.00121806	0.00282641	0.00120414	0.000128775	-0.00093512	0.00273158
4185.6	-0.00266164	0.00183756	0.00121243	0.00281431	0.00120588	0.000126491	-0.000944693	0.00272712
4186.88	-0.0026535	0.00183034	0.00120668	0.0028023	0.00120782	0.000124248	-0.000954988	0.002723
4188.15	-0.00264549	0.00182318	0.00120086	0.00279057	0.0012099	0.000122108	-0.000965843	0.00271925
4189.42	-0.00263765	0.00181608	0.00119507	0.0027793	0.00121206	0.000120121	-0.00097708	0.00271587
4190.69	-0.00263002	0.00180904	0.00118935	0.00276867	0.00121426	0.000118328	-0.000988512	0.00271284
4191.96	-0.00262265	0.00180205	0.00118379	0.00275877	0.00121644	0.000116755	-0.000999951	0.00271013
4193.23	-0.00261557	0.00179513	0.00117842	0.0027497	0.00121856	0.000115417	-0.00101122	0.00270769
4194.51	-0.0026088	0.00178827	0.00117328	0.00274148	0.00122059	0.000114314	-0.00102215	0.00270548
4195.78	-0.00260235	0.00178146	0.00116841	0.00273414	0.0012225	0.000113434	-0.00103261	0.00270341
4197.05	-0.00259625	0.00177472	0.00116383	0.00272761	0.00122429	0.000112753	-0.00104248	0.00270143
4198.32	-0.0025905	0.00176805	0.00115952	0.00272183	0.00122594	0.00011224	-0.00105168	0.00269946
4199.59	-0.00258507	0.00176145	0.00115549	0.00271669	0.00122746	0.000111856	-0.00106016	0.00269743
4200.86	-0.00257997	0.00175493	0.00115171	0.00271207	0.00122887	0.000111558	-0.00106791	0.00269529
4202.14	-0.00257516	0.0017485	0.00114816	0.00270782	0.00123018	0.000111299	-0.00107496	0.00269299
4203.41	-0.00257061	0.00174216	0.0011448	0.00270379	0.00123141	0.000111037	-0.00108135	0.00269049
4204.68	-0.00256629	0.00173593	0.00114159	0.00269982	0.0012326	0.000110733	-0.00108718	0.00268777
4205.95	-0.00256213	0.00172979	0.0011385	0.00269579	0.00123376	0.000110354	-0.00109254	0.00268482
4207.22	-0.00255811	0.00172377	0.00113549	0.00269156	0.00123492	0.000109875	-0.00109756	0.00268165
4208.49	-0.00255416	0.00171786	0.00113252	0.00268705	0.00123611	0.000109282	-0.00110237	0.0026783
4209.76	-0.00255023	0.00171206	0.00112957	0.00268218	0.00123733	0.000108573	-0.00110709	0.0026748
4211.04	-0.00254628	0.00170636	0.00112661	0.00267692	0.00123859	0.000107754	-0.00111187	0.0026712
4212.31	-0.00254226	0.00170077	0.00112364	0.00267127	0.00123989	0.000106847	-0.0011168	0.00266757
4213.58	-0.00253813	0.00169526	0.00112065	0.00266528	0.00124123	0.000105881	-0.00112198	0.00266397
4214.85	-0.00253385	0.00168983	0.00111766	0.00265901	0.00124257	0.000104895	-0.00112749	0.00266048
4216.12	-0.0025294	0.00168447	0.00111468	0.00265257	0.0012439	0.000103936	-0.00113336	0.00265717
4217.39	-0.00252475	0.00167914	0.00111174	0.00264609	0.00124518	0.000103054	-0.00113959	0.0026541
4218.67	-0.0025199	0.00167384	0.00110889	0.00263972	0.00124637	0.000102304	-0.00114617	0.00265133
4219.94	-0.00251483	0.00166855	0.00110616	0.00263362	0.00124742	0.000101738	-0.00115305	0.00264892
4221.21	-0.00250954	0.00166323	0.0011036	0.00262794	0.0012483	0.000101407	-0.00116014	0.00264689
4222.48	-0.00250406	0.00165789	0.00110126	0.00262286	0.00124894	0.000101357	-0.00116732	0.00264527
4223.75	-0.00249838	0.00165249	0.00109919	0.00261851	0.00124931	0.000101623	-0.00117449	0.00264406
4225.02	-0.00249254	0.00164702	0.00109744	0.00261502	0.00124938	0.000102233	-0.00118148	0.00264326
4226.3	-0.00248655	0.00164148	0.00109603	0.00261248	0.00124911	0.000103204	-0.00118817	0.00264283
4227.57	-0.00248044	0.00163583	0.00109501	0.00261096	0.00124847	0.000104539	-0.00119441	0.00264272
4228.84	-0.00247423	0.00163009	0.00109439	0.00261049	0.00124747	0.000106229	-0.00120006	0.00264289
4230.11	-0.00246794	0.00162425	0.00109417	0.00261105	0.00124609	0.000108253	-0.001205	0.00264327
4231.38	-0.00246159	0.0016183	0.00109436	0.00261258	0.00124436	0.000110578	-0.00120914	0.00264379
4232.65	-0.00245519	0.00161224	0.00109492	0.00261501	0.00124229	0.00011316	-0.00121242	0.00264435
4233.92	-0.00244877	0.00160608	0.00109584	0.00261819	0.00123993	0.000115947	-0.00121479	0.0026449
4235.2	-0.00244232	0.00159983	0.00109707	0.00262198	0.00123732	0.000118882	-0.00121625	0.00264534
4236.47	-0.00243585	0.00159349	0.00109854	0.00262619	0.00123451	0.0001219	-0.00121686	0.00264561
4237.74	-0.00242936	0.00158707	0.00110019	0.00263063	0.00123157	0.000124937	-0.00121667	0.00264564
4239.01	-0.00242282	0.00158058	0.00110196	0.00263508	0.00122856	0.000127931	-0.00121579	0.00264537
4240.28	-0.00241624	0.00157402	0.00110375	0.00263936	0.00122556	0.000130821	-0.00121436	0.00264478
4241.55	-0.0024096	0.0015674	0.0011055	0.00264324	0.00122264	0.000133554	-0.00121254	0.00264382
4242.82	-0.00240288	0.00156073	0.00110712	0.00264656	0.00121985	0.000136083	-0.0012105	0.00264249
4244.1	-0.00239606	0.00155401	0.00110854	0.00264916	0.00121725	0.000138371	-0.00120843	0.0026408
4245.37	-0.00238912	0.00154723	0.00110969	0.00265089	0.00121491	0.000140393	-0.00120652	0.00263874
4246.64	-0.00238205	0.0015404	0.0011105	0.00265167	0.00121286	0.000142134	-0.00120497	0.00263636
4247.91	-0.00237484	0.00153352	0.00111093	0.00265143	0.00121113	0.00014359	-0.00120393	0.00263368
4249.18	-0.00236749	0.00152658	0.00111093	0.00265016	0.00120974	0.000144768	-0.00120356	0.00263075
4250.46	-0.00235998	0.00151957	0.00111047	0.00264785	0.0012087	0.000145686	-0.001204	0.00262762
4251.73	-0.00235232	0.0015125	0.00110955	0.00264456	0.00120801	0.00014637	-0.00120533	0.00262434
4253	-0.00234453	0.00150535	0.00110816	0.00264037	0.00120766	0.000146851	-0.00120762	0.00262096
4254.27	-0.00233662	0.00149812	0.00110632	0.00263538	0.00120761	0.000147167	-0.0012109	0.00261751
4255.54	-0.00232861	0.00149081	0.00110403	0.00262972	0.00120783	0.000147358	-0.00121515	0.00261404
4256.81	-0.00232054	0.00148342	0.00110134	0.00262351	0.00120829	0.000147464	-0.00122034	0.00261057
4258.08	-0.00231244	0.00147595	0.00109829	0.0026169	0.00120895	0.000147522	-0.00122638	0.00260712
4259.36	-0.00230434	0.00146841	0.0010949	0.00261002	0.00120977	0.000147569	-0.00123317	0.0026037
4260.63	-0.00229629	0.0014608	0.00109124	0.00260301	0.00121069	0.000147631	-0.00124058	0.0026003
4261.9	-0.00228833	0.00145314	0.00108735	0.00259598	0.0012117	0.000147731	-0.00124848	0.00259691
4263.17	-0.00228049	0.00144544	0.00108326	0.00258902	0.00121274	0.000147882	-0.00125671	0.00259348
4264.44	-0.00227281	0.00143771	0.00107901	0.00258218	0.0012138	0.00014809	-0.00126513	0.00258999
4265.71	-0.00226532	0.00142997	0.00107465	0.00257551	0.00121486	0.00014835	-0.0012736	0.00258639
4266.98	-0.00225806	0.00142225	0.00107018	0.00256901	0.00121591	0.000148652	-0.00128198	0.00258263
4268.26	-0.00225104	0.00141455	0.00106563	0.00256266	0.00121696	0.000148975	-0.00129017	0.00257864
4269.53	-0.00224427	0.0014069	0.001061	0.0025564	0.00121801	0.000149294	-0.0012981	0.00257439
4270.8	-0.00223775	0.00139931	0.00105629	0.00255017	0.00121908	0.000149579	-0.0013057	0.00256982
4272.07	-0.00223149	0.00139179	0.00105148	0.00254385	0.0012202	0.000149797	-0.00131295	0.00256488
4273.34	-0.00222546	0.00138435	0.00104656	0.00253735	0.0012214	0.000149915	-0.00131987	0.00255955
4274.61	-0.00221965	0.00137699	0.00104149	0.00253055	0.00122272	0.0001499	-0.0013265	0.00255379
4275.89	-0.00221402	0.00136972	0.00103625	0.00252332	0.00122418	0.000149723	-0.00133292	0.00254759
4277.16	-0.00220854	0.00136251	0.0010308	0.00251557	0.00122584	0.00014936	-0.0013392	0.00254096
4278.43	-0.00220316	0.00135537	0.00102511	0.0025072	0.00122772	0.000148793	-0.00134548	0.0025339
4279.7	-0.00219783	0.00134828	0.00101916	0.00249813	0.00122985	0.000148011	-0.00135188	0.00252646
4280.97	-0.00219253	0.00134122	0.00101292	0.00248831	0.00123225	0.000147015	-0.00135853	0.00251867
4282.24	-0.00218718	0.00133416	0.00100638	0.00247772	0.00123494	0.000145812	-0.00136555	0.00251059
4283.52	-0.00218176	0.00132708	0.000999524	0.00246638	0.00123793	0.000144419	-0.00137309	0.00250229
4284.79	-0.00217622	0.00131996	0.000992368	0.00245433	0.00124121	0.000142864	-0.00138124	0.00249384
4286.06	-0.00217053	0.00131277	0.000984928	0.00244165	0.00124477	0.00014118	-0.00139008	0.00248532
4287.33	-0.00216465	0.0013055	0.000977238	0.00242846	0.00124859	0.000139408	-0.00139968	0.00247683
4288.6	-0.00215858	0.00129813	0.000969344	0.0024149	0.00125264	0.000137597	-0.00141006	0.00246845
4289.87	-0.0021523	0.00129064	0.000961305	0.00240113	0.00125688	0.000135796	-0.00142122	0.00246027
4291.15	-0.00214582	0.00128305	0.000953193	0.00238733	0.00126127	0.000134058	-0.0014331	0.00245237
4292.42	-0.00213913	0.00127535	0.000945089	0.00237371	0.00126577	0.000132436	-0.00144565	0.00244482
4293.69	-0.00213226	0.00126755	0.000937085	0.00236047	0.00127033	0.00013098	-0.00145873	0.0024377
4294.96	-0.00212523	0.00125969	0.000929276	0.00234779	0.00127489	0.000129736	-0.00147223	0.00243106
4296.23	-0.00211808	0.00125179	0.000921763	0.00233588	0.00127943	0.000128746	-0.00148598	0.00242495
4297.5	-0.00211084	0.00124388	0.000914646	0.00232491	0.0012839	0.000128043	-0.0014998	0.00241941
4298.77	-0.00210356	0.00123602	0.000908022	0.00231503	0.00128826	0.000127654	-0.00151351	0.00241446
4300.05	-0.00209628	0.00122826	0.000901985	0.00230636	0.0012925	0.000127596	-0.00152692	0.00241012
4301.32	-0.00208904	0.00122065	0.000896619	0.002299	0.00129659	0.000127876	-0.00153984	0.00240638
4302.59	-0.00208189	0.00121326	0.000891996	0.00229301	0.00130053	0.000128494	-0.00155211	0.00240325
4303.86	-0.00207486	0.00120613	0.000888179	0.00228841	0.00130432	0.000129439	-0.00156358	0.0024007
4305.13	-0.00206798	0.00119932	0.000885212	0.00228521	0.00130796	0.000130693	-0.00157412	0.00239871
4306.4	-0.00206129	0.00119289	0.000883126	0.00228337	0.00131148	0.000132231	-0.00158364	0.00239727
4307.68	-0.0020548	0.00118687	0.000881937	0.00228281	0.0013149	0.000134021	-0.00159208	0.00239633
4308.95	-0.00204852	0.0011813	0.000881642	0.00228346	0.00131825	0.000136029	-0.00159941	0.00239588
4310.22	-0.00204246	0.00117621	0.000882222	0.00228521	0.00132155	0.000138215	-0.00160565	0.00239587
4311.49	-0.00203662	0.0011716	0.000883646	0.00228793	0.00132485	0.00014054	-0.00161083	0.00239628
4312.76	-0.00203097	0.00116749	0.000885868	0.0022915	0.00132816	0.000142964	-0.00161505	0.00239709
4314.03	-0.0020255	0.00116386	0.00088883	0.00229579	0.00133153	0.000145451	-0.00161839	0.00239827
4315.31	-0.00202019	0.00116069	0.000892464	0.00230068	0.00133498	0.000147964	-0.00162099	0.0023998
4316.58	-0.00201501	0.00115795	0.000896697	0.00230606	0.00133851	0.000150474	-0.00162298	0.00240167
4317.85	-0.00200992	0.0011556	0.000901451	0.00231182	0.00134216	0.000152955	-0.00162453	0.00240385
4319.12	-0.00200489	0.00115358	0.000906643	0.0023179	0.00134591	0.000155386	-0.00162577	0.00240634
4320.39	-0.00199989	0.00115185	0.000912193	0.00232422	0.00134977	0.000157753	-0.00162686	0.00240913
4321.66	-0.0019949	0.00115034	0.00091802	0.00233075	0.00135373	0.000160047	-0.00162793	0.00241221
4322.93	-0.00198988	0.001149	0.000924048	0.00233746	0.00135776	0.000162262	-0.00162909	0.00241555
4324.21	-0.00198481	0.00114776	0.000930205	0.00234435	0.00136184	0.000164399	-0.00163043	0.00241916
4325.48	-0.0019797	0.00114658	0.000936424	0.00235143	0.00136595	0.000166463	-0.00163203	0.002423
4326.75	-0.00197451	0.00114541	0.000942643	0.00235873	0.00137004	0.000168459	-0.00163392	0.00242706
4328.02	-0.00196927	0.00114419	0.000948806	0.00236626	0.00137409	0.000170395	-0.00163612	0.00243129
4329.29	-0.00196397	0.0011429	0.000954862	0.00237406	0.00137805	0.000172281	-0.00163859	0.00243567
4330.56	-0.00195863	0.00114151	0.000960761	0.00238215	0.00138189	0.000174122	-0.0016413	0.00244013
4331.83	-0.00195328	0.00114	0.000966459	0.00239054	0.00138558	0.000175925	-0.00164419	0.00244462
4333.11	-0.00194793	0.00113835	0.000971911	0.00239922	0.0013891	0.000177691	-0.00164717	0.00244908
4334.38	-0.00194262	0.00113658	0.00097707	0.00240818	0.00139242	0.000179421	-0.00165014	0.00245343
4335.65	-0.00193738	0.00113467	0.000981889	0.00241735	0.00139554	0.000181107	-0.00165302	0.00245758
4336.92	-0.00193225	0.00113264	0.000986316	0.00242667	0.00139844	0.000182739	-0.00165571	0.00246144
4338.19	-0.00192725	0.00113049	0.000990294	0.00243603	0.00140113	0.000184303	-0.00165813	0.00246493
4339.47	-0.00192242	0.00112823	0.000993758	0.0024453	0.00140362	0.000185776	-0.0016602	0.00246795
4340.74	-0.00191778	0.00112586	0.00099664	0.00245433	0.00140593	0.000187135	-0.00166188	0.00247039
4342.01	-0.00191336	0.00112339	0.000998863	0.00246294	0.00140809	0.000188351	-0.00166314	0.00247216
4343.28	-0.00190916	0.00112079	0.00100034	0.00247093	0.00141012	0.000189391	-0.00166399	0.00247317
4344.55	-0.00190521	0.00111807	0.001001	0.0024781	0.00141206	0.000190221	-0.00166448	0.00247333
4345.82	-0.0019015	0.00111518	0.00100073	0.00248421	0.00141394	0.000190807	-0.00166465	0.00247256
4347.09	-0.00189803	0.00111209	0.000999443	0.00248907	0.0014158	0.000191111	-0.00166462	0.00247078
4348.37	-0.00189479	0.00110876	0.000997055	0.00249245	0.00141768	0.0001911	-0.0016645	0.00246795
4349.64	-0.00189176	0.00110512	0.000993476	0.00249416	0.00141961	0.000190742	-0.00166444	0.00246403
4350.91	-0.00188892	0.00110111	0.000988625	0.00249404	0.00142162	0.000190009	-0.0016646	0.00245897
4352.18	-0.00188626	0.00109665	0.000982435	0.00249193	0.00142373	0.000188876	-0.00166514	0.00245278
4353.45	-0.00188373	0.00109168	0.00097485	0.00248774	0.00142596	0.000187325	-0.00166625	0.00244546
4354.72	-0.00188132	0.0010861	0.000965833	0.00248138	0.00142833	0.000185345	-0.0016681	0.00243703
4355.99	-0.001879	0.00107984	0.000955368	0.00247285	0.00143083	0.000182931	-0.00167084	0.00242755
4357.27	-0.00187675	0.00107284	0.000943461	0.00246215	0.00143347	0.000180086	-0.00167461	0.00241707
4358.54	-0.00187454	0.00106504	0.000930143	0.00244937	0.00143623	0.000176819	-0.00167953	0.00240568
4359.81	-0.00187236	0.00105638	0.000915472	0.00243461	0.00143911	0.00017315	-0.00168568	0.00239346
4361.08	-0.00187019	0.00104683	0.000899534	0.00241802	0.00144209	0.000169104	-0.00169311	0.00238055
4362.35	-0.00186803	0.00103638	0.000882441	0.00239982	0.00144514	0.000164714	-0.00170183	0.00236706
4363.63	-0.00186589	0.00102505	0.000864332	0.00238023	0.00144825	0.000160022	-0.00171181	0.00235313
4364.9	-0.00186375	0.00101286	0.000845373	0.00235953	0.00145139	0.000155073	-0.00172298	0.00233893
4366.17	-0.00186164	0.000999863	0.00082575	0.002338	0.00145454	0.00014992	-0.00173524	0.0023246
4367.44	-0.00185956	0.00098614	0.000805671	0.00231594	0.00145768	0.00014462	-0.00174843	0.00231033
4368.71	-0.00185753	0.00097179	0.000785358	0.00229369	0.0014608	0.000139235	-0.0017624	0.00229628
4369.98	-0.00185555	0.000956932	0.00076505	0.00227155	0.00146388	0.000133826	-0.00177694	0.00228263
4371.25	-0.00185366	0.000941704	0.00074499	0.00224984	0.00146691	0.000128461	-0.00179184	0.00226956
4372.53	-0.00185185	0.00092626	0.000725427	0.00222888	0.0014699	0.000123205	-0.00180687	0.00225724
4373.8	-0.00185013	0.000910761	0.000706609	0.00220896	0.00147282	0.000118126	-0.00182179	0.00224585
4375.07	-0.00184851	0.00089538	0.00068878	0.00219035	0.0014757	0.000113288	-0.00183638	0.00223555
4376.34	-0.00184698	0.000880289	0.000672173	0.00217329	0.00147853	0.000108758	-0.00185041	0.00222651
4377.61	-0.00184552	0.000865661	0.000657009	0.00215803	0.00148132	0.000104595	-0.00186368	0.00221886
4378.88	-0.00184412	0.000851662	0.000643493	0.00214474	0.00148408	0.00010086	-0.00187599	0.00221275
4380.15	-0.00184275	0.000838449	0.000631811	0.00213361	0.0014868	9.76066e-05	-0.00188718	0.0022083
4381.43	-0.00184136	0.000826165	0.000622125	0.00212477	0.00148949	9.48869e-05	-0.00189711	0.00220561
4382.7	-0.0018399	0.000814938	0.000614577	0.00211834	0.00149216	9.27474e-05	-0.00190565	0.00220478
4383.97	-0.00183833	0.000804877	0.000609281	0.0021144	0.00149477	9.12297e-05	-0.00191272	0.00220587
4385.24	-0.00183656	0.000796071	0.000606329	0.00211303	0.00149733	9.037e-05	-0.00191825	0.00220894
4386.51	-0.00183453	0.000788586	0.000605785	0.00211426	0.0014998	9.01995e-05	-0.0019222	0.00221401
4387.78	-0.00183218	0.000782469	0.000607688	0.00211813	0.00150214	9.07424e-05	-0.00192453	0.0022211
4389.06	-0.0018294	0.000777743	0.000612052	0.00212462	0.00150433	9.20175e-05	-0.00192525	0.00223018
4390.33	-0.00182614	0.000774412	0.000618868	0.00213373	0.00150629	9.40358e-05	-0.00192435	0.00224121
4391.6	-0.0018223	0.000772459	0.000628103	0.00214543	0.00150797	9.68019e-05	-0.00192184	0.00225412
4392.87	-0.00181782	0.000771851	0.000639701	0.00215966	0.00150929	0.000100312	-0.00191773	0.00226883
4394.14	-0.00181261	0.000772539	0.000653585	0.00217637	0.00151019	0.000104554	-0.00191202	0.0022852
4395.41	-0.00180663	0.000774458	0.000669657	0.00219545	0.00151057	0.000109508	-0.00190473	0.00230309
4396.69	-0.00179981	0.000777536	0.000687797	0.00221681	0.00151036	0.000115142	-0.00189586	0.00232232
4397.96	-0.0017921	0.000781688	0.000707866	0.0022403	0.00150946	0.000121417	-0.0018854	0.0023427
4399.23	-0.00178347	0.000786822	0.000729706	0.00226577	0.00150779	0.000128282	-0.00187333	0.00236399
4400.5	-0.00177391	0.000792841	0.000753137	0.00229302	0.00150527	0.000135675	-0.00185964	0.00238594
4401.77	-0.00176339	0.000799642	0.000777959	0.00232183	0.00150183	0.000143522	-0.00184431	0.00240829
4403.04	-0.00175193	0.000807116	0.000803951	0.00235193	0.00149739	0.00015174	-0.00182733	0.00243074
4404.31	-0.00173953	0.000815152	0.000830871	0.00238304	0.00149191	0.000160231	-0.00180869	0.00245299
4405.59	-0.00172623	0.000823631	0.000858454	0.00241481	0.00148535	0.000168887	-0.00178839	0.0024747
4406.86	-0.00171206	0.000832432	0.000886413	0.00244685	0.00147768	0.000177588	-0.00176645	0.00249554
4408.13	-0.00169709	0.000841423	0.000914437	0.00247877	0.00146889	0.000186202	-0.00174292	0.00251516
4409.4	-0.00168137	0.000850467	0.000942194	0.00251009	0.00145898	0.000194587	-0.00171788	0.00253322
4410.67	-0.00166496	0.000859416	0.00096933	0.00254032	0.00144799	0.000202593	-0.00169144	0.00254937
4411.94	-0.00164796	0.000868108	0.000995469	0.00256894	0.00143595	0.000210059	-0.00166374	0.00256326
4413.22	-0.00163045	0.000876373	0.00102022	0.00259541	0.00142293	0.000216816	-0.00163499	0.00257456
4414.49	-0.00161251	0.000884022	0.00104316	0.00261914	0.00140899	0.000222691	-0.00160541	0.00258292
4415.76	-0.00159424	0.000890854	0.00106387	0.00263956	0.00139422	0.000227506	-0.0015753	0.00258803
4417.03	-0.00157575	0.000896651	0.00108191	0.00265608	0.00137873	0.000231081	-0.00154498	0.0025896
4418.3	-0.00155711	0.00090118	0.00109683	0.0026681	0.00136262	0.000233233	-0.00151482	0.00258734
4419.57	-0.00153845	0.000904196	0.0011082	0.00267506	0.001346	0.000233782	-0.00148523	0.00258101
4420.84	-0.00151985	0.000905439	0.00111557	0.00267641	0.00132901	0.000232554	-0.00145663	0.00257036
4422.12	-0.00150142	0.000904641	0.0011185	0.00267161	0.00131176	0.000229377	-0.00142949	0.00255521
4423.39	-0.00148326	0.000901527	0.00111659	0.00266019	0.0012944	0.000224092	-0.00140426	0.00253537
4424.66	-0.00146546	0.000895821	0.00110943	0.00264171	0.00127704	0.000216546	-0.00138144	0.0025107
4425.93	-0.00144812	0.000887248	0.00109668	0.00261579	0.00125982	0.000206604	-0.00136146	0.00248109
4427.2	-0.00143134	0.00087554	0.00107801	0.00258211	0.00124286	0.000194144	-0.0013448	0.00244645
4428.48	-0.0014152	0.000860443	0.00105313	0.0025404	0.00122627	0.00017906	-0.00133185	0.00240676
4429.75	-0.00139981	0.00084172	0.00102181	0.00249048	0.00121018	0.000161269	-0.001323	0.00236197
4431.02	-0.00138524	0.000819159	0.000983882	0.00243223	0.0011947	0.000140705	-0.00131857	0.00231212
4432.29	-0.00137158	0.000792574	0.000939229	0.0023656	0.00117991	0.000117329	-0.00131883	0.00225724
4433.56	-0.00135891	0.000761816	0.000887801	0.00229061	0.00116593	9.1123e-05	-0.001324	0.00219741
4434.83	-0.00134731	0.00072677	0.000829617	0.00220735	0.00115283	6.2094e-05	-0.00133422	0.00213272
4436.1	-0.00133683	0.000687365	0.000764769	0.00211597	0.00114068	3.02749e-05	-0.00134955	0.00206332
4437.38	-0.00132753	0.000643573	0.000693422	0.00201671	0.00112956	-4.27646e-06	-0.00136998	0.00198935
4438.65	-0.00131945	0.000595411	0.000615813	0.00190984	0.00111951	-4.14766e-05	-0.00139545	0.00191099
4439.92	-0.00131262	0.000542943	0.000532257	0.00179569	0.0011106	-8.12172e-05	-0.00142581	0.00182844
4441.19	-0.00130705	0.000486277	0.000443138	0.00167466	0.00110284	-0.000123365	-0.00146085	0.00174193
4442.46	-0.00130274	0.00042557	0.000348912	0.00154717	0.00109625	-0.000167766	-0.00150031	0.00165169
4443.73	-0.00129964	0.000361018	0.000250105	0.00141371	0.00109085	-0.000214242	-0.00154387	0.00155799
4445	-0.0012977	0.00029286	0.000147303	0.00127478	0.00108663	-0.000262597	-0.00159116	0.00146112
4446.28	-0.00129684	0.000221372	4.11508e-05	0.00113096	0.00108357	-0.000312616	-0.00164181	0.00136137
4447.55	-0.00129693	0.000146861	-6.76527e-05	0.000982812	0.00108162	-0.00036407	-0.00169539	0.00125907
4448.82	-0.00129783	6.9667e-05	-0.000178365	0.000830974	0.00108074	-0.000416717	-0.00175149	0.00115454
4450.09	-0.00129936	-9.84769e-06	-0.000290207	0.000676095	0.00108087	-0.000470304	-0.00180967	0.00104815
4451.36	-0.00130131	-9.12991e-05	-0.00040237	0.000518859	0.00108192	-0.000524574	-0.00186952	0.000940255
4452.64	-0.00130344	-0.000174286	-0.000514028	0.000359981	0.00108381	-0.000579263	-0.00193063	0.000831249
4453.91	-0.00130549	-0.000258395	-0.000624347	0.000200205	0.00108644	-0.000634108	-0.00199261	0.000721529
4455.18	-0.00130717	-0.000343201	-0.000732497	4.03042e-05	0.0010897	-0.000688852	-0.00205512	0.000611507
4456.45	-0.00130818	-0.000428272	-0.000837662	-0.000118923	0.00109349	-0.000743237	-0.00211782	0.000501609
4457.72	-0.0013082	-0.000513169	-0.000939055	-0.000276652	0.0010977	-0.000797018	-0.00218044	0.000392268
4458.99	-0.00130693	-0.000597448	-0.00103593	-0.000432037	0.00110224	-0.000849959	-0.00224272	0.000283924
4460.26	-0.00130404	-0.000680661	-0.00112758	-0.000584216	0.001107	-0.000901834	-0.00230442	0.000177025
4461.54	-0.00129926	-0.000762353	-0.00121339	-0.000732314	0.00111193	-0.000952429	-0.00236537	7.20172e-05
4462.81	-0.00129232	-0.000842065	-0.00129279	-0.000875452	0.00111696	-0.00100155	-0.00242539	-3.06556e-05
4464.08	-0.00128299	-0.000919329	-0.00136531	-0.00101276	0.00112204	-0.00104899	-0.00248433	-0.000130554
4465.35	-0.00127109	-0.000993672	-0.00143056	-0.00114336	0.00112718	-0.0010946	-0.00254203	-0.000227252
4466.62	-0.00125649	-0.00106461	-0.00148826	-0.00126644	0.00113238	-0.00113818	-0.00259837	-0.000320336
4467.89	-0.00123913	-0.00113167	-0.00153823	-0.00138119	0.00113767	-0.00117958	-0.00265318	-0.000409413
4469.16	-0.00121899	-0.00119434	-0.0015804	-0.00148686	0.00114311	-0.00121862	-0.00270628	-0.000494117
4470.44	-0.00119614	-0.00125214	-0.00161479	-0.00158276	0.00114875	-0.00125515	-0.00275748	-0.000574108
4471.71	-0.0011707	-0.00130459	-0.00164153	-0.0016683	0.00115469	-0.00128899	-0.00280655	-0.000649083
4472.98	-0.00114285	-0.00135121	-0.00166087	-0.00174295	0.00116098	-0.00131996	-0.0028532	-0.000718775
4474.25	-0.00111284	-0.00139154	-0.00167311	-0.0018063	0.0011677	-0.00134787	-0.00289711	-0.000782963
4475.52	-0.00108094	-0.00142517	-0.00167865	-0.00185805	0.00117489	-0.00137254	-0.0029379	-0.000841467
4476.79	-0.00104748	-0.00145171	-0.00167797	-0.00189804	0.00118257	-0.00139374	-0.00297516	-0.00089416
4478.06	-0.00101281	-0.00147087	-0.00167159	-0.00192621	0.00119073	-0.00141128	-0.00300842	-0.000940963
4479.34	-0.000977278	-0.00148237	-0.00166006	-0.00194266	0.00119928	-0.00142493	-0.00303717	-0.000981848
4480.61	-0.000941259	-0.00148606	-0.00164397	-0.00194761	0.00120812	-0.00143451	-0.00306086	-0.00101684
4481.88	-0.0009051	-0.00148186	-0.00162391	-0.00194143	0.00121705	-0.00143981	-0.00307894	-0.001046
4483.15	-0.000869134	-0.00146982	-0.00160046	-0.00192461	0.00122583	-0.00144066	-0.00309084	-0.00106946
4484.42	-0.000833663	-0.00145007	-0.00157418	-0.00189775	0.00123416	-0.00143693	-0.00309599	-0.00108737
4485.7	-0.000798956	-0.00142288	-0.00154559	-0.00186159	0.0012417	-0.00142852	-0.00309386	-0.00109991
4486.97	-0.000765239	-0.00138861	-0.00151516	-0.00181694	0.00124804	-0.00141538	-0.00308395	-0.00110733
4488.24	-0.0007327	-0.00134777	-0.00148329	-0.00176468	0.00125276	-0.00139751	-0.00306582	-0.00110986
4489.51	-0.000701486	-0.00130094	-0.00145032	-0.00170578	0.00125542	-0.00137501	-0.00303913	-0.00110778
4490.78	-0.000671703	-0.00124881	-0.00141653	-0.00164121	0.00125558	-0.001348	-0.00300362	-0.00110135
4492.05	-0.00064342	-0.00119215	-0.00138211	-0.00157199	0.00125282	-0.00131671	-0.00295917	-0.00109085
4493.32	-0.000616675	-0.00113176	-0.00134719	-0.00149912	0.00124677	-0.00128141	-0.00290576	-0.00107658
4494.6	-0.00059148	-0.00106852	-0.00131183	-0.00142358	0.00123709	-0.00124246	-0.00284354	-0.0010588
4495.87	-0.000567823	-0.00100331	-0.00127604	-0.00134631	0.00122353	-0.00120026	-0.00277278	-0.00103778
4497.14	-0.000545674	-0.000936996	-0.00123979	-0.0012682	0.00120593	-0.00115527	-0.00269392	-0.00101378
4498.41	-0.000524988	-0.000870441	-0.00120301	-0.00119005	0.00118421	-0.001108	-0.00260755	-0.000987068
4499.68	-0.00050571	-0.000804449	-0.00116563	-0.00111259	0.00115839	-0.00105896	-0.0025144	-0.000957886
4500.95	-0.000487775	-0.000739764	-0.00112755	-0.00103648	0.00112862	-0.00100868	-0.0024153	-0.000926481
4502.23	-0.000471112	-0.000677053	-0.00108871	-0.000962266	0.00109512	-0.000957702	-0.00231124	-0.000893106
4503.5	-0.000455644	-0.000616895	-0.00104906	-0.000890401	0.00105821	-0.000906545	-0.00220327	-0.000858013
4504.77	-0.000441288	-0.000559769	-0.00100859	-0.000821258	0.0010183	-0.0008557	-0.0020925	-0.000821469
4506.04	-0.000427959	-0.000506056	-0.000967339	-0.000755121	0.000975871	-0.000805622	-0.00198008	-0.000783749
4507.31	-0.00041557	-0.000456033	-0.000925397	-0.000692199	0.00093145	-0.000756724	-0.00186717	-0.000745144
4508.58	-0.00040403	-0.000409877	-0.000882903	-0.000632631	0.000885597	-0.000709367	-0.00175491	-0.000705962
4509.86	-0.000393254	-0.000367673	-0.000840053	-0.0005765	0.000838893	-0.00066386	-0.00164437	-0.000666524
4511.13	-0.000383156	-0.000329423	-0.00079709	-0.000523845	0.00079191	-0.000620456	-0.00153655	-0.000627163
4512.4	-0.000373657	-0.000295056	-0.000754296	-0.000474667	0.0007452	-0.000579359	-0.00143234	-0.00058822
4513.67	-0.000364685	-0.000264439	-0.000711989	-0.000428949	0.000699277	-0.000540724	-0.00133251	-0.000550039
4514.94	-0.000356176	-0.000237396	-0.0006705	-0.000386658	0.000654602	-0.000504662	-0.00123768	-0.000512958
4516.21	-0.000348076	-0.000213715	-0.000630171	-0.000347755	0.000611573	-0.00047125	-0.00114834	-0.000477304
4517.48	-0.00034034	-0.000193168	-0.000591332	-0.000312204	0.000570517	-0.000440529	-0.00106482	-0.000443381
4518.76	-0.000332928	-0.000175521	-0.000554294	-0.000279976	0.000531688	-0.000412523	-0.000987306	-0.000411466
4520.03	-0.000325808	-0.000160545	-0.000519333	-0.000251047	0.000495262	-0.000387231	-0.000915852	-0.0003818
4521.3	-0.000318948	-0.000148027	-0.000486681	-0.000225404	0.000461344	-0.000364644	-0.000850388	-0.00035458
4522.57	-0.000312311	-0.000137778	-0.000456516	-0.000203039	0.000429972	-0.000344738	-0.000790737	-0.000329955
4523.84	-0.000305854	-0.000129634	-0.000428956	-0.000183946	0.000401122	-0.000327484	-0.000736641	-0.000308025
4525.11	-0.000299516	-0.000123464	-0.00040406	-0.000168116	0.000374723	-0.000312845	-0.000687777	-0.000288833
4526.39	-0.000293222	-0.000119164	-0.000381821	-0.000155529	0.000350666	-0.000300774	-0.000643781	-0.000272373
4527.66	-0.000286873	-0.00011666	-0.000362174	-0.000146148	0.000328813	-0.000291213	-0.000604271	-0.000258586
4528.93	-0.000280344	-0.000115897	-0.000344997	-0.000139913	0.000309012	-0.00028409	-0.000568862	-0.000247366
4530.2	-0.000273489	-0.000116836	-0.000330122	-0.000136731	0.000291105	-0.000279317	-0.000537186	-0.000238565
4531.47	-0.000266138	-0.000119445	-0.000317341	-0.000136471	0.000274937	-0.000276779	-0.000508904	-0.000231997
4532.74	-0.000258103	-0.000123687	-0.000306418	-0.000138961	0.000260368	-0.00027634	-0.000483712	-0.00022745
4534.01	-0.000249188	-0.000129513	-0.000297095	-0.000143984	0.00024727	-0.000277831	-0.000461353	-0.000224686
4535.29	-0.000239195	-0.000136853	-0.000289111	-0.000151275	0.000235536	-0.000281051	-0.000441614	-0.000223457
4536.56	-0.000227935	-0.000145602	-0.000282202	-0.000160528	0.000225079	-0.000285768	-0.000424326	-0.000223504
4537.83	-0.000215241	-0.000155622	-0.000276119	-0.000171394	0.00021583	-0.000291714	-0.000409357	-0.00022457
4539.1	-0.000200983	-0.00016673	-0.000270631	-0.00018349	0.000207732	-0.000298592	-0.000396613	-0.000226403
4540.37	-0.000185074	-0.000178699	-0.000265534	-0.000196408	0.00020074	-0.00030608	-0.00038602	-0.000228763
4541.65	-0.000167487	-0.000191257	-0.000260656	-0.000209719	0.000194808	-0.000313831	-0.000377522	-0.000231427
4542.92	-0.000148257	-0.000204091	-0.000255859	-0.000222993	0.000189888	-0.000321489	-0.000371071	-0.000234191
4544.19	-0.000127496	-0.000216857	-0.00025104	-0.000235804	0.000185918	-0.000328688	-0.000366613	-0.000236875
4545.46	-0.000105385	-0.000229183	-0.000246135	-0.000247743	0.00018282	-0.00033507	-0.000364089	-0.000239324
4546.73	-8.21826e-05	-0.000240684	-0.000241113	-0.000258435	0.000180492	-0.000340292	-0.000363421	-0.000241409
4548	-5.82146e-05	-0.000250976	-0.000235974	-0.000267545	0.000178805	-0.000344035	-0.000364509	-0.000243029
4549.27	-3.38667e-05	-0.000259689	-0.000230746	-0.00027479	0.000177604	-0.000346018	-0.000367231	-0.000244106
4550.55	-9.57306e-06	-0.000266484	-0.00022548	-0.000279946	0.000176704	-0.000346005	-0.000371439	-0.00024459
4551.82	1.42003e-05	-0.000271063	-0.000220241	-0.000282857	0.000175898	-0.000343816	-0.000376956	-0.000244455
4553.09	3.69712e-05	-0.00027319	-0.000215106	-0.000283436	0.000174959	-0.00033933	-0.000383585	-0.000243694
4554.36	5.82624e-05	-0.000272697	-0.000210157	-0.000281666	0.00017365	-0.000332496	-0.000391104	-0.000242321
4555.63	7.76195e-05	-0.000269493	-0.000205472	-0.000277599	0.000171729	-0.000323329	-0.000399277	-0.000240365
4556.9	9.46313e-05	-0.000263573	-0.000201122	-0.000271352	0.000168966	-0.000311916	-0.000407853	-0.00023787
4558.17	0.000108947	-0.000255018	-0.000197166	-0.000263099	0.000165147	-0.000298407	-0.000416574	-0.00023489
4559.45	0.000120293	-0.000243994	-0.000193646	-0.000253064	0.000160089	-0.000283017	-0.00042518	-0.000231484
4560.72	0.000128482	-0.000230746	-0.000190584	-0.000241509	0.000153651	-0.000266014	-0.000433418	-0.000227718
4561.99	0.000133426	-0.000215588	-0.000187983	-0.000228725	0.00014574	-0.00024771	-0.000441043	-0.00022366
4563.26	0.000135135	-0.000198892	-0.000185821	-0.000215016	0.000136318	-0.000228449	-0.000447829	-0.000219376
4564.53	0.00013372	-0.000181067	-0.000184058	-0.000200691	0.000125408	-0.000208595	-0.000453574	-0.000214933
4565.8	0.000129386	-0.000162551	-0.000182638	-0.00018605	0.000113092	-0.000188519	-0.000458107	-0.000210394
4567.08	0.000122421	-0.00014378	-0.000181487	-0.000171376	9.9512e-05	-0.000168582	-0.000461293	-0.000205821
4568.35	0.000113183	-0.000125177	-0.000180528	-0.000156922	8.48597e-05	-0.000149125	-0.000463042	-0.000201274
4569.62	0.000102082	-0.000107133	-0.000179677	-0.00014291	6.9369e-05	-0.000130452	-0.000463316	-0.000196816
4570.89	8.95572e-05	-8.99828e-05	-0.000178858	-0.00012952	5.33023e-05	-0.000112826	-0.000462133	-0.000192509
4572.16	7.60605e-05	-7.39991e-05	-0.000178007	-0.000116893	3.69356e-05	-9.64515e-05	-0.00045957	-0.000188427
4573.43	6.20303e-05	-5.93758e-05	-0.000177079	-0.000105127	2.05401e-05	-8.14764e-05	-0.000455776	-0.000184649
4574.71	4.78728e-05	-4.62223e-05	-0.000176058	-9.42809e-05	4.36453e-06	-6.79834e-05	-0.000450966	-0.000181272
4575.98	3.39429e-05	-3.456e-05	-0.000174957	-8.43768e-05	-1.13842e-05	-5.59914e-05	-0.000445426	-0.00017841
4577.25	2.05291e-05	-2.43226e-05	-0.000173829	-7.54059e-05	-2.65579e-05	-4.54568e-05	-0.000439513	-0.0001762
4578.52	7.84325e-06	-1.53613e-05	-0.000172765	-6.73341e-05	-4.10829e-05	-3.62787e-05	-0.00043365	-0.000174802
4579.79	-3.98549e-06	-7.45248e-06	-0.000171895	-6.01079e-05	-5.49725e-05	-2.83054e-05	-0.000428317	-0.000174404
4581.06	-1.49101e-05	-3.08737e-07	-0.000171383	-5.36607e-05	-6.83345e-05	-2.13428e-05	-0.000424042	-0.000175217
4582.33	-2.49597e-05	6.40794e-06	-0.000171423	-4.79174e-05	-8.13755e-05	-1.51635e-05	-0.000421387	-0.000177477
4583.61	-3.42274e-05	1.30727e-05	-0.000172229	-4.27984e-05	-9.43984e-05	-9.51636e-06	-0.000420926	-0.000181438
4584.88	-4.28535e-05	2.00841e-05	-0.000174019	-3.82212e-05	-0.000107796	-4.13539e-06	-0.000423229	-0.000187364
4586.15	-5.10025e-05	2.78513e-05	-0.000177003	-3.41007e-05	-0.000122036	1.25259e-06	-0.00042883	-0.000195519
4587.42	-5.88385e-05	3.67837e-05	-0.000181361	-3.03461e-05	-0.000137648	6.92216e-06	-0.000438206	-0.000206151
4588.69	-6.64969e-05	4.72827e-05	-0.000187225	-2.68571e-05	-0.000155195	1.31456e-05	-0.000451741	-0.000219479
4589.96	-7.40558e-05	5.97372e-05	-0.000194657	-2.35169e-05	-0.000175255	2.01919e-05	-0.000469702	-0.000235673
4591.23	-8.15083e-05	7.45224e-05	-0.000203626	-2.01846e-05	-0.000198387	2.83285e-05	-0.000492208	-0.000254833
4592.51	-8.87372e-05	9.20011e-05	-0.000213988	-1.66858e-05	-0.00022511	3.7825e-05	-0.000519203	-0.000276964
4593.78	-9.54938e-05	0.000112529	-0.000225471	-1.28036e-05	-0.00025587	4.89599e-05	-0.000550436	-0.000301961
4595.05	-0.000101382	0.00013646	-0.000237655	-8.26971e-06	-0.000291015	6.20276e-05	-0.000585441	-0.000329581
4596.32	-0.000105849	0.000164156	-0.000249965	-2.75683e-06	-0.000330779	7.73476e-05	-0.000623529	-0.000359428
4597.59	-0.000108187	0.000195993	-0.000261668	4.12651e-06	-0.000375259	9.52715e-05	-0.000663784	-0.000390936
4598.87	-0.000107534	0.000232366	-0.000271874	1.28385e-05	-0.000424407	0.000116191	-0.000705072	-0.000423358
4600.14	-0.000102897	0.000273697	-0.000279546	2.39025e-05	-0.000478027	0.000140543	-0.000746055	-0.000455758
4601.41	-9.31733e-05	0.000320433	-0.000283518	3.7902e-05	-0.000535773	0.000168808	-0.000785218	-0.000487017
4602.68	-7.71803e-05	0.00037304	-0.000282521	5.54704e-05	-0.000597164	0.000201513	-0.000820901	-0.000515838
4603.95	-5.36984e-05	0.000431997	-0.000275216	7.72765e-05	-0.000661592	0.000239219	-0.000851348	-0.000540764
4605.22	-2.15142e-05	0.000497782	-0.000260233	0.000104006	-0.000728349	0.000282516	-0.00087475	-0.000560206
4606.49	2.0531e-05	0.000570853	-0.000236217	0.000136337	-0.000796649	0.000331998	-0.000889308	-0.000572473
4607.77	7.34898e-05	0.000651624	-0.000201877	0.000174918	-0.000865657	0.000388249	-0.000893288	-0.000575816
4609.04	0.000138259	0.000740441	-0.000156038	0.000220332	-0.000934519	0.000451813	-0.000885083	-0.000568479
4610.31	0.00021553	0.000837552	-9.76902e-05	0.000273077	-0.00100239	0.000523169	-0.000863275	-0.000548747
4611.58	0.000305746	0.000943083	-2.60429e-05	0.000333525	-0.00106846	0.000602696	-0.000826687	-0.000515011
4612.85	0.000409064	0.00105701	5.94327e-05	0.000401905	-0.00113199	0.000690646	-0.000774438	-0.000465821
4614.12	0.000525325	0.00117912	0.000158963	0.00047827	-0.00119231	0.000787115	-0.000705979	-0.00039995
4615.4	0.000654036	0.00130904	0.000272442	0.00056248	-0.00124886	0.000892009	-0.000621129	-0.000316448
4616.67	0.00079436	0.00144616	0.000399409	0.000654188	-0.00130118	0.00100503	-0.000520095	-0.000214691
4617.94	0.000945121	0.00158968	0.00053904	0.000752829	-0.00134892	0.00112565	-0.000403476	-9.44276e-05
4619.21	0.00110482	0.00173858	0.000690149	0.00085762	-0.00139184	0.00125309	-0.000272258	4.41917e-05
4620.48	0.00127165	0.00189166	0.000851207	0.000967572	-0.00142978	0.00138637	-0.000127797	0.000200591
4621.75	0.00144357	0.00204755	0.00102036	0.0010815	-0.00146268	0.00152424	2.82148e-05	0.000373762
4623.02	0.0016183	0.0022047	0.0011955	0.00119804	-0.00149055	0.00166524	0.000193794	0.000562269
4624.3	0.00179341	0.00236149	0.00137425	0.0013157	-0.00151342	0.00180773	0.000366715	0.000764269
4625.57	0.0019664	0.00251621	0.0015541	0.00143288	-0.00153137	0.00194989	0.000544575	0.000977544
4626.84	0.00213472	0.0026671	0.00173244	0.0015479	-0.00154448	0.00208978	0.000724855	0.00119955
4628.11	0.00229587	0.00281243	0.00190659	0.0016591	-0.00155282	0.00222539	0.000904992	0.00142748
4629.38	0.00244745	0.00295053	0.00207395	0.00176481	-0.00155644	0.0023547	0.00108245	0.00165831
4630.65	0.00258723	0.00307983	0.00223201	0.00186345	-0.00155534	0.00247568	0.00125478	0.0018889
4631.93	0.00271322	0.00319887	0.00237844	0.00195356	-0.00154951	0.00258642	0.00141968	0.00211607
4633.2	0.00282369	0.00330637	0.00251116	0.00203383	-0.00153888	0.00268512	0.00157507	0.00233665
4634.47	0.00291723	0.00340126	0.00262835	0.00210314	-0.00152335	0.00277019	0.00171911	0.00254761
4635.74	0.00299277	0.00348267	0.00272854	0.00216061	-0.00150282	0.00284025	0.00185025	0.00274608
4637.01	0.00304961	0.00354994	0.00281062	0.00220557	-0.00147715	0.0028942	0.00196725	0.00292947
4638.28	0.0030874	0.00360267	0.00287387	0.00223762	-0.00144625	0.00293124	0.00206922	0.00309549
4639.56	0.00310618	0.00364067	0.00291791	0.00225662	-0.00141001	0.00295089	0.00215556	0.00324222
4640.83	0.00310632	0.00366398	0.00294279	0.00226266	-0.0013684	0.00295299	0.00222604	0.00336816
4642.1	0.0030885	0.00367284	0.00294889	0.0022561	-0.00132146	0.00293771	0.0022807	0.00347221
4643.37	0.00305371	0.00366769	0.00293692	0.00223749	-0.00126927	0.00290556	0.00231988	0.00355374
4644.64	0.00300318	0.00364914	0.00290791	0.0022076	-0.00121203	0.00285734	0.00234418	0.00361253
4645.91	0.00293835	0.00361796	0.0028631	0.00216735	-0.00115004	0.00279411	0.0023544	0.00364881
4647.18	0.00286082	0.00357502	0.00280397	0.00211782	-0.00108367	0.00271717	0.00235153	0.00366318
4648.46	0.00277229	0.00352132	0.00273215	0.00206015	-0.00101341	0.00262805	0.00233669	0.00365663
4649.73	0.00267455	0.00345793	0.00264937	0.00199559	-0.000939808	0.00252837	0.00231111	0.00363046
4651	0.00256938	0.00338598	0.0025574	0.0019254	-0.000863511	0.00241991	0.00227608	0.00358623
4652.27	0.00245856	0.00330662	0.00245805	0.00185084	-0.000785203	0.00230445	0.00223292	0.00352573
4653.54	0.00234381	0.00322105	0.00235309	0.00177315	-0.000705607	0.00218382	0.00218294	0.0034509
4654.81	0.00222676	0.00313044	0.0022442	0.00169353	-0.000625455	0.00205978	0.00212745	0.0033638
4656.09	0.00210892	0.00303596	0.00213299	0.00161307	-0.00054547	0.00193401	0.00206767	0.00326651
4657.36	0.00199165	0.00293874	0.00202093	0.00153281	-0.000466339	0.00180809	0.00200479	0.00316112
4658.63	0.00187619	0.00283987	0.00190935	0.00145365	-0.000388696	0.00168344	0.00193989	0.00304965
4659.9	0.00176358	0.00274036	0.00179945	0.00137641	-0.000313105	0.00156131	0.00187399	0.00293403
4661.17	0.00165472	0.00264118	0.00169223	0.00130174	-0.00024004	0.00144278	0.00180798	0.00281604
4662.44	0.00155031	0.0025432	0.00158857	0.00123023	-0.000169887	0.00132871	0.00174268	0.00269731
4663.72	0.00145092	0.00244717	0.00148918	0.00116229	-0.000102926	0.0012198	0.00167878	0.00257924
4664.99	0.00135692	0.00235378	0.00139459	0.00109824	-3.93442e-05	0.00111652	0.0016169	0.00246306
4666.26	0.00126854	0.00226359	0.00130524	0.00103829	2.07694e-05	0.00101921	0.00155753	0.00234976
4667.53	0.00118589	0.00217702	0.00122139	0.000982528	7.7409e-05	0.000928002	0.00150107	0.0022401
4668.8	0.00110893	0.00209439	0.00114323	0.000930942	0.000130641	0.000842907	0.0014478	0.00213463
4670.07	0.0010375	0.0020159	0.0010708	0.000883439	0.00018059	0.000763806	0.00139795	0.00203371
4671.34	0.000971351	0.0019416	0.00100409	0.000839839	0.000227419	0.000690478	0.0013516	0.00193749
4672.62	0.000910157	0.00187144	0.000942978	0.000799892	0.000271312	0.000622628	0.00130876	0.00184594
4673.89	0.000853514	0.00180524	0.000887296	0.000763291	0.000312458	0.000559902	0.00126936	0.00175888
4675.16	0.000800973	0.00174273	0.000836814	0.000729674	0.000351032	0.000501916	0.00123321	0.00167604
4676.43	0.000752047	0.00168351	0.000791261	0.000698645	0.000387182	0.000448272	0.00120008	0.001597
4677.7	0.000706235	0.00162715	0.000750329	0.000669778	0.000421014	0.000398576	0.00116962	0.00152132
4678.97	0.00066303	0.00157312	0.000713683	0.000642632	0.000452587	0.000352453	0.00114145	0.00144848
4680.24	0.000621938	0.00152087	0.000680968	0.000616763	0.000481905	0.000309557	0.00111511	0.00137797
4681.52	0.000582492	0.0014698	0.000651817	0.000591729	0.000508913	0.000269581	0.00109011	0.00130928
4682.79	0.000544259	0.00141935	0.000625852	0.000567112	0.000533506	0.000232259	0.0010659	0.00124194
4684.06	0.000506859	0.00136895	0.00060269	0.000542517	0.000555525	0.000197375	0.00104195	0.00117553
4685.33	0.000469969	0.00131809	0.000581947	0.000517593	0.000574775	0.000164757	0.00101771	0.00110971
4686.6	0.000433334	0.00126631	0.000563242	0.000492035	0.000591027	0.000134276	0.00099263	0.00104421
4687.88	0.000396768	0.00121323	0.000546197	0.000465598	0.00060404	0.000105845	0.000966219	0.000978865
4689.15	0.000360163	0.00115858	0.000530439	0.000438102	0.000613566	7.94124e-05	0.000938025	0.000913606
4690.42	0.000323488	0.00110216	0.000515605	0.000409439	0.000619374	5.4955e-05	0.000907663	0.000848458
4691.69	0.000286786	0.0010439	0.000501342	0.000379579	0.000621259	3.24736e-05	0.000874828	0.000783544
4692.96	0.000250173	0.000983845	0.000487309	0.000348571	0.000619055	1.19859e-05	0.000839312	0.000719073
4694.23	0.000213834	0.000922141	0.000473181	0.000316542	0.000612654	-6.47987e-06	0.000801007	0.000655328
4695.5	0.000178012	0.000859038	0.00045865	0.0002837	0.000602012	-2.28905e-05	0.000759917	0.000592656
4696.78	0.000143	0.000794884	0.00044343	0.000250325	0.000587156	-3.72131e-05	0.000716159	0.000531447
4698.05	0.000109133	0.000730106	0.000427263	0.000216764	0.000568197	-4.94199e-05	0.000669962	0.000472121
4699.32	7.67725e-05	0.000665199	0.000409921	0.000183425	0.000545324	-5.9492e-05	0.000621666	0.000415107
4700.59	4.62995e-05	0.00060071	0.000391215	0.000150762	0.000518811	-6.74232e-05	0.000571709	0.00036083
4701.86	1.8099e-05	0.000537218	0.000371001	0.000119265	0.000489011	-7.32226e-05	0.000520621	0.000309688
4703.13	-7.44896e-06	0.00047532	0.000349187	8.94466e-05	0.000456351	-7.69174e-05	0.000469004	0.000262046
4704.4	-2.9979e-05	0.000415614	0.000325744	6.18278e-05	0.000421328	-7.85553e-05	0.000417521	0.000218223
4705.68	-4.91487e-05	0.000358688	0.000300709	3.69215e-05	0.000384495	-7.82065e-05	0.000366874	0.000178482
4706.95	-6.46439e-05	0.000305108	0.000274199	1.52194e-05	0.00034645	-7.59659e-05	0.000317783	0.000143036
4708.22	-7.61824e-05	0.00025541	0.000246414	-2.82264e-06	0.000307827	-7.19553e-05	0.000270969	0.000112042
4709.49	-8.35146e-05	0.0002101	0.000217642	-1.67971e-05	0.00026928	-6.63253e-05	0.000227134	8.56118e-05
4710.76	-8.64218e-05	0.000169653	0.000188268	-2.63566e-05	0.000231468	-5.92573e-05	0.000186938	6.38223e-05
4712.04	-8.47115e-05	0.000134519	0.00015877	-3.12231e-05	0.000195045	-5.09655e-05	0.000150989	4.67284e-05
4713.31	-7.82118e-05	0.000105129	0.000129718	-3.1196e-05	0.000160639	-4.16977e-05	0.000119823	3.43796e-05
4714.58	-6.67624e-05	8.19077e-05	0.00010177	-2.61574e-05	0.000128843	-3.1736e-05	9.38946e-05	2.68376e-05
4715.85	-5.02058e-05	6.52837e-05	7.56609e-05	-1.60759e-05	0.000100199	-2.13969e-05	7.35676e-05	2.41941e-05
4717.12	-2.83772e-05	5.57057e-05	5.21901e-05	-1.00825e-06	7.51873e-05	-1.10293e-05	5.91088e-05	2.65872e-05
4718.39	-1.09454e-06	5.36543e-05	3.22021e-05	1.89012e-05	5.42087e-05	-1.01176e-06	5.06855e-05	3.42153e-05
4719.66	3.18503e-05	5.96544e-05	1.65659e-05	4.34218e-05	3.75768e-05	8.25236e-06	4.83656e-05	4.73476e-05
4720.94	7.06994e-05	7.42851e-05	6.14885e-06	7.224e-05	2.55046e-05	1.63412e-05	5.21207e-05	6.63294e-05
4722.21	0.000115734	9.81872e-05	1.78913e-06	0.000104963	1.80942e-05	2.28228e-05	6.18315e-05	9.15822e-05
4723.48	0.000167279	0.000132066	4.2653e-06	0.000141124	1.53268e-05	2.72655e-05	7.72955e-05	0.000123598
4724.75	0.000225699	0.000176689	1.42656e-05	0.000180186	1.70543e-05	2.92494e-05	9.82364e-05	0.000162926
4726.02	0.000291402	0.000232885	3.23571e-05	0.000221551	2.2992e-05	2.83802e-05	0.000124316	0.000210156
4727.29	0.000364825	0.000301527	5.8957e-05	0.000264559	3.27127e-05	2.43026e-05	0.000155144	0.000265895
4728.56	0.00044643	0.000383522	9.4306e-05	0.000308504	4.56431e-05	1.67155e-05	0.000190296	0.000330737
4729.84	0.000536692	0.000479794	0.000138446	0.000352631	6.10629e-05	5.38614e-06	0.000229322	0.000405235
4731.11	0.000636079	0.000591256	0.000191205	0.000396148	7.81053e-05	-9.83661e-06	0.000271766	0.000489866
4732.38	0.000745037	0.000718793	0.000252184	0.000438233	9.57628e-05	-2.90099e-05	0.000317175	0.000585
4733.65	0.000863973	0.000863231	0.000320753	0.00047804	0.000112894	-5.20872e-05	0.000365117	0.000690864
4734.92	0.000993232	0.00102531	0.000396058	0.000514714	0.000128236	-7.89115e-05	0.000415194	0.00080752
4736.19	0.00113308	0.00120566	0.000477027	0.000547392	0.000140421	-0.000109211	0.000467054	0.000934835
4737.47	0.00128367	0.00140477	0.000562394	0.000575224	0.000147994	-0.000142601	0.000520402	0.00107247
4738.74	0.00144505	0.00162297	0.000650721	0.000597381	0.000149437	-0.000178585	0.000575014	0.00121984
4740.01	0.00161712	0.00186042	0.00074043	0.000613069	0.000143198	-0.000216564	0.000630736	0.00137618
4741.28	0.00179963	0.00211704	0.000829841	0.000621548	0.000127722	-0.000255849	0.0006875	0.00154045
4742.55	0.00199216	0.00239257	0.000917213	0.000622142	0.000101479	-0.000295674	0.000745317	0.00171143
4743.82	0.00219413	0.0026865	0.00100079	0.000614261	6.30065e-05	-0.000335217	0.000804279	0.0018877
4745.1	0.00240477	0.00299809	0.00107885	0.000597411	1.09443e-05	-0.000373615	0.000864556	0.00206766
4746.37	0.00262312	0.00332634	0.00114974	0.000571215	-5.59298e-05	-0.000409995	0.000926381	0.00224959
4747.64	0.00284808	0.00367004	0.00121194	0.000535426	-0.000138661	-0.000443487	0.000990045	0.00243166
4748.91	0.00307835	0.00402772	0.00126407	0.000489935	-0.000238084	-0.000473254	0.00105588	0.00261199
4750.18	0.0033125	0.00439769	0.00130497	0.000434789	-0.000354786	-0.000498513	0.00112422	0.00278867
4751.45	0.00354897	0.00477804	0.00133373	0.000370188	-0.000489084	-0.000518552	0.00119542	0.00295982
4752.73	0.00378609	0.00516667	0.00134967	0.0002965	-0.000640993	-0.000532751	0.0012698	0.00312362
4754	0.00402209	0.00556131	0.00135242	0.000214251	-0.000810214	-0.000540598	0.00134762	0.00327838
4755.27	0.00425517	0.00595952	0.00134189	0.00012413	-0.000996114	-0.000541697	0.00142909	0.00342252
4756.54	0.00448351	0.00635877	0.00131831	2.69741e-05	-0.00119773	-0.000535782	0.00151431	0.00355464
4757.81	0.00470531	0.00675641	0.00128219	-7.62369e-05	-0.00141376	-0.000522716	0.00160328	0.00367356
4759.08	0.0049188	0.00714975	0.00123437	-0.000184399	-0.00164259	-0.000502497	0.00169586	0.00377831
4760.35	0.00512232	0.0075361	0.00117592	-0.000296303	-0.00188228	-0.000475252	0.0017918	0.00386814
4761.63	0.00531432	0.00791277	0.00110821	-0.000410651	-0.00213065	-0.000441233	0.00189069	0.00394257
4762.9	0.0054934	0.00827714	0.0010328	-0.000526086	-0.00238524	-0.000400811	0.00199199	0.00400133
4764.17	0.00565833	0.00862669	0.000951458	-0.000641214	-0.0026434	-0.000354461	0.00209504	0.00404444
4765.44	0.00580807	0.00895904	0.000866087	-0.000754632	-0.00290234	-0.000302755	0.00219905	0.00407211
4766.71	0.00594182	0.00927199	0.000778703	-0.000864951	-0.00315917	-0.000246346	0.00230314	0.00408477
4767.98	0.00605897	0.00956355	0.000691374	-0.00097083	-0.00341093	-0.000185958	0.00240636	0.00408307
4769.25	0.00615914	0.00983196	0.000606181	-0.00107099	-0.00365472	-0.000122368	0.0025077	0.00406781
4770.53	0.00624217	0.0100757	0.00052516	-0.00116426	-0.00388768	-5.6395e-05	0.00260614	0.00403994
4771.8	0.00630812	0.0102936	0.000450262	-0.00124956	-0.00410712	1.11122e-05	0.00270066	0.00400053
4773.07	0.00635724	0.0104846	0.000383303	-0.00132596	-0.00431052	7.92891e-05	0.00279028	0.00395072
4774.34	0.00638992	0.0106482	0.000325921	-0.00139268	-0.00449561	0.000147266	0.00287407	0.00389174
4775.61	0.00640676	0.010784	0.000279541	-0.00144909	-0.00466043	0.000214181	0.00295121	0.00382481
4776.89	0.00640843	0.0108919	0.000245338	-0.00149474	-0.00480334	0.000279187	0.00302095	0.00375118
4778.16	0.00639571	0.010972	0.000224217	-0.00152935	-0.00492306	0.000341463	0.00308268	0.00367205
4779.43	0.00636945	0.0110248	0.000216791	-0.0015528	-0.00501869	0.000400225	0.00313591	0.00358856
4780.7	0.00633052	0.0110509	0.000223367	-0.00156516	-0.00508972	0.000454734	0.00318029	0.00350181
4781.97	0.0062798	0.0110512	0.000243949	-0.00156667	-0.00513603	0.000504301	0.00321557	0.00341279
4783.24	0.00621816	0.0110265	0.000278237	-0.00155769	-0.00515789	0.000548298	0.00324165	0.00332237
4784.51	0.00614642	0.010978	0.000325641	-0.00153876	-0.00515593	0.000586168	0.00325855	0.00323133
4785.79	0.00606536	0.0109069	0.000385301	-0.00151052	-0.0051311	0.000617426	0.00326637	0.00314032
4787.06	0.00597566	0.0108145	0.000456107	-0.00147373	-0.00508465	0.00064167	0.0032653	0.00304987
4788.33	0.00587797	0.0107019	0.000536735	-0.00142924	-0.0050181	0.000658582	0.00325562	0.00296037
4789.6	0.00577282	0.0105704	0.000625677	-0.00137798	-0.00493316	0.000667938	0.00323764	0.00287212
4790.87	0.00566067	0.0104213	0.000721279	-0.0013209	-0.00483174	0.000669606	0.00321172	0.00278528
4792.14	0.00554191	0.0102559	0.000821782	-0.00125901	-0.00471584	0.000663547	0.00317824	0.00269991
4793.41	0.00541684	0.0100753	0.000925356	-0.00119333	-0.00458754	0.00064982	0.00313757	0.002616
4794.69	0.00528571	0.00988056	0.00103015	-0.00112485	-0.00444895	0.000628575	0.00309011	0.00253342
4795.96	0.00514873	0.00967281	0.0011343	-0.00105457	-0.00430215	0.000600053	0.0030362	0.00245202
4797.23	0.00500603	0.00945303	0.00123602	-0.000983423	-0.00414918	0.000564578	0.00297619	0.00237155
4798.5	0.00485775	0.00922213	0.00133358	-0.000912297	-0.00399199	0.000522552	0.00291039	0.00229175
4799.77	0.00470398	0.00898098	0.00142536	-0.000842016	-0.00383241	0.00047445	0.00283908	0.00221232
4801.05	0.00454485	0.0087304	0.00150987	-0.000773327	-0.00367212	0.000420805	0.00276251	0.00213296
4802.32	0.00438046	0.00847116	0.00158577	-0.000706894	-0.00351266	0.000362205	0.0026809	0.00205335
4803.59	0.00421094	0.00820403	0.0016519	-0.000643289	-0.0033554	0.000299277	0.00259443	0.00197321
4804.86	0.00403648	0.0079297	0.00170729	-0.000582992	-0.0032015	0.000232683	0.00250329	0.00189226
4806.13	0.00385727	0.00764891	0.00175115	-0.000526383	-0.00305197	0.000163107	0.00240761	0.00181027
4807.4	0.0036736	0.00736237	0.0017829	-0.000473748	-0.00290762	9.12456e-05	0.00230755	0.00172705
4808.67	0.0034858	0.0070708	0.00180217	-0.000425277	-0.00276909	1.78011e-05	0.00220323	0.00164244
4809.95	0.00329426	0.00677497	0.00180878	-0.000381067	-0.00263683	-5.65279e-05	0.00209481	0.00155635
4811.22	0.00309945	0.00647565	0.00180277	-0.00034113	-0.00251114	-0.000131053	0.00198243	0.00146876
4812.49	0.00290195	0.00617367	0.00178436	-0.000305394	-0.00239216	-0.000205102	0.00186628	0.00137969
4813.76	0.00270237	0.00586989	0.00175396	-0.000273717	-0.00227989	-0.000278024	0.00174656	0.00128924
4815.03	0.00250143	0.00556522	0.00171215	-0.000245893	-0.0021742	-0.000349193	0.00162352	0.00119757
4816.3	0.00229993	0.00526061	0.00165968	-0.00022166	-0.00207486	-0.000418015	0.00149743	0.00110489
4817.57	0.00209873	0.00495706	0.00159744	-0.000200714	-0.00198155	-0.000483926	0.00136864	0.00101148
4818.85	0.00189875	0.00465561	0.00152641	-0.000182721	-0.00189385	-0.000546399	0.00123754	0.000917669
4820.12	0.00170095	0.00435733	0.00144772	-0.000167325	-0.00181132	-0.000604947	0.00110457	0.000823833
4821.39	0.00150636	0.0040633	0.00136255	-0.000154163	-0.00173345	-0.000659122	0.000970245	0.000730388
4822.66	0.001316	0.00377464	0.00127212	-0.000142874	-0.00165971	-0.000708519	0.000835131	0.000637781
4823.93	0.0011309	0.00349243	0.00117771	-0.000133112	-0.00158958	-0.000752781	0.000699855	0.00054648
4825.2	0.00095208	0.00321776	0.00108059	-0.000124553	-0.00152253	-0.0007916	0.000565096	0.000456967
4826.48	0.000780506	0.00295167	0.000981993	-0.000116905	-0.00145807	-0.000824717	0.000431582	0.000369725
4827.75	0.000617097	0.00269513	0.000883131	-0.000109917	-0.00139571	-0.000851932	0.000300077	0.000285232
4829.02	0.000462691	0.00244908	0.000785132	-0.00010338	-0.00133504	-0.0008731	0.000171378	0.000203945
4830.29	0.000318027	0.00221433	0.000689042	-9.71346e-05	-0.00127568	-0.000888136	4.62953e-05	0.000126297
4831.56	0.00018373	0.0019916	0.000595802	-9.10699e-05	-0.00121731	-0.00089702	-7.43536e-05	5.26859e-05
4832.83	6.02953e-05	0.00178151	0.000506232	-8.51253e-05	-0.00115969	-0.000899793	-0.000189763	-1.65333e-05
4834.11	-5.19204e-05	0.00158453	0.000421021	-7.92874e-05	-0.00110262	-0.000896566	-0.000299149	-8.10529e-05
4835.38	-0.000152708	0.001401	0.000340722	-7.35864e-05	-0.00104596	-0.000887513	-0.000401772	-0.000140618
4836.65	-0.000242009	0.0012311	0.000265747	-6.80915e-05	-0.000989651	-0.000872876	-0.000496941	-0.00019503
4837.92	-0.000319915	0.00107489	0.000196367	-6.29032e-05	-0.000933663	-0.000852962	-0.000584035	-0.000244146
4839.19	-0.000386662	0.000932258	0.000132717	-5.81472e-05	-0.000878029	-0.000828137	-0.000662512	-0.000287883
4840.46	-0.000442625	0.00080297	7.48057e-05	-5.39648e-05	-0.00082282	-0.00079883	-0.000731919	-0.000326211
4841.73	-0.000488305	0.000686642	2.25213e-05	-5.05056e-05	-0.000768138	-0.000765519	-0.000791906	-0.000359156
4843.01	-0.000524311	0.00058277	-2.43513e-05	-4.79185e-05	-0.000714113	-0.000728732	-0.000842224	-0.000386794
4844.28	-0.000551348	0.000490734	-6.61174e-05	-4.63431e-05	-0.000660886	-0.000689037	-0.000882739	-0.000409244
4845.55	-0.000570196	0.000409814	-0.000103155	-4.5903e-05	-0.000608609	-0.000647032	-0.000913428	-0.000426666
4846.82	-0.000581687	0.000339206	-0.000135898	-4.66979e-05	-0.00055743	-0.000603341	-0.000934379	-0.000439256
4848.09	-0.00058669	0.00027804	-0.000164821	-4.87993e-05	-0.000507491	-0.000558599	-0.000945793	-0.000447236
4849.36	-0.000586086	0.000225392	-0.000190416	-5.22445e-05	-0.000458918	-0.000513445	-0.000947975	-0.000450852
4850.64	-0.000580749	0.00018031	-0.000213185	-5.70349e-05	-0.000411816	-0.000468511	-0.000941327	-0.000450365
4851.91	-0.00057153	0.000141823	-0.000233616	-6.31331e-05	-0.000366268	-0.000424415	-0.000926343	-0.000446048
4853.18	-0.000559239	0.000108962	-0.000252177	-7.04635e-05	-0.000322328	-0.000381743	-0.000903598	-0.00043818
4854.45	-0.000544629	8.0773e-05	-0.000269299	-7.89123e-05	-0.000280023	-0.000341049	-0.000873737	-0.000427044
4855.72	-0.000528389	5.63324e-05	-0.000285373	-8.83307e-05	-0.000239352	-0.000302842	-0.000837462	-0.000412917
4856.99	-0.000511129	3.47596e-05	-0.000300735	-9.85373e-05	-0.000200287	-0.000267576	-0.000795523	-0.000396074
4858.27	-0.000493378	1.52274e-05	-0.000315666	-0.000109323	-0.000162773	-0.000235649	-0.000748702	-0.000376783
4859.54	-0.000475579	-3.02847e-06	-0.000330388	-0.000120455	-0.000126737	-0.000207395	-0.000697805	-0.000355302
4860.81	-0.000458083	-2.07013e-05	-0.000345063	-0.000131684	-9.20875e-05	-0.000183079	-0.000643647	-0.000331879
4862.08	-0.000441157	-3.84075e-05	-0.000359792	-0.000142747	-5.87193e-05	-0.000162896	-0.000587042	-0.00030675
4863.35	-0.000424984	-5.66817e-05	-0.000374618	-0.000153376	-2.65205e-05	-0.00014697	-0.000528792	-0.000280143
4864.62	-0.000409663	-7.59737e-05	-0.000389529	-0.000163305	4.62383e-06	-0.000135355	-0.000469678	-0.000252271
4865.9	-0.000395223	-9.66461e-05	-0.000404464	-0.000172271	3.48258e-05	-0.000128033	-0.000410449	-0.000223338
4867.17	-0.000381624	-0.000118974	-0.000419314	-0.000180022	6.41905e-05	-0.000124922	-0.000351819	-0.000193537
4868.44	-0.000368767	-0.000143145	-0.000433931	-0.000186323	9.28107e-05	-0.000125874	-0.000294453	-0.000163051
4869.71	-0.000356503	-0.00016926	-0.000448133	-0.000190957	0.000120764	-0.000130687	-0.000238966	-0.000132051
4870.98	-0.000344642	-0.000197336	-0.000461708	-0.000193733	0.000148109	-0.000139102	-0.00018592	-0.000100698
4872.25	-0.00033296	-0.000227309	-0.000474423	-0.000194482	0.000174884	-0.000150817	-0.000135813	-6.91451e-05
4873.52	-0.000321208	-0.000259036	-0.000486024	-0.000193065	0.000201102	-0.000165486	-8.90826e-05	-3.75317e-05
4874.8	-0.00030912	-0.000292302	-0.000496248	-0.000189368	0.000226756	-0.000182732	-4.60995e-05	-5.98772e-06
4876.07	-0.00029642	-0.000326821	-0.00050482	-0.000183309	0.000251815	-0.00020215	-7.16886e-06	2.53682e-05
4877.34	-0.00028283	-0.000362247	-0.000511467	-0.000174831	0.000276225	-0.000223314	2.74718e-05	5.64297e-05
4878.61	-0.000268076	-0.000398174	-0.00051591	-0.000163904	0.000299915	-0.000245784	5.76524e-05	8.71033e-05
4879.88	-0.000251889	-0.000434147	-0.000517878	-0.000150522	0.000322796	-0.000269112	8.32693e-05	0.000117308
4881.15	-0.000234017	-0.000469669	-0.000517105	-0.0001347	0.000344766	-0.000292846	0.000104284	0.000146978
4882.42	-0.00021422	-0.000504205	-0.000513334	-0.000116474	0.000365713	-0.000316537	0.000120723	0.000176059
4883.7	-0.000192282	-0.000537195	-0.000506319	-9.58915e-05	0.000385523	-0.000339743	0.000132672	0.000204512
4884.97	-0.000168006	-0.000568061	-0.000495829	-7.3016e-05	0.000404079	-0.000362031	0.000140277	0.000232313
[truncated: 174 more rows]

## Sheet: Figure_2c
X-axis_wavenumber	Y-axis_Dimc(2)_(-0.5ps)	Y-axis_Dimc(2)_(0ps)	Y-axis_Dimc(2)_(0.1ps)	Y-axis_Dimc(2)_(0.3ps)	Y-axis_Dimc(2)_(0.5ps)	Y-axis_Dimc(2)_(0.7ps)	Y-axis_Dimc(2)_(1ps)	Y-axis_Dimc(2)_(1.5ps)
[truncated: 2,048 more rows]

[truncated: 3 more sheets: Figure_2d, Figure_2e, Figure_2f]
