# Supplementary material for: Unified picture of vibrational relaxation of OH stretch at the air/water interface
Source: Nat Commun. 2024 Feb 10;15:1258. doi: 10.1038/s41467-024-45388-8 (PMC10858864; doi:10.1038/s41467-024-45388-8)
Supplement: Supplementary file 4 — Source Data file [file 41467_2024_45388_MOESM4_ESM.zip › Datasheet_NCOMMS_23_16723B_maintext_Fig3.xlsx]

## Sheet: Figure_3a
X-axis_pp_delay_#1	Y-axis_int_Dimc(2)	Y-axis_int_Dimc(2)_studev	Y-axis_fitting_curve	X-axis_pp_delay_#2	Y-axis_Xcorr
-0.5	0.0522465	0.101792	0.0534745	0.3	0.00697618
0	0.833115	0.0469417	0.0534745	0.275	0.00798959
0.05	0.999999	0.0467441	0.0534745	0.25	0.00948117
0.1	0.901535	0.0635915	0.0534745	0.225	0.0133717
0.15	0.742163	0.157815	0.0534745	0.2	0.0241807
0.2	0.652086	0.0970121	0.0534745	0.175	0.0471495
0.25	0.61683	0.109403	0.0534745	0.15	0.0950546
0.3	0.586821	0.0385758	0.0534745	0.125	0.214907
0.35	0.438908	0.0539417	0.0534745	0.1	0.380747
0.4	0.330092	0.0749808	0.0534745	0.075	0.603227
0.45	0.368376	0.0938365	0.0534746	0.05	0.848853
0.5	0.298481	0.143176	0.0534747	0.025	0.984562
0.55	0.339067	0.068002	0.0534751	0	1.00036
0.6	0.328044	0.0273373	0.053476	-0.025	0.876023
0.7	0.269662	0.108298	0.0534783	-0.05	0.669227
0.8	0.200801	0.118998	0.0534837	-0.075	0.471982
0.9	0.274553	0.166137	0.0534959	-0.1	0.281441
1	0.123857	0.120841	0.0535227	-0.125	0.142158
1.1	0.12347	0.0867187	0.0535795	-0.15	0.0646169
1.2	0.151947	0.169081	0.0536954	-0.175	0.0276466
1.3	0.149203	0.100742	0.0539234	-0.2	0.0123842
1.4	0.241634	0.0552659	0.054356	-0.225	0.00835946
1.5	0.161316	0.0697931	0.0551474	-0.25	0.00821941
1.6	0.0726058	0.10815	0.0565434	-0.275	0.00817077
1.7	0.0553843	0.130003	0.0589178	-0.3	0.00735938
1.8	0.099667	0.101426	0.0628112
1.9	0.0729619	0.128747	0.0689657
2	0.0380836	0.0670671	0.0783438
			0.0921171
			0.111611
			0.138197
			0.173123
			0.217313
			0.271135
			0.334213
			0.405298
			0.482255
			0.562186
			0.641686
			0.717187
			0.785344
			0.843396
			0.889429
			0.922513
			0.942689
			0.950833
			0.948437
			0.937351
			0.919533
			0.896854
			0.870955
			0.843184
			0.814573
			0.785871
			0.757584
			0.730032
			0.7034
			0.67778
			0.653206
			0.629675
			0.607165
			0.585642
			0.565069
			0.545407
			0.526616
			0.508659
			0.491498
			0.475099
			0.459427
			0.444451
			0.43014
			0.416463
			0.403393
			0.390903
			0.378968
			0.367562
			0.356662
			0.346246
			0.336292
			0.326779
			0.317689
			0.309002
			0.3007
			0.292767
			0.285186
			0.277941
			0.271018
			0.264402
			0.258079
			0.252037
			0.246263
			0.240745
			0.235473
			0.230433
			0.225618
			0.221016
			0.216619
			0.212416
			0.2084
			0.204562
			0.200895
			0.19739
			0.19404
			0.190839
			0.187781
			0.184857
			0.182064
			0.179394
			0.176843
			0.174405
			0.172076
			0.169849
			0.167722
			0.165688
			0.163745
			0.161888
			0.160114
			0.158418
			0.156797
			0.155248
			0.153768
			0.152354
			0.151002
			0.149711
			0.148476
			0.147296
			0.146169
			0.145091
			0.144062
			0.143078
			0.142137
			0.141239
			0.14038
			0.139559
			0.138775
			0.138025
			0.137309
			0.136624
			0.13597
			0.135345
			0.134747
			0.134176
			0.13363
			0.133109
			0.13261
			0.132134
			0.131678
			0.131243
			0.130827
			0.13043
			0.13005
			0.129687
			0.12934
			0.129008
			0.128691
			0.128388
			0.128099
			0.127822
			0.127558
			0.127305
			0.127063
			0.126832
			0.126612
			0.126401
			0.126199
			0.126007
			0.125822
			0.125646
			0.125478
			0.125317
			0.125163
			0.125016
			0.124876
			0.124742
			0.124613
			0.124491
			0.124373
			0.124261
			0.124154
			0.124051
			0.123954
			0.12386
			0.12377
			0.123685
			0.123603
			0.123525
			0.12345
			0.123378
			0.12331
			0.123244
			0.123182
			0.123122
			0.123065
			0.12301
			0.122958
			0.122908
			0.12286
			0.122814
			0.122771
			0.122729

## Sheet: Figure_3b
X-axis_pp_delay_#1	Y-axis_int_Dimc(2)	Y-axis_int_Dimc(2)_studev	Y-axis_fitting_curve	X-axis_pp_delay_#2	Y-axis_Xcorr
-0.5	0.0656454	0.0995904	0.0748056	0.3	0.0134249
0	0.70732	0.0645033	0.0748056	0.275	0.0152672
0.05	1	0.0596492	0.0748056	0.25	0.0174803
0.1	0.871639	0.0862592	0.0748056	0.225	0.0222771
0.15	0.81283	0.0433933	0.0748056	0.2	0.0398863
0.2	0.661655	0.0589767	0.0748056	0.175	0.0712677
0.25	0.555249	0.0681117	0.0748056	0.15	0.126644
0.3	0.534346	0.02478	0.0748056	0.125	0.22271
0.35	0.552686	0.0654933	0.0748056	0.1	0.384539
0.4	0.508477	0.117705	0.0748057	0.075	0.579735
0.45	0.40624	0.0066	0.0748059	0.05	0.776118
0.5	0.527173	0.193511	0.0748063	0.025	0.896879
0.55	0.484347	0.0217442	0.074807	0	0.99193
0.6	0.355295	0.0980938	0.0748083	-0.025	0.948907
0.7	0.350585	0.163899	0.0748107	-0.05	0.763171
0.8	0.296315	0.12651	0.074815	-0.075	0.59852
0.9	0.412929	0.207915	0.0748228	-0.1	0.422198
1	0.400138	0.0822713	0.0748363	-0.125	0.260745
1.1	0.304034	0.0924877	0.0748595	-0.15	0.136322
1.2	0.347413	0.0741545	0.0748988	-0.175	0.0624667
1.3	0.170316	0.14863	0.0749637	-0.2	0.0306808
1.4	0.203378	0.0875975	0.0750694	-0.225	0.0211
1.5	0.237626	0.210322	0.0752383	-0.25	0.0165046
			0.0755034	-0.275	0.0147943
			0.0759119	-0.3	0.0108511
			0.0765302
			0.0774492
			0.0787907
			0.0807136
			0.0834201
			0.0871609
			0.0922377
			0.0990029
			0.107854
			0.119224
			0.133561
			0.151309
			0.172874
			0.19859
			0.228685
			0.263241
			0.302165
			0.345167
			0.391745
			0.441196
			0.492629
			0.545004
			0.597182
			0.647984
			0.696253
			0.740922
			0.781065
			0.81595
			0.845063
			0.868126
			0.885094
			0.896134
			0.901595
			0.901971
			0.897854
			0.889894
			0.878756
			0.865091
			0.849502
			0.832533
			0.814655
			0.796262
			0.777675
			0.759144
			0.740859
			0.72296
			0.705541
			0.688666
			0.672371
			0.656673
			0.641577
			0.627076
			0.613158
			0.599807
			0.587005
			0.574732
			0.562968
			0.551693
			0.540886
			0.53053
			0.520605
			0.511094
			0.501979
			0.493244
			0.484873
			0.47685
			0.469162
			0.461795
			0.454735
			0.447968
			0.441484
			0.43527
			0.429315
			0.423609
			0.41814
			0.412898
			0.407876
			0.403062
			0.39845
			0.394029
			0.389792
			0.385733
			0.381842
			0.378113
			0.37454
			0.371116
			0.367834
			0.364689
			0.361675
			0.358786
			0.356018
			0.353366
			0.350823
			0.348387
			0.346052
			0.343814
			0.34167
			0.339615
			0.337645
			0.335757
			0.333948
			0.332215
			0.330553
			0.328961
			0.327435
			0.325973
			0.324571
			0.323228
			0.32194
			0.320707
			0.319524
			0.318391
			0.317305
			0.316264
			0.315266
			0.31431
			0.313394
			0.312516
			0.311674
			0.310867
			0.310094
			0.309353
			0.308643
			0.307962
			0.30731
			0.306685
			0.306085
			0.305511
			0.30496
			0.304433
			0.303927
			0.303442
			0.302977
			0.302532
			0.302105
			0.301696
			0.301304
			0.300928
			0.300567
			0.300222
			0.29989
			0.299573
			0.299269
			0.298977
			0.298697
			0.298429
			0.298172
			0.297926
			0.29769
			0.297463
			0.297246
			0.297038
			0.296839
			0.296647
			0.296464
			0.296288
			0.296119
			0.295958
			0.295803
			0.295654
			0.295511
			0.295375
			0.295244
			0.295118
			0.294997
			0.294882
			0.294771
			0.294664
			0.294562
			0.294464
			0.29437
			0.29428
			0.294194
			0.294111
			0.294032

## Sheet: Figure_3c
X-axis_pp_delay_#1	Y-axis_int_Dimc(2)	Y-axis_int_Dimc(2)_studev	Y-axis_fitting_curve	X-axis_pp_delay_#2	Y-axis_Xcorr
-0.5	-0.00515634	0.159579	-0.0125757	0.3	0.0100206
0	0.639166	0.123112	-0.0125757	0.275	0.00972008
0.05	0.951721	0.0982787	-0.0125757	0.25	0.0150962
0.1	1	0.0731059	-0.0125757	0.225	0.0253799
0.15	0.851668	0.138604	-0.0125756	0.2	0.0478156
0.2	0.741699	0.16069	-0.0125756	0.175	0.0934249
0.25	0.804037	0.0486248	-0.0125755	0.15	0.175636
0.3	0.58057	0.160178	-0.0125754	0.125	0.298774
0.35	0.57353	0.115953	-0.0125751	0.1	0.475257
0.4	0.599696	0.101645	-0.0125747	0.075	0.675673
0.45	0.467082	0.152557	-0.0125738	0.05	0.879683
0.5	0.524001	0.061391	-0.0125723	0.025	0.955162
0.55	0.440061	0.131225	-0.0125695	0	1.02086
0.6	0.469244	0.0862832	-0.0125648	-0.025	0.997638
0.7	0.447819	0.0964927	-0.0125566	-0.05	0.840355
0.8	0.410953	0.11016	-0.0125429	-0.075	0.604212
0.9	0.364647	0.103194	-0.01252	-0.1	0.422674
1	0.247178	0.100784	-0.0124826	-0.125	0.272056
1.1	0.331831	0.144888	-0.0124225	-0.15	0.204423
1.2	0.2716	0.112273	-0.0123273	-0.175	0.130955
1.3	0.245474	0.107728	-0.0121789	-0.2	0.0745235
1.4	0.242249	0.180811	-0.0119512	-0.225	0.0412916
1.5	0.301333	0.162267	-0.0116074	-0.25	0.0185866
			-0.0110963	-0.275	0.0123998
			-0.0103485	-0.3	0.0139441
			-0.00927182
			-0.00774596
			-0.00561771
			-0.00269617
			0.00125084
			0.00649875
			0.0133655
			0.0222076
			0.0334118
			0.0473822
			0.0645227
			0.0852145
			0.10979
			0.138506
			0.171512
			0.208827
			0.250316
			0.295676
			0.344431
			0.395938
			0.449406
			0.503922
			0.558491
			0.612082
			0.663677
			0.712318
			0.757152
			0.797469
			0.832732
			0.862587
			0.886871
			0.905599
			0.918954
			0.92725
			0.930913
			0.930441
			0.926373
			0.919261
			0.909647
			0.898038
			0.884898
			0.870635
			0.855598
			0.840082
			0.824321
			0.808505
			0.792777
			0.777245
			0.761987
			0.747055
			0.732486
			0.7183
			0.704508
			0.691113
			0.678114
			0.665505
			0.653278
			0.641425
			0.629935
			0.618799
			0.608007
			0.597548
			0.587411
			0.577588
			0.568069
			0.558844
			0.549904
			0.54124
			0.532845
			0.524708
			0.516824
			0.509183
			0.501778
			0.494602
			0.487649
			0.48091
			0.474379
			0.46805
			0.461917
			0.455974
			0.450214
			0.444632
			0.439223
			0.433981
			0.428901
			0.423978
			0.419207
			0.414584
			0.410103
			0.405761
			0.401553
			0.397476
			0.393524
			0.389694
			0.385983
			0.382386
			0.378901
			0.375523
			0.37225
			0.369078
			0.366004
			0.363024
			0.360137
			0.357339
			0.354628
			0.352
			0.349453
			0.346986
			0.344594
			0.342276
			0.34003
			0.337853
			0.335744
			0.333699
			0.331718
			0.329798
			0.327937
			0.326134
			0.324386
			0.322692
			0.321051
			0.31946
			0.317918
			0.316424
			0.314977
			0.313573
			0.312213
			0.310895
			0.309618
			0.30838
			0.307181
			0.306018
			0.304891
			0.303799
			0.302741
			0.301715
			0.300721
			0.299758
			0.298824
			0.297919
			0.297042
			0.296192
			0.295368
			0.29457
			0.293796
			0.293046
			0.292319
			0.291615
			0.290932
			0.29027
			0.289629
			0.289007
			0.288405
			0.287821
			0.287255
			0.286707
			0.286175
			0.28566
			0.28516
			0.284676
			0.284207
			0.283752
			0.283311
			0.282884
			0.28247
			0.282068
			0.281679
			0.281302
			0.280937
			0.280582
			0.280239
			0.279906
			0.279583
			0.27927
			0.278967

## Sheet: Figure_3d
X-axis_pp_delay_#1	Y-axis_int_Dimc(2)	Y-axis_int_Dimc(2)_studev	Y-axis_fitting_curve	X-axis_pp_delay_#2	Y-axis_Xcorr
-0.5	-0.00738412	0.0322326	0.0293328	0.3	0.0423436
0	0.884704	0.0418441	0.0293328	0.275	0.0436709
0.05	0.936036	0.0333824	0.0293328	0.25	0.051721
0.1	1	0.0652817	0.0293328	0.225	0.0631741
0.15	0.854852	0.068895	0.0293328	0.2	0.0732255
0.2	0.737657	0.0676861	0.0293328	0.175	0.104553
0.25	0.71991	0.0544804	0.0293328	0.15	0.18628
0.3	0.667686	0.0508634	0.0293328	0.125	0.331537
0.35	0.632336	0.0490091	0.0293329	0.1	0.478236
0.4	0.523007	0.1119	0.029333	0.075	0.651062
0.45	0.491874	0.0912796	0.0293332	0.05	0.860609
0.5	0.508182	0.0429792	0.0293336	0.025	0.94911
0.55	0.412716	0.0481663	0.0293343	0	1.0327
0.6	0.414504	0.0819682	0.0293358	-0.025	0.946941
0.7	0.337795	0.0536538	0.0293385	-0.05	0.81109
0.8	0.321924	0.0119671	0.0293433	-0.075	0.56253
0.9	0.286444	0.0491317	0.0293519	-0.1	0.381268
1	0.336762	0.0726994	0.029367	-0.125	0.254163
1.1	0.311676	0.04179	0.0293928	-0.15	0.151015
1.2	0.274845	0.0559508	0.0294365	-0.175	0.100208
1.3	0.276647	0.0684149	0.0295088	-0.2	0.0759756
1.4	0.208354	0.00306499	0.0296265	-0.225	0.0550867
1.5	0.196995	0.0810896	0.0298147	-0.25	0.0483415
			0.0301101	-0.275	0.048236
			0.0305656	-0.3	0.052225
			0.0312553
			0.0322808
			0.0337784
			0.035926
			0.0389505
			0.0431331
			0.0488131
			0.0563869
			0.0663032
			0.0790508
			0.0951396
			0.115074
			0.139321
			0.168269
			0.20219
			0.241194
			0.285199
			0.333902
			0.386765
			0.443023
			0.501696
			0.561638
			0.621584
			0.680219
			0.736244
			0.788454
			0.835798
			0.877428
			0.912741
			0.94139
			0.963284
			0.978572
			0.987605
			0.990897
			0.989076
			0.98284
			0.972906
			0.959981
			0.944726
			0.927737
			0.909536
			0.890562
			0.871173
			0.851656
			0.832228
			0.813052
			0.794244
			0.775882
			0.758017
			0.740678
			0.723879
			0.707622
			0.691904
			0.676714
			0.66204
			0.647867
			0.634181
			0.620966
			0.608207
			0.595887
			0.583993
			0.572509
			0.561422
			0.550718
			0.540383
			0.530406
			0.520772
			0.511472
			0.502493
			0.493823
			0.485453
			0.477373
			0.469571
			0.462038
			0.454766
			0.447745
			0.440966
			0.434421
			0.428103
			0.422002
			0.416112
			0.410426
			0.404936
			0.399635
			0.394518
			0.389577
			0.384806
			0.380201
			0.375754
			0.371461
			0.367316
			0.363314
			0.359451
			0.355721
			0.352119
			0.348642
			0.345285
			0.342043
			0.338914
			0.335893
			0.332976
			0.330159
			0.32744
			0.324815
			0.32228
			0.319833
			0.31747
			0.315189
			0.312986
			0.31086
			0.308806
			0.306824
			0.30491
			0.303062
			0.301278
			0.299556
			0.297892
			0.296287
			0.294736
			0.293239
			0.291794
			0.290399
			0.289051
			0.28775
			0.286494
			0.285282
			0.284111
			0.28298
			0.281889
			0.280835
			0.279817
			0.278835
			0.277886
			0.27697
			0.276085
			0.275232
			0.274407
			0.273611
			0.272842
			0.2721
			0.271383
			0.270691
			0.270023
			0.269378
			0.268755
			0.268154
			0.267573
			0.267012
			0.26647
			0.265947
			0.265443
			0.264955
			0.264484
			0.26403
			0.263591
			0.263167
			0.262757
			0.262362
			0.26198
			0.261612
			0.261256
			0.260912
			0.26058
			0.26026
			0.25995
			0.259651
			0.259363
			0.259084
			0.258815
			0.258555
			0.258303
			0.258061
			0.257827
			0.257601
			0.257382
