# Supplementary material for: Unified picture of vibrational relaxation of OH stretch at the air/water interface
Source: Nat Commun. 2024 Feb 10;15:1258. doi: 10.1038/s41467-024-45388-8 (PMC10858864; doi:10.1038/s41467-024-45388-8)
Supplement: Supplementary file 4 — Source Data file [file 41467_2024_45388_MOESM4_ESM.zip › Datasheet_NCOMMS_23_16723B_maintext_Fig4.xlsx]

## Sheet: Figure_4a
X-axis_pp_delay_#1	Y-axis_int_Dimc(2)	Y-axis_int_Dimc(2)_studev	Y-axis_fitting_curve	X-axis_pp_delay_#2	Y-axis_Xcorr
-0.5	0.124962	0.0148192	-0.044694	0.3	2.07964
-0.4	0.0126206	0.0458032	-0.044694	0.275	3.95287
-0.3	0.00097141	0.0456128	-0.044694	0.25	6.08163
-0.2	0.0705636	0.192971	-0.044694	0.225	10.5217
-0.1	-0.0176082	0.00478935	-0.044694	0.2	15.0719
0	0.314809	0.0972289	-0.044694	0.175	25.1665
0.05	0.415893	0.0522885	-0.044694	0.15	38.5055
0.1	0.60412	0.0836439	-0.044694	0.125	55.4825
0.15	0.807181	0.0641249	-0.044694	0.1	77.4272
0.2	0.955621	0.152947	-0.044694	0.075	100.913
0.25	0.997277	0.166004	-0.044694	0.05	126.556
0.3	0.975688	0.0906351	-0.044694	0.025	147.227
0.35	0.929946	0.113962	-0.044694	0	161.252
0.4	1	0.0520095	-0.044694	-0.025	160.277
0.45	0.94832	0.227675	-0.044694	-0.05	146.529
0.5	0.830068	0.0543873	-0.044694	-0.075	126.199
0.55	0.715557	0.165386	-0.044694	-0.1	99.2098
0.6	0.827012	0.105051	-0.044694	-0.125	68.0816
0.7	0.737651	0.101673	-0.044694	-0.15	43.5485
0.8	0.637329	0.112913	-0.044694	-0.175	25.4272
0.9	0.451241	0.208211	-0.044694	-0.2	15.5264
1	0.33328	0.190329	-0.044694	-0.225	8.17746
1.1	0.550539	0.0382031	-0.044694	-0.25	4.32524
1.2	0.303677	0.0651895	-0.044694	-0.275	2.3642
1.3	0.3099	0.0407199	-0.044694	-0.3	2.10744
1.4	0.306167	0.0138949	-0.044694
1.5	0.127191	0.105374	-0.044694
1.6	0.0943571	0.145021	-0.044694
1.7	0.0707841	0.0780554	-0.044694
1.8	0.221708	0.0815993	-0.044694
1.9	0.194669	0.0193643	-0.044694
2	0.143234	0.0216059	-0.044694
			-0.044694
			-0.044694
			-0.044694
			-0.044694
			-0.044694
			-0.044694
			-0.044694
			-0.044694
			-0.044694
			-0.044694
			-0.044694
			-0.044694
			-0.044694
			-0.044694
			-0.044694
			-0.044694
			-0.044694
			-0.044694
			-0.044694
			-0.044694
			-0.044694
			-0.044694
			-0.044694
			-0.044694
			-0.044694
			-0.044694
			-0.044694
			-0.044694
			-0.044694
			-0.044694
			-0.044694
			-0.044694
			-0.044694
			-0.044694
			-0.044694
			-0.044694
			-0.044694
			-0.044694
			-0.044694
			-0.044694
			-0.0446939
			-0.0446939
			-0.0446939
			-0.0446939
			-0.0446939
			-0.0446939
			-0.0446939
			-0.0446939
			-0.0446939
			-0.0446939
			-0.0446939
			-0.0446939
			-0.0446939
			-0.0446939
			-0.0446939
			-0.0446939
			-0.0446939
			-0.0446939
			-0.0446939
			-0.0446939
			-0.0446939
			-0.0446939
			-0.0446939
			-0.0446939
			-0.0446939
			-0.0446939
			-0.0446939
			-0.0446939
			-0.0446939
			-0.0446939
			-0.0446939
			-0.0446939
			-0.0446938
			-0.0446938
			-0.0446938
			-0.0446938
			-0.0446938
			-0.0446938
			-0.0446938
			-0.0446938
			-0.0446938
			-0.0446938
			-0.0446938
			-0.0446938
			-0.0446938
			-0.0446938
			-0.0446938
			-0.0446937
			-0.0446937
			-0.0446937
			-0.0446937
			-0.0446937
			-0.0446937
			-0.0446937
			-0.0446937
			-0.0446937
			-0.0446936
			-0.0446936
			-0.0446936
			-0.0446936
			-0.0446936
			-0.0446936
			-0.0446936
			-0.0446936
			-0.0446935
			-0.0446935
			-0.0446935
			-0.0446935
			-0.0446935
			-0.0446934
			-0.0446934
			-0.0446934
			-0.0446934
			-0.0446934
			-0.0446933
			-0.0446933
			-0.0446933
			-0.0446933
			-0.0446933
			-0.0446932
			-0.0446932
			-0.0446932
			-0.0446931
			-0.0446931
			-0.0446931
			-0.044693
			-0.044693
			-0.044693
			-0.0446929
			-0.0446929
			-0.0446929
			-0.0446928
			-0.0446928
			-0.0446928
			-0.0446927
			-0.0446927
			-0.0446926
			-0.0446926
			-0.0446925
			-0.0446925
			-0.0446924
			-0.0446924
			-0.0446923
			-0.0446923
			-0.0446922
			-0.0446921
			-0.0446921
			-0.044692
			-0.0446919
			-0.0446919
			-0.0446918
			-0.0446917
			-0.0446916
			-0.0446916
			-0.0446915
			-0.0446914
			-0.0446913
			-0.0446912
			-0.0446911
			-0.044691
			-0.0446909
			-0.0446908
			-0.0446907
			-0.0446906
			-0.0446905
			-0.0446904
			-0.0446903
			-0.0446902
			-0.04469
			-0.0446899
			-0.0446898
			-0.0446896
			-0.0446895
			-0.0446893
			-0.0446892
			-0.044689
			-0.0446889
			-0.0446887
			-0.0446885
			-0.0446884
			-0.0446882
			-0.044688
			-0.0446878
			-0.0446876
			-0.0446874
			-0.0446872
			-0.044687
			-0.0446867
			-0.0446865
			-0.0446863
			-0.044686
			-0.0446858
			-0.0446855
			-0.0446852
			-0.0446849
			-0.0446847
			-0.0446844
			-0.0446841
			-0.0446838
			-0.0446834
			-0.0446831
			-0.0446828
			-0.0446824
			-0.044682
			-0.0446817
			-0.0446813
			-0.0446809
			-0.0446805
			-0.0446801
			-0.0446796
			-0.0446792
			-0.0446787
			-0.0446783
			-0.0446778
			-0.0446773
			-0.0446768
			-0.0446763
			-0.0446757
			-0.0446752
			-0.0446746
			-0.044674
			-0.0446734
			-0.0446728
			-0.0446721
			-0.0446715
			-0.0446708
			-0.0446701
			-0.0446694
			-0.0446686
			-0.0446679
			-0.0446671
			-0.0446663
			-0.0446654
			-0.0446646
			-0.0446637
			-0.0446628
			-0.0446619
			-0.0446609
			-0.04466
			-0.044659
			-0.0446579
			-0.0446569
			-0.0446558
			-0.0446547
			-0.0446535
			-0.0446523
			-0.0446511
			-0.0446499
			-0.0446486
			-0.0446472
			-0.0446459
			-0.0446445
			-0.0446431
			-0.0446416
			-0.0446401
			-0.0446385
			-0.044637
			-0.0446353
			-0.0446336
			-0.0446319
			-0.0446301
			-0.0446283
			-0.0446265
			-0.0446245
			-0.0446226
			-0.0446206
			-0.0446185
			-0.0446163
			-0.0446142
			-0.0446119
			-0.0446096
			-0.0446073
			-0.0446048
			-0.0446023
			-0.0445998
			-0.0445972
			-0.0445945
			-0.0445917
			-0.0445889
			-0.044586
			-0.044583
			-0.0445799
			-0.0445768
			-0.0445736
			-0.0445703
			-0.0445669
			-0.0445634
			-0.0445599
			-0.0445562
			-0.0445525
			-0.0445487
			-0.0445447
			-0.0445407
			-0.0445366
			-0.0445323
			-0.044528
			-0.0445235
			-0.0445189
			-0.0445143
			-0.0445095
			-0.0445045
			-0.0444995
			-0.0444943
			-0.0444891
			-0.0444836
			-0.0444781
			-0.0444724
			-0.0444665
			-0.0444606
			-0.0444544
			-0.0444482
			-0.0444417
			-0.0444352
			-0.0444284
			-0.0444215
			-0.0444145
			-0.0444072
			-0.0443998
			-0.0443922
			-0.0443844
			-0.0443765
			-0.0443683
			-0.04436
			-0.0443514
			-0.0443427
			-0.0443337
			-0.0443246
			-0.0443152
			-0.0443056
			-0.0442957
			-0.0442857
			-0.0442754
			-0.0442649
			-0.0442541
			-0.0442431
			-0.0442318
			-0.0442202
			-0.0442084
			-0.0441963
			-0.044184
			-0.0441713
			-0.0441584
			-0.0441452
			-0.0441316
			-0.0441178
			-0.0441036
			-0.0440892
			-0.0440744
			-0.0440592
			-0.0440438
			-0.044028
			-0.0440118
			-0.0439952
			-0.0439783
			-0.0439611
			-0.0439434
			-0.0439253
			-0.0439069
			-0.043888
			-0.0438688
			-0.0438491
			-0.0438289
			-0.0438084
			-0.0437873
			-0.0437659
			-0.0437439
			-0.0437215
			-0.0436986
			-0.0436752
			-0.0436513
			-0.0436269
			-0.043602
			-0.0435765
			-0.0435505
			-0.0435239
			-0.0434968
			-0.0434691
			-0.0434408
			-0.043412
			-0.0433825
			-0.0433524
			-0.0433216
			-0.0432903
			-0.0432582
			-0.0432255
			-0.0431922
			-0.0431581
			-0.0431233
			-0.0430879
			-0.0430517
			-0.0430147
			-0.042977
			-0.0429385
			-0.0428993
			-0.0428592
			-0.0428184
			-0.0427767
			-0.0427342
			-0.0426908
			-0.0426466
			-0.0426014
			-0.0425554
			-0.0425085
			-0.0424606
			-0.0424118
			-0.042362
			-0.0423112
			-0.0422594
			-0.0422067
			-0.0421528
			-0.042098
			-0.0420421
			-0.0419851
			-0.0419269
			-0.0418677
			-0.0418073
			-0.0417458
			-0.0416831
			-0.0416192
			-0.041554
			-0.0414877
			-0.0414201
			-0.0413512
			-0.0412809
			-0.0412094
			-0.0411366
			-0.0410623
			-0.0409867
			-0.0409097
			-0.0408312
			-0.0407513
			-0.04067
			-0.0405871
			-0.0405027
			-0.0404167
			-0.0403292
			-0.0402401
			-0.0401494
			-0.040057
			-0.039963
			-0.0398672
			-0.0397698
			-0.0396706
			-0.0395696
			-0.0394668
			-0.0393622
			-0.0392557
			-0.0391474
			-0.0390371
			-0.0389249
			-0.0388107
			-0.0386946
			-0.0385764
			-0.0384561
			-0.0383338
			-0.0382094
			-0.0380828
			-0.037954
			-0.037823
			-0.0376898
			-0.0375543
			-0.0374165
			-0.0372764
			-0.0371339
			-0.036989
			-0.0368417
			-0.0366919
			-0.0365396
			-0.0363847
			-0.0362273
			-0.0360673
			-0.0359047
			-0.0357393
			-0.0355713
			-0.0354005
			-0.0352269
			-0.0350504
			-0.0348712
			-0.034689
			-0.0345039
			-0.0343158
			-0.0341247
			-0.0339305
			-0.0337333
			-0.0335329
			-0.0333293
			-0.0331226
			-0.0329125
			-0.0326992
			-0.0324826
			-0.0322626
			-0.0320391
			-0.0318122
			-0.0315818
			-0.0313478
			-0.0311103
			-0.0308691
			-0.0306243
			-0.0303757
			-0.0301233
			-0.0298672
			-0.0296072
			-0.0293433
			-0.0290754
			-0.0288035
			-0.0285277
			-0.0282477
			-0.0279636
			-0.0276753
			-0.0273828
			-0.027086
			-0.0267849
			-0.0264794
			-0.0261695
			-0.0258551
			-0.0255362
			-0.0252128
			-0.0248847
			-0.024552
			-0.0242145
			-0.0238723
			-0.0235252
			-0.0231733
			-0.0228165
			-0.0224547
			-0.0220879
			-0.021716
			-0.0213389
			-0.0209567
			-0.0205693
			-0.0201766
			-0.0197785
			-0.019375
			-0.0189661
			-0.0185517
			-0.0181318
			-0.0177062
			-0.017275
			-0.016838
			-0.0163953
			-0.0159468
			-0.0154924
			-0.015032
			-0.0145657
			-0.0140933
			-0.0136148
			-0.0131302
			-0.0126393
			-0.0121422
			-0.0116388
			-0.0111289
			-0.0106127
			-0.0100899
			-0.00956063
			-0.00902472
			-0.00848216
			-0.00793287
			-0.00737681
			-0.00681392
			-0.00624414
			-0.00566743
			-0.0050837
			-0.00449292
			-0.00389503
			-0.00328996
			-0.00267766
			-0.00205808
			-0.00143116
			-0.000796843
			-0.000155068
			0.000494218
			0.00115107
			0.00181555
			0.0024877
			0.00316759
			0.00385529
			0.00455082
			0.00525426
			0.00596566
			0.00668508
			0.00741257
			0.00814819
			0.00889199
			0.00964403
			0.0104044
			0.011173
			0.0119501
			0.0127357
			0.0135297
			0.0143323
			0.0151436
			0.0159635
			0.0167921
			0.0176295
			0.0184758
			0.0193309
			0.0201949
			0.021068
			0.02195
			0.0228412
			0.0237415
			0.024651
			0.0255697
			0.0264977
			0.0274351
			0.0283818
			0.029338
			0.0303037
			0.0312789
			0.0322637
			0.0332581
			0.0342621
			0.0352759
			0.0362995
			0.0373328
			0.038376
			0.0394291
			0.0404922
			0.0415652
			0.0426482
			0.0437413
			0.0448445
			0.0459579
			0.0470814
			0.0482152
			0.0493591
			0.0505135
			0.0516781
			0.0528531
			0.0540386
			0.0552345
			0.0564408
			0.0576577
			0.0588851
			0.0601231
			0.0613717
			0.062631
			0.0639009
			0.0651815
			0.0664729
			0.067775
			0.0690879
			0.0704116
			0.0717462
			0.0730916
			0.0744478
			0.075815
			0.0771932
			0.0785823
			0.0799823
			0.0813934
			0.0828154
			0.0842485
			0.0856926
			0.0871478
			0.0886141
			0.0900914
			0.0915799
			0.0930794
			0.0945901
			0.096112
			0.097645
			0.0991891
			0.100744
			0.102311
			0.103888
			0.105477
			0.107077
			0.108688
			0.110311
			0.111944
			0.113589
			0.115245
			0.116912
			0.11859
			0.12028
			0.12198
			0.123692
			0.125415
			0.127149
			0.128894
			0.13065
			0.132418
			0.134196
			0.135986
			0.137786
			0.139598
			0.14142
			0.143254
			0.145099
			0.146954
			0.148821
			0.150698
			0.152586
			0.154485
			0.156395
			0.158316
			0.160248
			0.16219
			0.164143
			0.166106
			0.168081
			0.170065
			0.172061
			0.174067
			0.176083
			0.17811
			0.180147
			0.182195
			0.184253
			0.186321
			0.188399
			0.190488
			0.192586
			0.194695
			0.196814
			0.198942
			0.201081
			0.203229
			0.205388
			0.207555
			0.209733
			0.21192
			0.214117
			0.216324
			0.218539
			0.220764
			0.222999
			0.225242
			0.227495
			0.229757
			0.232028
			0.234308
			0.236597
			0.238894
			0.2412
			0.243515
			0.245839
			0.248171
			0.250511
			0.25286
			0.255217
			0.257583
			0.259956
			0.262337
			0.264726
			0.267124
			0.269528
			0.271941
			0.274361
			0.276789
			0.279224
			0.281666
			0.284115
			0.286572
			0.289035
			0.291506
			0.293983
			0.296467
			0.298958
			0.301455
			0.303959
			0.306469
			0.308985
			0.311507
			0.314036
			0.31657
			0.31911
			0.321656
			0.324207
			0.326764
			0.329326
			0.331894
			0.334466
			0.337044
			0.339627
			0.342214
			0.344806
			0.347403
			0.350004
			0.35261
			0.35522
			0.357834
			0.360452
			0.363074
			0.365699
			0.368329
			0.370962
			0.373598
			0.376238
			0.378881
			0.381527
			0.384176
			0.386828
			0.389482
			0.392139
			0.394799
			0.397461
			0.400125
			0.402791
			0.405459
			0.40813
			0.410802
			0.413475
			0.41615
			0.418826
			0.421504
			0.424183
			0.426862
			0.429543
			0.432224
			0.434906
			0.437589
			0.440272
			0.442955
			0.445638
			0.448321
			0.451004
			0.453687
			0.456369
			0.459051
			0.461733
			0.464413
			0.467093
			0.469772
			0.472449
			0.475126
			0.477801
			0.480474
			0.483146
			0.485816
			0.488484
			0.491151
			0.493815
			0.496477
			0.499136
			0.501794
			0.504448
			0.5071
			0.509749
			0.512395
			0.515038
			0.517678
			0.520314
			0.522947
			0.525577
			0.528203
			0.530825
			0.533443
			0.536057
			0.538668
			0.541273
			0.543875
			0.546472
			0.549065
			0.551652
			0.554235
			0.556814
			0.559387
			0.561955
			0.564518
			0.567075
			0.569627
			0.572174
			0.574714
			0.577249
			0.579779
			0.582302
			0.584819
			0.58733
			0.589835
			0.592333
			0.594825
			0.597311
			0.599789
			0.602261
			0.604726
			0.607185
			0.609636
			0.61208
			0.614517
			0.616946
			0.619368
			0.621783
			0.62419
			0.626589
			0.628981
			0.631365
			0.633741
			0.636109
			0.638468
			0.64082
			0.643163
			0.645499
			0.647825
			0.650144
			0.652453
			0.654755
			0.657047
			0.659331
			0.661605
			0.663871
			0.666128
			0.668376
			0.670615
			0.672845
			0.675065
			0.677276
			0.679478
			0.681671
			0.683854
			0.686027
			0.688191
			0.690345
			0.692489
			0.694624
			0.696749
			0.698864
			0.700969
			0.703064
			0.705149
			0.707224
			0.709289
			0.711344
			0.713388
			0.715423
			0.717447
			0.719461
			0.721464
			0.723457
			0.72544
			0.727412
			0.729373
			0.731324
			0.733265
			0.735195
			0.737114
			0.739023
			0.740921
			0.742808
			0.744684
			0.74655
			0.748405
			0.750249
			0.752082
			0.753905
			0.755716
			0.757517
			0.759307
			0.761085
			0.762853
			0.76461
			0.766356
			0.768091
			0.769815
			0.771528
			0.77323
			0.774921
			0.776601
			0.77827
			0.779928
			0.781575
			0.783211
			0.784836
			0.78645
			0.788052
			0.789644
			0.791225
			0.792795
			0.794353
			0.795901
			0.797437
			0.798963
			0.800478
			0.801981
			0.803474
			0.804955
			0.806426
			0.807886
			0.809335
			0.810772
			0.812199
			0.813615
			0.815021
			0.816415
			0.817798
			0.819171
			0.820533
			0.821884
			0.823224
			0.824554
			0.825873
			0.827181
			0.828478
			0.829765
			0.831041
			0.832307
			0.833562
			0.834806
			0.83604
			0.837264
			0.838477
			0.83968
			0.840872
			0.842054
			0.843225
			0.844386
			0.845537
			0.846678
			0.847808
			0.848929
			0.850039
			0.851139
			0.852229
			0.853309
			0.854379
			0.855439
			0.856489
			0.85753
			0.85856
			0.859581
			0.860591
			0.861593
			0.862584
			0.863566
			0.864538
			0.865501
			0.866454
			0.867398
			0.868332
			0.869257
			0.870173
			0.871079
			0.871976
			0.872864
			0.873743
			0.874612
			0.875473
			0.876324
			0.877167
			0.878
			0.878825
			0.879641
			0.880448
			0.881246
			0.882035
			0.882816
			0.883589
			0.884352
			0.885108
			0.885854
			0.886593
			0.887323
			0.888044
			0.888758
			0.889463
			0.89016
			0.890849
			0.89153
			0.892203
			0.892867
			0.893524
			0.894173
			0.894814
			0.895448
			0.896073
			0.896691
			0.897302
			0.897905
			0.8985
			0.899088
			0.899668
			0.900241
			0.900806
			0.901365
			0.901916
			0.90246
			0.902996
			0.903526
			0.904049
			0.904564
			0.905073
			0.905575
			0.90607
			0.906558
			0.907039
			0.907514
			0.907982
			0.908443
			0.908898
			0.909346
			0.909788
			0.910224
			0.910653
			0.911076
			0.911492
			0.911903
			0.912307
			0.912705
			0.913097
			0.913483
			0.913862
			0.914236
			0.914604
			0.914967
			0.915323
			0.915674
			0.916019
			0.916358
			0.916692
			0.91702
			0.917342
			0.917659
			0.917971
			0.918277
			0.918578
			0.918873
			0.919163
			0.919448
			0.919728
			0.920003
			0.920272
			0.920537
			0.920796
			0.921051
			0.9213
			0.921545
			0.921785
			0.92202
			0.92225
			0.922475
			0.922696
			0.922912
			0.923124
			0.923331
			0.923533
			0.923731
			0.923925
			0.924114
			0.924298
			0.924478
			0.924654
			0.924826
			0.924994
			0.925157
			0.925316
			0.925471
			0.925622
			0.925769
			0.925911
			0.92605
			0.926185
			0.926316
			0.926443
			0.926566
			0.926685
			0.926801
			0.926913
			0.927021
			0.927125
			0.927226
			0.927323
			0.927417
			0.927507
			0.927593
			0.927676
			0.927756
			0.927832
			0.927904
			0.927974
			0.928039
			0.928102
			0.928161
			0.928217
			0.92827
			0.92832
			0.928366
			0.928409
			0.92845
			0.928487
			0.928521
			0.928552
			0.92858
			0.928604
			0.928626
			0.928645
			0.928662
			0.928675
			0.928685
			0.928693
			0.928697
			0.928699
			0.928698
			0.928695
			0.928689
			0.928679
			0.928668
			0.928653
			0.928637
			0.928617
			0.928595
			0.92857
			0.928543
			0.928513
			0.928481
			0.928446
			0.928409
			0.928369
			0.928327
			0.928283
			0.928236
			0.928187
			0.928135
			0.928081
			0.928025
			0.927967
			0.927906
			0.927843
			0.927778
			0.927711
			0.927641
			0.927569
			0.927495
			0.927419
			0.927341
			0.927261
			0.927179
			0.927094
			0.927008
			0.926919
			0.926829
			0.926736
			0.926642
			0.926545
			0.926447
			0.926347
			0.926244
			0.92614
			0.926034
			0.925926
			0.925816
			0.925704
			0.925591
			0.925475
			0.925358
			0.925239
			0.925118
			0.924996
			0.924871
			0.924745
			0.924617
			0.924488
			0.924356
			0.924223
			0.924089
			0.923952
			0.923814
			0.923674
			0.923533
			0.92339
			0.923246
			0.923099
			0.922952
			0.922802
			0.922651
			0.922499
			0.922345
			0.922189
			0.922032
			0.921873
			0.921713
			0.921551
			0.921388
			0.921223
			0.921057
			0.92089
			0.920721
			0.92055
			0.920378
			0.920205
			0.92003
			0.919854
			0.919676
			0.919497
			0.919317
			0.919135
			0.918952
			0.918768
			0.918582
			0.918395
			0.918206
			0.918016
			0.917825
			0.917633
			0.917439
			0.917244
			0.917048
			0.91685
			0.916651
			0.916451
			0.916249
			0.916047
			0.915843
			0.915638
			0.915431
			0.915224
			0.915015
			0.914805
			0.914594
			0.914381
			0.914168
			0.913953
			0.913737
			0.91352
			0.913302
			0.913082
			0.912862
			0.91264
			0.912417
			0.912193
			0.911968
			0.911742
			0.911514
			0.911286
			0.911056
			0.910826
			0.910594
			0.910361
			0.910127
			0.909892
			0.909656
			0.909419
			0.909181
			0.908942
			0.908701
			0.90846
			0.908218
			0.907974
			0.90773
			0.907484
			0.907238
			0.90699
			0.906742
			0.906492
			0.906242
			0.90599
			0.905738
			0.905484
			0.90523
			0.904974
			0.904718
			0.904461
			0.904202
			0.903943
			0.903683
			0.903422
			0.90316
			0.902897
			0.902633
			0.902368
			0.902102
			0.901835
			0.901567
			0.901299
			0.901029
			0.900759
			0.900487
			0.900215
			0.899942
			0.899668
			0.899393
			0.899117
			0.898841
			0.898563
			0.898285
			0.898006
			0.897725
			0.897444
			0.897163
			0.89688
			0.896596
			0.896312
			0.896027
			0.895741
			0.895454
			0.895166
			0.894877
			0.894588
			0.894298
			0.894007
			0.893715
			0.893422
			0.893129
			0.892835
			0.89254
			0.892244
			0.891947
			0.89165
			0.891352
			0.891053
			0.890753
			0.890452
			0.890151
			0.889849
			0.889546
			0.889243
			0.888938
			0.888633
			0.888327
			0.888021
			0.887713
			0.887405
			0.887096
			0.886787
			0.886476
			0.886165
			0.885854
			0.885541
			0.885228
			0.884914
			0.884599
			0.884284
			0.883968
			0.883651
			0.883334
			0.883015
			0.882697
			0.882377
			0.882057
			0.881736
			0.881414
			0.881092
			0.880769
			0.880445
			0.880121
			0.879796
			0.87947
			0.879144
			0.878817
			0.878489
			0.878161
			0.877832
			0.877502
			0.877172
			0.876841
			0.876509
			0.876177
			0.875844
			0.87551
			0.875176
			0.874841
			0.874506
			0.87417
			0.873833
			0.873496
			0.873158
			0.87282
			0.872481
			0.872141
			0.8718
			0.871459
			0.871118
			0.870776
			0.870433
			0.87009
			0.869746
			0.869401
			0.869056
			0.86871
			0.868364
			0.868017
			0.86767
			0.867322
			0.866973
			0.866624
			0.866274
			0.865924
			0.865573
			0.865222
			0.86487
			0.864517
			0.864164
			0.863811
			0.863456
			0.863102
			0.862746
			0.862391
			0.862034
			0.861677
			0.86132
			0.860962
			0.860604
			0.860245
			0.859885
			0.859525
			0.859164
			0.858803
			0.858442
			0.85808
			0.857717
			0.857354
			0.85699
			0.856626
			0.856261
			0.855896
			0.855531
			0.855164
			0.854798
			0.854431
			0.854063
			0.853695
			0.853326
			0.852957
			0.852588
			0.852218
			0.851847
			0.851476
			0.851105
			0.850733
			0.85036
			0.849988
			0.849614
			0.84924
			0.848866
			0.848492
			0.848116
			0.847741
			0.847365
			0.846988
			0.846611
			0.846234
			0.845856
			0.845478
			0.845099
			0.84472
			0.84434
			0.84396
			0.84358
			0.843199
			0.842818
			0.842436
			0.842054
			0.841671
			0.841288
			0.840905
			0.840521
			0.840137
			0.839752
			0.839367
			0.838982
			0.838596
			0.83821
			0.837823
			0.837436
			0.837049
			0.836661
			0.836273
			0.835884
			0.835495
			0.835105
			0.834716
			0.834326
			0.833935
			0.833544
			0.833153
			0.832761
			0.832369
			0.831977
			0.831584
			0.831191
			0.830797
			0.830403
			0.830009
			0.829614
			0.829219
			0.828824
			0.828428
			0.828032
			0.827636
			0.827239
			0.826842
			0.826445
			0.826047
			0.825649
			0.82525
			0.824852
			0.824453
			0.824053
			0.823653
			0.823253
			0.822853
			0.822452
			0.822051
			0.821649
			0.821248
			0.820846
			0.820443
			0.82004
			0.819637
			0.819234
			0.81883
			0.818426
			0.818022
			0.817618
			0.817213
			0.816807
			0.816402
			0.815996
			0.81559
			0.815184
			0.814777
			0.81437
			0.813963
			0.813555
			0.813147
			0.812739
			0.812331
			0.811922
			0.811513
			0.811104
			0.810694
			0.810284
			0.809874
			0.809464
			0.809053
			0.808642
			0.808231
			0.807819
			0.807408
			0.806996
			0.806583
			0.806171
			0.805758
			0.805345
			0.804932
			0.804518
			0.804104
			0.80369
			0.803276
			0.802861
			0.802446
			0.802031
			0.801616
			0.8012
			0.800785
			0.800369
			0.799952
			0.799536
			0.799119
			0.798702
			0.798285
			0.797867
			0.79745
			0.797032
			0.796614
			0.796195
			0.795777
			0.795358
			0.794939
			0.79452
			0.7941
			0.79368
			0.79326
			0.79284
			0.79242
			0.791999
			0.791579
			0.791158
			0.790737
			0.790315
			0.789894
			0.789472
			0.78905
			0.788628
			0.788205
			0.787783
			0.78736
			0.786937
			0.786514
			0.78609
			0.785667
			0.785243
			0.784819
			0.784395
			0.783971
			0.783546
			0.783121
			0.782697
			0.782272
			0.781846
			0.781421
			0.780995
			0.78057
			0.780144
			0.779718
			0.779291
			0.778865
			0.778438
			0.778012
			0.777585
			0.777157
			0.77673
			0.776303
			0.775875
			0.775447
			0.77502
			0.774592
			0.774163
			0.773735
			0.773306
			0.772878
			0.772449
			0.77202
			0.771591
			0.771162
			0.770732
			0.770303
			0.769873
			0.769443
			0.769013
			0.768583
			0.768153
			0.767722
			0.767292
			0.766861
			0.76643
			0.765999
			0.765568
			0.765137
			0.764706
			0.764274
			0.763843
			0.763411
			0.762979
			0.762547
			0.762115
			0.761683
			0.761251
			0.760818
			0.760386
			0.759953
			0.75952
			0.759087
			0.758654
			0.758221
			0.757788
			0.757355
			0.756921
			0.756488
			0.756054
			0.75562
			0.755186
			0.754752
			0.754318
			0.753884
			0.75345
			0.753016
			0.752581
			0.752147
			0.751712
			0.751277
			0.750842
			0.750407
			0.749972
			0.749537
			0.749102
			0.748667
			0.748231
			0.747796
			0.74736
			0.746925
			0.746489
			0.746053
			0.745617
			0.745181
			0.744745
			0.744309
			0.743873
			0.743437
			0.743
			0.742564
			0.742128
			0.741691
			0.741254
			0.740818
			0.740381
			0.739944
			0.739507
			0.73907
			0.738633
			0.738196
			0.737759
			0.737322
			0.736885
			0.736447
			0.73601
			0.735572
			0.735135
			0.734697
			0.73426
			0.733822
			0.733384
			0.732947
			0.732509
			0.732071
			0.731633
			0.731195
			0.730757
			0.730319
			0.729881
			0.729443
			0.729005
			0.728566
			0.728128
			0.72769
			0.727252
			0.726813
			0.726375
			0.725936
			0.725498
			0.725059
			0.724621
			0.724182
			0.723743
			0.723305
			0.722866
			0.722427
			0.721989
			0.72155
			0.721111
			0.720672
			0.720233
			0.719795
			0.719356
			0.718917
			0.718478
			0.718039
			0.7176
			0.717161
			0.716722
			0.716283
			0.715844
			0.715405
			0.714966
			0.714526
			0.714087
			0.713648
			0.713209
			0.71277
			0.712331
			0.711892
			0.711452
			0.711013
			0.710574
			0.710135
			0.709696
			0.709256
			0.708817
			0.708378
			0.707939
			0.7075
			0.70706
			0.706621
			0.706182
			0.705743
			0.705304
			0.704864
			0.704425
			0.703986
			0.703547
			0.703108
			0.702668
			0.702229
			0.70179
			0.701351
			0.700912
			0.700473
			0.700034
			0.699595
			0.699155
			0.698716
			0.698277
			0.697838
			0.697399
			0.69696
			0.696521
			0.696082
			0.695643
			0.695204
			0.694766
			0.694327
			0.693888
			0.693449
			0.69301
			0.692571
			0.692133
			0.691694
			0.691255
			0.690816
			0.690378
			0.689939
			0.689501
			0.689062
			0.688623
			0.688185
			0.687746
			0.687308
			0.68687
			0.686431
			0.685993
			0.685555
			0.685116
			0.684678
			0.68424
			0.683802
			0.683364
			0.682926
			0.682488
			0.68205
			0.681612
			0.681174
			0.680736
			0.680298
			0.67986
			0.679422
			0.678985
			0.678547
			0.67811
			0.677672
			0.677234
			0.676797
			0.67636
			0.675922
			0.675485
			0.675048
			0.674611
			0.674173
			0.673736
			0.673299
			0.672862
			0.672425
			0.671988
			0.671552
			0.671115
			0.670678
			0.670242
			0.669805
			0.669368
			0.668932
			0.668496
			0.668059
			0.667623
			0.667187
			0.666751
			0.666315
			0.665878
			0.665443
			0.665007
			0.664571
			0.664135
			0.663699
			0.663264
			0.662828
			0.662393
			0.661957
			0.661522
			0.661087
[truncated: 2,001 more rows]

## Sheet: Figure_4b
X-axis_pp_delay_#1	Y-axis_int_Dimc(2)	Y-axis_int_Dimc(2)_studev	Y-axis_fitting_curve	X-axis_pp_delay_#2	Y-axis_Xcorr
-3	-0.199723	0.0688381	-0.197754	0.3	4.64752
0	-0.072233	0.120222	-0.197754	0.275	7.88005
0.1	0.234127	0.150042	-0.197754	0.25	11.5935
0.2	0.326054	0.118736	-0.197754	0.225	18.2575
0.3	0.627144	0.115906	-0.197754	0.2	27.6603
0.4	1	0.140666	-0.197754	0.175	39.6934
0.5	0.890995	0.172235	-0.197754	0.15	55.279
0.6	0.993117	0.0659358	-0.197754	0.125	73.8017
0.7	1.00259	0.119327	-0.197754	0.1	88.0033
0.8	0.923113	0.141254	-0.197754	0.075	117.518
0.9	0.696718	0.179155	-0.197754	0.05	131.306
1	0.808564	0.161929	-0.197754	0.025	139.724
1.1	0.602212	0.156825	-0.197754	0	161.62
1.2	0.606337	0.124965	-0.197754	-0.025	164.439
1.3	0.69343	0.0880347	-0.197754	-0.05	142.447
1.4	0.513034	0.137653	-0.197754	-0.075	117.335
1.5	0.408948	0.164911	-0.197754	-0.1	83.8397
1.6	0.307862	0.171246	-0.197754	-0.125	50.1748
1.7	0.350045	0.137344	-0.197754	-0.15	25.5856
1.8	0.278407	0.163829	-0.197754	-0.175	12.079
1.9	0.302904	0.149579	-0.197754	-0.2	5.10419
2	0.187231	0.16349	-0.197754	-0.225	2.44724
			-0.197754	-0.25	1.65762
			-0.197754	-0.275	1.37827
			-0.197754	-0.3	1.24358
			-0.197754
			-0.197754
			-0.197754
			-0.197754
			-0.197754
			-0.197754
			-0.197754
			-0.197754
			-0.197754
			-0.197754
			-0.197754
			-0.197754
			-0.197754
			-0.197754
			-0.197754
			-0.197754
			-0.197754
			-0.197754
			-0.197754
			-0.197754
			-0.197754
			-0.197754
			-0.197754
			-0.197754
			-0.197754
			-0.197754
			-0.197754
			-0.197754
			-0.197754
			-0.197754
			-0.197754
			-0.197754
			-0.197754
			-0.197754
			-0.197754
			-0.197754
			-0.197754
			-0.197754
			-0.197754
			-0.197754
			-0.197754
			-0.197754
			-0.197754
			-0.197754
			-0.197754
			-0.197754
			-0.197754
			-0.197754
			-0.197754
			-0.197754
			-0.197754
			-0.197754
			-0.197754
			-0.197754
			-0.197754
			-0.197754
			-0.197754
			-0.197754
			-0.197754
			-0.197754
			-0.197754
			-0.197754
			-0.197754
			-0.197754
			-0.197754
			-0.197754
			-0.197754
			-0.197754
			-0.197754
			-0.197754
			-0.197754
			-0.197754
			-0.197754
			-0.197754
			-0.197754
			-0.197754
			-0.197754
			-0.197754
			-0.197754
			-0.197754
			-0.197754
			-0.197754
			-0.197754
			-0.197754
			-0.197754
			-0.197754
			-0.197754
			-0.197754
			-0.197754
			-0.197754
			-0.197754
			-0.197754
			-0.197754
			-0.197754
			-0.197754
			-0.197754
			-0.197754
			-0.197754
			-0.197754
			-0.197754
			-0.197754
			-0.197754
			-0.197754
			-0.197754
			-0.197754
			-0.197754
			-0.197754
			-0.197754
			-0.197754
			-0.197754
			-0.197754
			-0.197754
			-0.197754
			-0.197754
			-0.197754
			-0.197754
			-0.197754
			-0.197754
			-0.197754
			-0.197754
			-0.197754
			-0.197754
			-0.197754
			-0.197754
			-0.197754
			-0.197754
			-0.197754
			-0.197754
			-0.197754
			-0.197754
			-0.197754
			-0.197754
			-0.197754
			-0.197754
			-0.197754
			-0.197754
			-0.197754
			-0.197754
			-0.197754
			-0.197754
			-0.197754
			-0.197754
			-0.197754
			-0.197754
			-0.197754
			-0.197754
			-0.197754
			-0.197754
			-0.197754
			-0.197754
			-0.197754
			-0.197754
			-0.197754
			-0.197754
			-0.197754
			-0.197754
			-0.197754
			-0.197754
			-0.197754
			-0.197754
			-0.197754
			-0.197754
			-0.197754
			-0.197754
			-0.197754
			-0.197754
			-0.197754
			-0.197754
			-0.197754
			-0.197754
			-0.197754
			-0.197754
			-0.197754
			-0.197754
			-0.197754
			-0.197754
			-0.197754
			-0.197754
			-0.197754
			-0.197754
			-0.197754
			-0.197754
			-0.197754
			-0.197754
			-0.197754
			-0.197754
			-0.197754
			-0.197754
			-0.197754
			-0.197754
			-0.197754
			-0.197754
			-0.197754
			-0.197754
			-0.197754
			-0.197754
			-0.197754
			-0.197754
			-0.197754
			-0.197754
			-0.197754
			-0.197754
			-0.197754
			-0.197754
			-0.197754
			-0.197754
			-0.197754
			-0.197754
			-0.197754
			-0.197754
			-0.197754
			-0.197754
			-0.197754
			-0.197754
			-0.197754
			-0.197754
			-0.197754
			-0.197754
			-0.197754
			-0.197754
			-0.197754
			-0.197754
			-0.197754
			-0.197754
			-0.197754
			-0.197754
			-0.197754
			-0.197754
			-0.197754
			-0.197754
			-0.197754
			-0.197754
			-0.197754
			-0.197754
			-0.197754
			-0.197754
			-0.197754
			-0.197754
			-0.197754
			-0.197754
			-0.197754
			-0.197754
			-0.197754
			-0.197754
			-0.197754
			-0.197754
			-0.197754
			-0.197754
			-0.197754
			-0.197754
			-0.197754
			-0.197754
			-0.197754
			-0.197754
			-0.197754
			-0.197754
			-0.197754
			-0.197754
			-0.197754
			-0.197754
			-0.197754
			-0.197754
			-0.197754
			-0.197754
			-0.197754
			-0.197754
			-0.197754
			-0.197754
			-0.197754
			-0.197754
			-0.197754
			-0.197754
			-0.197754
			-0.197754
			-0.197754
			-0.197754
			-0.197754
			-0.197754
			-0.197754
			-0.197754
			-0.197754
			-0.197754
			-0.197754
			-0.197754
			-0.197754
			-0.197754
			-0.197754
			-0.197754
			-0.197754
			-0.197754
			-0.197754
			-0.197754
			-0.197754
			-0.197754
			-0.197754
			-0.197754
			-0.197754
			-0.197754
			-0.197754
			-0.197754
			-0.197754
			-0.197754
			-0.197754
			-0.197754
			-0.197754
			-0.197754
			-0.197754
			-0.197754
			-0.197754
			-0.197754
			-0.197754
			-0.197754
			-0.197754
			-0.197754
			-0.197754
			-0.197754
			-0.197754
			-0.197754
			-0.197754
			-0.197754
			-0.197754
			-0.197754
			-0.197754
			-0.197754
			-0.197754
			-0.197754
			-0.197754
			-0.197754
			-0.197754
			-0.197754
			-0.197754
			-0.197754
			-0.197754
			-0.197754
			-0.197754
			-0.197754
			-0.197754
			-0.197754
			-0.197754
			-0.197754
			-0.197754
			-0.197754
			-0.197754
			-0.197754
			-0.197754
			-0.197754
			-0.197754
			-0.197754
			-0.197754
			-0.197754
			-0.197754
			-0.197754
			-0.197754
			-0.197754
			-0.197754
			-0.197754
			-0.197754
			-0.197754
			-0.197754
			-0.197754
			-0.197754
			-0.197754
			-0.197754
			-0.197754
			-0.197754
			-0.197754
			-0.197754
			-0.197754
			-0.197754
			-0.197754
			-0.197754
			-0.197754
			-0.197754
			-0.197754
			-0.197754
			-0.197754
			-0.197754
			-0.197754
			-0.197754
			-0.197754
			-0.197754
			-0.197754
			-0.197754
			-0.197754
			-0.197754
			-0.197754
			-0.197754
			-0.197754
			-0.197754
			-0.197754
			-0.197754
			-0.197754
			-0.197754
			-0.197754
			-0.197754
			-0.197754
			-0.197754
			-0.197754
			-0.197754
			-0.197754
			-0.197754
			-0.197754
			-0.197754
			-0.197754
			-0.197754
			-0.197754
			-0.197754
			-0.197754
			-0.197754
			-0.197754
			-0.197754
			-0.197754
			-0.197754
			-0.197754
			-0.197754
			-0.197754
			-0.197754
			-0.197754
			-0.197754
			-0.197754
			-0.197754
			-0.197754
			-0.197754
			-0.197754
			-0.197754
			-0.197754
			-0.197754
			-0.197754
			-0.197754
			-0.197754
			-0.197754
			-0.197754
			-0.197754
			-0.197754
			-0.197754
			-0.197754
			-0.197754
			-0.197754
			-0.197754
			-0.197754
			-0.197754
			-0.197754
			-0.197754
			-0.197754
			-0.197754
			-0.197754
			-0.197754
			-0.197754
			-0.197754
			-0.197754
			-0.197754
			-0.197754
			-0.197754
			-0.197754
			-0.197754
			-0.197754
			-0.197754
			-0.197754
			-0.197754
			-0.197754
			-0.197754
			-0.197754
			-0.197754
			-0.197754
			-0.197754
			-0.197754
			-0.197754
			-0.197754
			-0.197754
			-0.197754
			-0.197754
			-0.197754
			-0.197754
			-0.197754
			-0.197754
			-0.197754
			-0.197754
			-0.197754
			-0.197754
			-0.197754
			-0.197754
			-0.197754
			-0.197754
			-0.197754
			-0.197754
			-0.197754
			-0.197754
			-0.197754
			-0.197754
			-0.197754
			-0.197754
			-0.197754
			-0.197754
			-0.197754
			-0.197754
			-0.197754
			-0.197754
			-0.197754
			-0.197754
			-0.197754
			-0.197754
			-0.197754
			-0.197754
			-0.197754
			-0.197754
			-0.197754
			-0.197754
			-0.197754
			-0.197754
			-0.197754
			-0.197754
			-0.197754
			-0.197754
			-0.197754
			-0.197754
			-0.197754
			-0.197754
			-0.197754
			-0.197754
			-0.197754
			-0.197754
			-0.197754
			-0.197754
			-0.197754
			-0.197754
			-0.197754
			-0.197754
			-0.197754
			-0.197754
			-0.197754
			-0.197754
			-0.197754
			-0.197754
			-0.197754
			-0.197754
			-0.197754
			-0.197754
			-0.197754
			-0.197754
			-0.197754
			-0.197754
			-0.197754
			-0.197754
			-0.197754
			-0.197754
			-0.197754
			-0.197754
			-0.197754
			-0.197754
			-0.197754
			-0.197754
			-0.197754
			-0.197754
			-0.197754
			-0.197754
			-0.197754
			-0.197754
			-0.197754
			-0.197754
			-0.197754
			-0.197754
			-0.197754
			-0.197754
			-0.197754
			-0.197754
			-0.197754
			-0.197754
			-0.197754
			-0.197754
			-0.197754
			-0.197754
			-0.197754
			-0.197754
			-0.197754
			-0.197754
			-0.197754
			-0.197754
			-0.197754
			-0.197754
			-0.197754
			-0.197754
			-0.197754
			-0.197754
			-0.197754
			-0.197754
			-0.197754
			-0.197754
			-0.197754
			-0.197754
			-0.197754
			-0.197754
			-0.197754
			-0.197754
			-0.197754
			-0.197754
			-0.197754
			-0.197754
			-0.197754
			-0.197754
			-0.197754
			-0.197754
			-0.197754
			-0.197754
			-0.197754
			-0.197754
			-0.197754
			-0.197754
			-0.197754
			-0.197754
			-0.197754
			-0.197754
			-0.197754
			-0.197754
			-0.197754
			-0.197754
			-0.197754
			-0.197754
			-0.197754
			-0.197754
			-0.197754
			-0.197754
			-0.197754
			-0.197754
			-0.197754
			-0.197754
			-0.197754
			-0.197754
			-0.197754
			-0.197754
			-0.197754
			-0.197754
			-0.197754
			-0.197754
			-0.197754
			-0.197754
			-0.197754
			-0.197754
			-0.197754
			-0.197754
			-0.197754
			-0.197754
			-0.197754
			-0.197754
			-0.197754
			-0.197754
			-0.197754
			-0.197754
			-0.197754
			-0.197754
			-0.197754
			-0.197754
			-0.197754
			-0.197754
			-0.197754
			-0.197754
			-0.197754
			-0.197754
			-0.197754
			-0.197754
			-0.197754
			-0.197754
			-0.197754
			-0.197754
			-0.197754
			-0.197754
			-0.197754
			-0.197754
			-0.197754
			-0.197754
			-0.197754
			-0.197754
			-0.197754
			-0.197754
			-0.197754
			-0.197754
			-0.197754
			-0.197754
			-0.197754
			-0.197754
			-0.197754
			-0.197754
			-0.197754
			-0.197754
			-0.197754
			-0.197754
			-0.197754
			-0.197754
			-0.197754
			-0.197754
			-0.197754
			-0.197754
			-0.197754
			-0.197754
			-0.197754
			-0.197754
			-0.197754
			-0.197754
			-0.197754
			-0.197754
			-0.197754
			-0.197754
			-0.197754
			-0.197754
			-0.197754
			-0.197754
			-0.197754
			-0.197754
			-0.197754
			-0.197754
			-0.197754
			-0.197754
			-0.197754
			-0.197754
			-0.197754
			-0.197754
			-0.197754
			-0.197754
			-0.197754
			-0.197754
			-0.197754
			-0.197754
			-0.197754
			-0.197754
			-0.197754
			-0.197754
			-0.197754
			-0.197754
			-0.197754
			-0.197754
			-0.197754
			-0.197754
			-0.197754
			-0.197754
			-0.197754
			-0.197754
			-0.197754
			-0.197754
			-0.197754
			-0.197754
			-0.197754
			-0.197754
			-0.197754
			-0.197754
			-0.197754
			-0.197754
			-0.197754
			-0.197754
			-0.197754
			-0.197754
			-0.197754
			-0.197754
			-0.197754
			-0.197754
			-0.197754
			-0.197754
			-0.197754
			-0.197754
			-0.197754
			-0.197754
			-0.197754
			-0.197754
			-0.197754
			-0.197754
			-0.197754
			-0.197754
			-0.197754
			-0.197754
			-0.197754
			-0.197754
			-0.197754
			-0.197754
			-0.197754
			-0.197754
			-0.197754
			-0.197754
			-0.197754
			-0.197754
			-0.197754
			-0.197754
			-0.197754
			-0.197754
			-0.197754
			-0.197754
			-0.197754
			-0.197754
			-0.197754
			-0.197754
			-0.197754
			-0.197754
			-0.197754
			-0.197754
			-0.197754
			-0.197754
			-0.197754
			-0.197754
			-0.197754
			-0.197754
			-0.197754
			-0.197754
			-0.197754
			-0.197754
			-0.197754
			-0.197754
			-0.197754
			-0.197754
			-0.197754
			-0.197754
			-0.197754
			-0.197754
			-0.197754
			-0.197754
			-0.197754
			-0.197754
			-0.197754
			-0.197754
			-0.197754
			-0.197754
			-0.197754
			-0.197754
			-0.197754
			-0.197754
			-0.197754
			-0.197754
			-0.197754
			-0.197754
			-0.197754
			-0.197754
			-0.197754
			-0.197754
			-0.197754
			-0.197754
			-0.197754
			-0.197754
			-0.197754
			-0.197754
			-0.197754
			-0.197754
			-0.197754
			-0.197754
			-0.197754
			-0.197754
			-0.197754
			-0.197754
			-0.197754
			-0.197754
			-0.197754
			-0.197754
			-0.197754
			-0.197754
			-0.197754
			-0.197754
			-0.197754
			-0.197754
			-0.197754
			-0.197754
			-0.197754
			-0.197754
			-0.197754
			-0.197754
			-0.197754
			-0.197754
			-0.197754
			-0.197754
			-0.197754
			-0.197754
			-0.197754
			-0.197754
			-0.197754
			-0.197754
			-0.197754
			-0.197754
			-0.197754
			-0.197754
			-0.197754
			-0.197754
			-0.197754
			-0.197754
			-0.197754
			-0.197754
			-0.197754
			-0.197754
			-0.197754
			-0.197754
			-0.197754
			-0.197754
			-0.197754
			-0.197754
			-0.197754
			-0.197754
			-0.197754
			-0.197754
			-0.197754
			-0.197754
			-0.197754
			-0.197754
			-0.197754
			-0.197754
			-0.197754
			-0.197754
			-0.197754
			-0.197754
			-0.197754
			-0.197754
			-0.197754
			-0.197754
			-0.197754
			-0.197754
			-0.197754
			-0.197754
			-0.197754
			-0.197754
			-0.197754
			-0.197754
			-0.197754
			-0.197754
			-0.197754
			-0.197754
			-0.197754
			-0.197754
			-0.197754
			-0.197754
			-0.197754
			-0.197754
			-0.197754
			-0.197754
			-0.197754
			-0.197754
			-0.197754
			-0.197754
			-0.197754
			-0.197754
			-0.197754
			-0.197754
			-0.197754
			-0.197754
			-0.197754
			-0.197754
			-0.197754
			-0.197754
			-0.197754
			-0.197754
			-0.197754
			-0.197754
			-0.197754
			-0.197754
			-0.197754
			-0.197754
			-0.197754
			-0.197754
			-0.197754
			-0.197754
			-0.197754
			-0.197754
			-0.197754
			-0.197754
			-0.197754
			-0.197754
			-0.197754
			-0.197754
			-0.197754
			-0.197754
			-0.197754
			-0.197754
			-0.197754
			-0.197754
			-0.197754
			-0.197754
			-0.197754
			-0.197754
			-0.197754
			-0.197754
			-0.197754
			-0.197754
			-0.197754
			-0.197754
			-0.197754
			-0.197754
			-0.197754
			-0.197754
			-0.197754
			-0.197754
			-0.197754
			-0.197754
			-0.197754
			-0.197754
			-0.197754
			-0.197754
			-0.197754
			-0.197754
			-0.197754
			-0.197754
			-0.197754
			-0.197754
			-0.197754
			-0.197754
			-0.197754
			-0.197754
			-0.197754
			-0.197754
			-0.197754
			-0.197754
			-0.197754
			-0.197754
			-0.197754
			-0.197754
			-0.197754
			-0.197754
			-0.197754
			-0.197754
			-0.197754
			-0.197754
			-0.197754
			-0.197754
			-0.197754
			-0.197754
			-0.197754
			-0.197754
			-0.197754
			-0.197754
			-0.197754
			-0.197754
			-0.197754
			-0.197754
			-0.197754
			-0.197754
			-0.197754
			-0.197754
			-0.197754
			-0.197754
			-0.197754
			-0.197754
			-0.197754
			-0.197754
			-0.197754
			-0.197754
			-0.197754
			-0.197754
			-0.197754
			-0.197754
			-0.197754
			-0.197754
			-0.197754
			-0.197754
			-0.197754
			-0.197754
			-0.197754
			-0.197754
			-0.197754
			-0.197754
			-0.197754
			-0.197754
			-0.197754
			-0.197754
			-0.197754
			-0.197754
			-0.197754
			-0.197754
			-0.197754
			-0.197754
			-0.197754
			-0.197754
			-0.197754
			-0.197754
			-0.197754
			-0.197754
			-0.197754
			-0.197754
			-0.197754
			-0.197754
			-0.197754
			-0.197754
			-0.197754
			-0.197754
			-0.197754
			-0.197754
			-0.197754
			-0.197754
			-0.197754
			-0.197754
			-0.197754
			-0.197754
			-0.197754
			-0.197754
			-0.197754
			-0.197754
			-0.197754
			-0.197754
			-0.197754
			-0.197754
			-0.197754
			-0.197754
			-0.197754
			-0.197754
			-0.197754
			-0.197754
			-0.197754
			-0.197754
			-0.197754
			-0.197754
			-0.197754
			-0.197754
			-0.197754
			-0.197754
			-0.197754
			-0.197754
			-0.197754
			-0.197754
			-0.197754
			-0.197754
			-0.197754
			-0.197754
			-0.197754
			-0.197754
			-0.197754
			-0.197754
			-0.197754
			-0.197754
			-0.197754
			-0.197754
			-0.197754
			-0.197754
			-0.197754
			-0.197754
			-0.197754
			-0.197754
			-0.197754
			-0.197754
			-0.197754
			-0.197754
			-0.197754
			-0.197754
			-0.197754
			-0.197754
			-0.197754
			-0.197754
			-0.197754
			-0.197754
			-0.197754
			-0.197754
			-0.197754
			-0.197754
			-0.197754
			-0.197754
			-0.197754
			-0.197754
			-0.197754
			-0.197754
			-0.197754
			-0.197754
			-0.197754
			-0.197754
			-0.197754
			-0.197754
			-0.197754
			-0.197754
			-0.197754
			-0.197754
			-0.197754
			-0.197754
			-0.197754
			-0.197754
			-0.197754
			-0.197754
			-0.197754
			-0.197754
			-0.197754
			-0.197754
			-0.197754
			-0.197754
			-0.197754
			-0.197754
			-0.197754
			-0.197754
			-0.197754
			-0.197754
			-0.197754
			-0.197754
			-0.197754
			-0.197754
			-0.197754
			-0.197754
			-0.197754
			-0.197754
			-0.197754
			-0.197754
			-0.197754
			-0.197754
			-0.197754
			-0.197754
			-0.197754
			-0.197754
			-0.197754
			-0.197754
			-0.197754
			-0.197754
			-0.197754
			-0.197754
			-0.197754
			-0.197754
			-0.197754
			-0.197754
			-0.197754
			-0.197754
			-0.197754
			-0.197754
			-0.197754
			-0.197754
			-0.197754
			-0.197754
			-0.197754
			-0.197754
			-0.197754
			-0.197754
			-0.197754
			-0.197754
			-0.197754
			-0.197754
			-0.197754
			-0.197754
			-0.197754
			-0.197754
			-0.197754
			-0.197754
			-0.197754
			-0.197754
			-0.197754
			-0.197754
			-0.197754
			-0.197754
			-0.197754
			-0.197754
			-0.197754
			-0.197754
			-0.197754
			-0.197754
			-0.197754
			-0.197754
			-0.197754
			-0.197754
			-0.197754
			-0.197754
			-0.197754
			-0.197754
			-0.197754
			-0.197754
			-0.197754
			-0.197754
			-0.197754
			-0.197754
			-0.197754
			-0.197754
			-0.197754
			-0.197754
			-0.197754
			-0.197754
			-0.197754
			-0.197754
			-0.197754
			-0.197754
			-0.197754
			-0.197754
			-0.197754
			-0.197754
			-0.197754
			-0.197754
			-0.197754
			-0.197754
			-0.197754
			-0.197754
			-0.197754
			-0.197754
			-0.197754
			-0.197754
			-0.197754
			-0.197754
			-0.197754
			-0.197754
			-0.197754
			-0.197754
			-0.197754
			-0.197754
			-0.197754
			-0.197754
			-0.197754
			-0.197754
			-0.197754
			-0.197754
			-0.197754
			-0.197754
			-0.197754
			-0.197754
			-0.197754
			-0.197754
			-0.197754
			-0.197754
			-0.197754
			-0.197754
			-0.197754
			-0.197754
			-0.197754
			-0.197754
			-0.197754
			-0.197754
			-0.197754
			-0.197754
			-0.197754
			-0.197754
			-0.197754
			-0.197754
			-0.197754
			-0.197754
			-0.197754
			-0.197754
			-0.197754
			-0.197754
			-0.197754
			-0.197754
			-0.197754
			-0.197754
			-0.197754
			-0.197754
			-0.197754
			-0.197754
			-0.197754
			-0.197754
			-0.197754
			-0.197754
			-0.197754
			-0.197754
			-0.197754
			-0.197754
			-0.197754
			-0.197754
			-0.197754
			-0.197754
			-0.197754
			-0.197754
			-0.197754
			-0.197754
			-0.197754
			-0.197754
			-0.197754
			-0.197754
			-0.197754
			-0.197754
			-0.197754
			-0.197754
			-0.197754
			-0.197754
			-0.197754
			-0.197754
			-0.197754
			-0.197754
			-0.197754
			-0.197754
			-0.197754
			-0.197754
			-0.197754
			-0.197754
			-0.197754
			-0.197754
			-0.197754
			-0.197754
			-0.197754
			-0.197754
			-0.197754
			-0.197754
			-0.197754
			-0.197754
			-0.197754
			-0.197754
			-0.197754
			-0.197754
			-0.197754
			-0.197754
			-0.197754
			-0.197754
			-0.197754
			-0.197754
			-0.197754
			-0.197754
			-0.197754
			-0.197754
			-0.197754
			-0.197754
			-0.197754
			-0.197754
			-0.197754
			-0.197754
			-0.197754
			-0.197754
			-0.197754
			-0.197754
			-0.197754
			-0.197754
			-0.197754
			-0.197754
			-0.197754
			-0.197754
			-0.197754
			-0.197754
			-0.197754
			-0.197754
			-0.197754
			-0.197754
			-0.197754
			-0.197754
			-0.197754
			-0.197754
			-0.197754
			-0.197754
			-0.197754
			-0.197754
			-0.197754
			-0.197754
			-0.197754
			-0.197754
			-0.197754
			-0.197754
			-0.197754
			-0.197754
			-0.197754
			-0.197754
			-0.197754
			-0.197754
			-0.197754
			-0.197754
			-0.197754
			-0.197754
			-0.197754
			-0.197754
			-0.197754
			-0.197754
			-0.197754
			-0.197754
			-0.197754
			-0.197754
			-0.197754
			-0.197754
			-0.197754
			-0.197754
			-0.197754
			-0.197754
			-0.197754
			-0.197754
			-0.197754
			-0.197754
			-0.197754
			-0.197754
			-0.197754
			-0.197754
			-0.197754
			-0.197754
			-0.197754
			-0.197754
			-0.197754
			-0.197754
			-0.197754
			-0.197754
			-0.197754
			-0.197754
			-0.197754
			-0.197754
			-0.197754
			-0.197754
			-0.197754
			-0.197754
			-0.197754
			-0.197754
			-0.197754
			-0.197754
			-0.197754
			-0.197754
			-0.197754
			-0.197754
			-0.197754
			-0.197754
			-0.197754
			-0.197754
			-0.197754
			-0.197754
			-0.197754
			-0.197754
			-0.197754
			-0.197754
			-0.197754
			-0.197754
			-0.197754
			-0.197754
			-0.197754
			-0.197754
			-0.197754
			-0.197754
			-0.197754
			-0.197754
			-0.197754
			-0.197754
			-0.197754
			-0.197754
			-0.197754
			-0.197754
			-0.197754
			-0.197754
			-0.197754
			-0.197754
			-0.197754
			-0.197754
			-0.197754
			-0.197754
			-0.197754
			-0.197754
			-0.197754
			-0.197754
			-0.197754
			-0.197754
			-0.197754
			-0.197754
			-0.197754
			-0.197754
			-0.197754
			-0.197754
			-0.197754
			-0.197754
			-0.197754
			-0.197754
			-0.197754
			-0.197754
			-0.197754
			-0.197754
			-0.197754
			-0.197754
			-0.197754
			-0.197754
			-0.197754
			-0.197754
			-0.197754
			-0.197754
			-0.197754
			-0.197754
			-0.197754
			-0.197754
			-0.197754
			-0.197754
			-0.197754
			-0.197754
			-0.197754
			-0.197754
			-0.197754
			-0.197754
			-0.197754
			-0.197754
			-0.197754
			-0.197754
			-0.197754
			-0.197754
			-0.197754
			-0.197754
			-0.197754
			-0.197754
			-0.197754
			-0.197754
			-0.197754
			-0.197754
			-0.197754
			-0.197754
			-0.197754
			-0.197754
			-0.197754
			-0.197754
			-0.197754
			-0.197754
			-0.197754
			-0.197754
			-0.197754
			-0.197754
			-0.197754
			-0.197754
			-0.197754
			-0.197754
			-0.197754
			-0.197754
			-0.197754
			-0.197754
			-0.197754
			-0.197754
			-0.197754
			-0.197754
			-0.197754
			-0.197754
			-0.197754
			-0.197754
			-0.197754
			-0.197754
			-0.197754
			-0.197754
			-0.197754
			-0.197754
			-0.197754
			-0.197754
			-0.197754
			-0.197754
			-0.197754
			-0.197754
			-0.197754
			-0.197754
			-0.197754
			-0.197754
			-0.197754
			-0.197754
			-0.197754
			-0.197754
			-0.197754
			-0.197754
			-0.197754
			-0.197754
			-0.197754
			-0.197754
			-0.197754
			-0.197754
			-0.197754
			-0.197754
			-0.197754
			-0.197754
			-0.197754
			-0.197754
			-0.197754
			-0.197754
			-0.197754
			-0.197754
			-0.197754
			-0.197754
			-0.197754
			-0.197754
			-0.197754
			-0.197754
			-0.197754
			-0.197754
			-0.197754
			-0.197754
			-0.197754
			-0.197754
			-0.197754
			-0.197754
			-0.197754
			-0.197754
			-0.197754
			-0.197754
			-0.197754
			-0.197754
			-0.197754
			-0.197754
			-0.197754
			-0.197754
			-0.197754
			-0.197754
			-0.197754
			-0.197754
			-0.197754
			-0.197754
			-0.197754
			-0.197754
			-0.197754
			-0.197754
			-0.197754
			-0.197754
			-0.197754
			-0.197754
			-0.197754
			-0.197754
			-0.197754
			-0.197754
			-0.197754
			-0.197754
			-0.197754
			-0.197754
			-0.197754
			-0.197754
			-0.197754
			-0.197754
			-0.197754
			-0.197754
			-0.197754
			-0.197754
			-0.197754
			-0.197754
			-0.197754
			-0.197754
			-0.197754
			-0.197754
			-0.197754
			-0.197754
			-0.197754
			-0.197754
			-0.197754
			-0.197754
			-0.197754
			-0.197754
			-0.197754
			-0.197754
			-0.197754
			-0.197754
			-0.197754
			-0.197754
			-0.197754
			-0.197754
			-0.197754
			-0.197754
			-0.197754
			-0.197754
			-0.197754
			-0.197754
			-0.197754
			-0.197754
			-0.197754
			-0.197754
			-0.197754
			-0.197754
			-0.197754
			-0.197754
			-0.197754
			-0.197754
			-0.197754
			-0.197754
			-0.197754
			-0.197754
			-0.197754
			-0.197754
			-0.197754
			-0.197754
			-0.197754
			-0.197754
			-0.197754
			-0.197754
			-0.197754
			-0.197754
			-0.197754
			-0.197754
			-0.197754
			-0.197754
			-0.197754
			-0.197754
			-0.197754
			-0.197754
			-0.197754
			-0.197754
			-0.197754
			-0.197754
			-0.197754
			-0.197754
			-0.197754
			-0.197754
			-0.197754
			-0.197754
			-0.197754
			-0.197754
			-0.197754
			-0.197754
			-0.197754
			-0.197754
			-0.197754
			-0.197754
			-0.197754
			-0.197754
			-0.197754
			-0.197754
			-0.197754
			-0.197754
			-0.197754
			-0.197754
			-0.197754
			-0.197754
			-0.197754
			-0.197754
			-0.197754
			-0.197754
			-0.197754
			-0.197754
			-0.197754
			-0.197754
			-0.197754
			-0.197754
			-0.197754
			-0.197754
			-0.197754
			-0.197754
			-0.197754
			-0.197754
			-0.197754
			-0.197754
			-0.197754
			-0.197754
			-0.197754
			-0.197754
			-0.197754
			-0.197754
			-0.197754
			-0.197754
			-0.197754
			-0.197754
			-0.197754
			-0.197754
			-0.197754
			-0.197754
			-0.197754
			-0.197754
			-0.197754
			-0.197754
			-0.197754
			-0.197754
			-0.197754
			-0.197754
			-0.197754
			-0.197754
			-0.197754
			-0.197754
			-0.197754
			-0.197754
			-0.197754
			-0.197754
			-0.197754
			-0.197754
			-0.197754
			-0.197754
			-0.197754
			-0.197754
			-0.197754
			-0.197754
			-0.197754
			-0.197754
			-0.197754
			-0.197754
			-0.197754
			-0.197754
			-0.197754
			-0.197754
			-0.197754
			-0.197754
			-0.197754
			-0.197754
			-0.197754
			-0.197754
			-0.197754
			-0.197754
			-0.197754
			-0.197754
			-0.197754
			-0.197754
			-0.197754
			-0.197754
			-0.197754
			-0.197754
			-0.197754
			-0.197754
			-0.197754
			-0.197754
			-0.197754
			-0.197754
			-0.197754
			-0.197754
			-0.197754
			-0.197754
			-0.197754
			-0.197754
			-0.197754
			-0.197754
			-0.197754
			-0.197754
			-0.197754
			-0.197754
			-0.197754
			-0.197754
			-0.197754
			-0.197754
			-0.197754
			-0.197754
			-0.197754
			-0.197754
			-0.197754
			-0.197754
			-0.197754
			-0.197754
			-0.197754
			-0.197754
			-0.197754
			-0.197754
			-0.197754
			-0.197754
			-0.197754
			-0.197754
			-0.197754
			-0.197754
			-0.197754
			-0.197754
			-0.197754
			-0.197754
			-0.197754
			-0.197754
			-0.197754
			-0.197754
			-0.197754
			-0.197754
			-0.197754
			-0.197754
			-0.197754
			-0.197754
			-0.197754
			-0.197754
			-0.197754
			-0.197754
			-0.197754
			-0.197754
			-0.197754
			-0.197754
			-0.197754
			-0.197754
			-0.197754
			-0.197754
			-0.197754
			-0.197754
			-0.197754
			-0.197754
			-0.197754
			-0.197754
			-0.197754
			-0.197754
			-0.197754
			-0.197754
			-0.197754
			-0.197754
			-0.197754
			-0.197754
			-0.197754
			-0.197754
			-0.197754
			-0.197754
			-0.197754
			-0.197754
			-0.197754
			-0.197754
			-0.197754
			-0.197754
			-0.197754
			-0.197754
			-0.197754
			-0.197754
			-0.197754
			-0.197754
			-0.197754
			-0.197754
			-0.197754
			-0.197754
			-0.197754
			-0.197754
			-0.197754
			-0.197754
			-0.197754
			-0.197754
			-0.197754
			-0.197754
			-0.197754
			-0.197754
			-0.197754
			-0.197754
			-0.197754
			-0.197754
			-0.197754
			-0.197754
			-0.197754
			-0.197754
			-0.197754
			-0.197754
			-0.197754
			-0.197754
			-0.197754
[truncated: 2,001 more rows]
