# Supplementary material for: Unified picture of vibrational relaxation of OH stretch at the air/water interface
Source: Nat Commun. 2024 Feb 10;15:1258. doi: 10.1038/s41467-024-45388-8 (PMC10858864; doi:10.1038/s41467-024-45388-8)
Supplement: Supplementary file 4 — Source Data file [file 41467_2024_45388_MOESM4_ESM.zip › Datasheet_NCOMMS_23_16723B_maintext_Fig5.xlsx]

## Sheet: Figure_5
X-axis_p_wavenumber_#1	Y-axis_T1_HB	Y-axis_T1_HB_fit_err	X-axis_p_wavenumber_#2	Y-axis_T1_Free	Y-axis_T1_Free_fit_err	X-axis_guideline	Y-axis_guideline	X-axis_Ref42	Y-axis_Ref42	Y-axis_Ref42_errorbar	X-axis_Ref6_#1	Y-axis_Ref6_#1	X-axis_Ref6_#2	Y-axis_Ref6_#2
3200	280	30	3600	840	80	3200	260.962	3200	260	35	3200	220	3400	310
3300	240	50	3700	840	80	3201	261.125	3300	263	36	3300	220	3500	310
3400	320	60				3202	261.288	3450	341	33	3400	220	3600	310
3500	290	40				3203	261.451	3500	404	36			3700	310
3600	340	60				3204	261.613	3550	436	42
3700	340	60				3205	261.776	3600	454	41
						3206	261.939	3700	556	71
						3207	262.102
						3208	262.265
						3209	262.428
						3210	262.591
						3211	262.753
						3212	262.916
						3213	263.079
						3214	263.242
						3215	263.405
						3216	263.568
						3217	263.731
						3218	263.893
						3219	264.056
						3220	264.219
						3221	264.382
						3222	264.545
						3223	264.708
						3224	264.871
						3225	265.034
						3226	265.196
						3227	265.359
						3228	265.522
						3229	265.685
						3230	265.848
						3231	266.011
						3232	266.174
						3233	266.336
						3234	266.499
						3235	266.662
						3236	266.825
						3237	266.988
						3238	267.151
						3239	267.314
						3240	267.476
						3241	267.639
						3242	267.802
						3243	267.965
						3244	268.128
						3245	268.291
						3246	268.454
						3247	268.616
						3248	268.779
						3249	268.942
						3250	269.105
						3251	269.268
						3252	269.431
						3253	269.594
						3254	269.756
						3255	269.919
						3256	270.082
						3257	270.245
						3258	270.408
						3259	270.571
						3260	270.734
						3261	270.896
						3262	271.059
						3263	271.222
						3264	271.385
						3265	271.548
						3266	271.711
						3267	271.874
						3268	272.036
						3269	272.199
						3270	272.362
						3271	272.525
						3272	272.688
						3273	272.851
						3274	273.014
						3275	273.177
						3276	273.339
						3277	273.502
						3278	273.665
						3279	273.828
						3280	273.991
						3281	274.154
						3282	274.317
						3283	274.479
						3284	274.642
						3285	274.805
						3286	274.968
						3287	275.131
						3288	275.294
						3289	275.457
						3290	275.619
						3291	275.782
						3292	275.945
						3293	276.108
						3294	276.271
						3295	276.434
						3296	276.597
						3297	276.759
						3298	276.922
						3299	277.085
						3300	277.248
						3301	277.411
						3302	277.574
						3303	277.737
						3304	277.899
						3305	278.062
						3306	278.225
						3307	278.388
						3308	278.551
						3309	278.714
						3310	278.877
						3311	279.039
						3312	279.202
						3313	279.365
						3314	279.528
						3315	279.691
						3316	279.854
						3317	280.017
						3318	280.179
						3319	280.342
						3320	280.505
						3321	280.668
						3322	280.831
						3323	280.994
						3324	281.157
						3325	281.319
						3326	281.482
						3327	281.645
						3328	281.808
						3329	281.971
						3330	282.134
						3331	282.297
						3332	282.46
						3333	282.622
						3334	282.785
						3335	282.948
						3336	283.111
						3337	283.274
						3338	283.437
						3339	283.6
						3340	283.762
						3341	283.925
						3342	284.088
						3343	284.251
						3344	284.414
						3345	284.577
						3346	284.74
						3347	284.902
						3348	285.065
						3349	285.228
						3350	285.391
						3351	285.554
						3352	285.717
						3353	285.88
						3354	286.042
						3355	286.205
						3356	286.368
						3357	286.531
						3358	286.694
						3359	286.857
						3360	287.02
						3361	287.182
						3362	287.345
						3363	287.508
						3364	287.671
						3365	287.834
						3366	287.997
						3367	288.16
						3368	288.322
						3369	288.485
						3370	288.648
						3371	288.811
						3372	288.974
						3373	289.137
						3374	289.3
						3375	289.462
						3376	289.625
						3377	289.788
						3378	289.951
						3379	290.114
						3380	290.277
						3381	290.44
						3382	290.603
						3383	290.765
						3384	290.928
						3385	291.091
						3386	291.254
						3387	291.417
						3388	291.58
						3389	291.743
						3390	291.905
						3391	292.068
						3392	292.231
						3393	292.394
						3394	292.557
						3395	292.72
						3396	292.883
						3397	293.045
						3398	293.208
						3399	293.371
						3400	293.534
						3401	293.697
						3402	293.86
						3403	294.023
						3404	294.185
						3405	294.348
						3406	294.511
						3407	294.674
						3408	294.837
						3409	295
						3410	295.163
						3411	295.325
						3412	295.488
						3413	295.651
						3414	295.814
						3415	295.977
						3416	296.14
						3417	296.303
						3418	296.465
						3419	296.628
						3420	296.791
						3421	296.954
						3422	297.117
						3423	297.28
						3424	297.443
						3425	297.605
						3426	297.768
						3427	297.931
						3428	298.094
						3429	298.257
						3430	298.42
						3431	298.583
						3432	298.746
						3433	298.908
						3434	299.071
						3435	299.234
						3436	299.397
						3437	299.56
						3438	299.723
						3439	299.886
						3440	300.048
						3441	300.211
						3442	300.374
						3443	300.537
						3444	300.7
						3445	300.863
						3446	301.026
						3447	301.188
						3448	301.351
						3449	301.514
						3450	301.677
						3451	301.84
						3452	302.003
						3453	302.166
						3454	302.328
						3455	302.491
						3456	302.654
						3457	302.817
						3458	302.98
						3459	303.143
						3460	303.306
						3461	303.468
						3462	303.631
						3463	303.794
						3464	303.957
						3465	304.12
						3466	304.283
						3467	304.446
						3468	304.608
						3469	304.771
						3470	304.934
						3471	305.097
						3472	305.26
						3473	305.423
						3474	305.586
						3475	305.749
						3476	305.911
						3477	306.074
						3478	306.237
						3479	306.4
						3480	306.563
						3481	306.726
						3482	306.889
						3483	307.051
						3484	307.214
						3485	307.377
						3486	307.54
						3487	307.703
						3488	307.866
						3489	308.029
						3490	308.191
						3491	308.354
						3492	308.517
						3493	308.68
						3494	308.843
						3495	309.006
						3496	309.169
						3497	309.331
						3498	309.494
						3499	309.657
						3500	309.82
						3501	309.983
						3502	310.146
						3503	310.309
						3504	310.471
						3505	310.634
						3506	310.797
						3507	310.96
						3508	311.123
						3509	311.286
						3510	311.449
						3511	311.611
						3512	311.774
						3513	311.937
						3514	312.1
						3515	312.263
						3516	312.426
						3517	312.589
						3518	312.751
						3519	312.914
						3520	313.077
						3521	313.24
						3522	313.403
						3523	313.566
						3524	313.729
						3525	313.892
						3526	314.054
						3527	314.217
						3528	314.38
						3529	314.543
						3530	314.706
						3531	314.869
						3532	315.032
						3533	315.194
						3534	315.357
						3535	315.52
						3536	315.683
						3537	315.846
						3538	316.009
						3539	316.172
						3540	316.334
						3541	316.497
						3542	316.66
						3543	316.823
						3544	316.986
						3545	317.149
						3546	317.312
						3547	317.474
						3548	317.637
						3549	317.8
						3550	317.963
						3551	318.126
						3552	318.289
						3553	318.452
						3554	318.614
						3555	318.777
						3556	318.94
						3557	319.103
						3558	319.266
						3559	319.429
						3560	319.592
						3561	319.754
						3562	319.917
						3563	320.08
						3564	320.243
						3565	320.406
						3566	320.569
						3567	320.732
						3568	320.894
						3569	321.057
						3570	321.22
						3571	321.383
						3572	321.546
						3573	321.709
						3574	321.872
						3575	322.034
						3576	322.197
						3577	322.36
						3578	322.523
						3579	322.686
						3580	322.849
						3581	323.012
						3582	323.175
						3583	323.337
						3584	323.5
						3585	323.663
						3586	323.826
						3587	323.989
						3588	324.152
						3589	324.315
						3590	324.477
						3591	324.64
						3592	324.803
						3593	324.966
						3594	325.129
						3595	325.292
						3596	325.455
						3597	325.617
						3598	325.78
						3599	325.943
